# Supplementary material for: Loss of RNase J leads to multi-drug tolerance and accumulation of highly structured mRNA fragments in Mycobacterium tuberculosis
Source: PLoS Pathog. 2022 Jul 13;18(7):e1010705. doi: 10.1371/journal.ppat.1010705 (PMC9312406; doi:10.1371/journal.ppat.1010705)
Supplement: S1 Table — (XLSX) [file ppat.1010705.s001.xlsx]

## Sheet: S1 Table
S1 Table. Strains used in this study.
References:
1. Sambandamurthy VK, Derrick SC, Hsu T, Chen B, Larsen MH, Jalapathy KV, et al. Mycobacterium tuberculosis ΔRD1 ΔpanCD: A safe and limited replicating mutant strain that protects immunocompetent and immunocompromised mice against experimental tuberculosis. Vaccine. 2006;24(37-39):6309-20. doi: 10.1016/j.vaccine.2006.05.097. PubMed PMID: 16860907.
2. Guinn KM, Hickey MJ, Mathur SK, Zakel KL, Grotzke JE, Lewinsohn DM, et al. ... & Sherman, D. R. Individual RD1‐region genes are required for export of ESAT‐6/CFP‐10 and for virulence of Mycobacterium tuberculosis. Molec Microbiol. 2004; 51(2):359-370. PMID: 14756778.
Strain		Characteristics	Plasmid	Reference or source
M. tuberculosis mc26230 strains
WT6230	SS-T_0001	Mtb auxotroph strain mc26230. ΔRD1, ΔpanCD.	-	[1]
Δrnj6230	SS-T_0023	Mtb mc26230 derivative, Δrnj. Nucleotides 3064529 to 3066191 were replaced by a HygR cassette amplified from pNH42. HygR.		This study
Δrnj6230::rnj	SS-T_0047	Mtb mc26230 Δrnj complemented with rnj gene. rnj gene plus 200 bp upstream dapA, the leaderless gene upstream cotranscribed with rnj (Shell et al, 2015) where cloned u in L5 site. dapA is located upstream rnj and this gene is cotranscribed with rnj. HygR, KmR.	pNH57	This study
WT::EmptypJEB402	SS-T_0010	Mtb mc26230 derivative with pJEB402 empty plasmid in L5 site. KmR	pJEB402	[2]
WT::EmptypMV762	SS-T_0033	Mtb mc26230 derivative with pMV762 empty episomal plasmid. HygR.	pMV762	This study
Mts2823OE	SS-T_0014	Mtb mc26230 with pMV762 episomal plasmid carrying Mts2823 ncRNA (Genome coordinates 4100669-4100968) under 200 bp containing its endogenous promoter (genome coordinates 4100469-4100668). HygR.	pSS313	This study
Mcr11OE	SS-T_0013	Mtb mc26230 with pMV762 episomal plasmid carrying Mcr11 ncRNA (Genome coordinates 1413094-1413224) under 224 bp containing its endogenous promoter (genome coordinates 1413225-1413448). HygR.	pSS312	This study
Δrnj ΔMts2823	SS-T_0068	Mtb mc26230 Δrnj, ΔMTS2823. Nucleotides 4100657 to 4101025 were replaced by ZeoR cassette. HygR, ZeoR.	pSS416	This study
Δrnj ΔMcr11	SS-T_0064	Mtb mc26230 Δrnj, ΔMcr11. Nucleotides 1413109 to 1413207 were replaced by ZeoR cassette. HygR, ZeoR.	pSS415	This study
Δrnj::ppe50/ppe51	SS-T_0128	Mtb mc26230 Δrnj with PPE50 and PPE51 under MOP promoter and MOP UTR in L5 site (pJEB402-based plasmid). KmR.	pSS490	This study
Δppe50/ppe51	SS-T_0174	Mtb mc26230 Δppe50-ppe51. The ppe50-ppe51 coding sequence was replaced by the ZeoR coding sequence. ZeoR.		This study
Δppe50/ppe51::ppe50-ppe51	SS-T_0191	Mtb mc26230 Δppe50-ppe51 with PPE50 and PPE51 under MOP promoter and MOP UTR in Giles site. HygR. ZeoR.	pSS618	This study
M. tuberculosis H37Rv
WTH37Rv	tNH29c6	Mtb H37Rv with pJEB402 (empty vector) in the L5 site.	pJEB402	Reference strain
ΔrnjH37Rv	tNH36	Mtb H37Rv derivative, Δrnj, with pJEB402 (empty vector) in the L5 site. Nucleotides 3064529 to 3066191 were replaced by HygR cassette amplified from pNH42. HygR.	pJEB402	This study
Δrnj::rnjH37Rv	tNH38	Mtb mc26230 Δrnj complemented with rnj gene. rnj gene plus 200 bp upstream dapA, the leaderless gene upstream cotranscribed with rnj (Shell et al, 2015) where cloned u in L5 site. dapA is located upstream rnj and this gene is cotranscribed with rnj. HygR, KmR.	pNH57	This study
Δrnj::rnjOE	tNH37	Mtb H37Rv Δrnj complemented with rnj gene under constitutive promoter UV15 in L5 site. HygR, KmR.	pNH56	This study
Δrnj::rnjH86A	tNH44	Mtb H37Rv derivative, Δrnj complemented with rnj having an H86A mutation in the catalytic site required for nuclease activity. Constitutive promoter UV15 was used. HygR, KmR.	pNH101	This study
