# Supplementary material for: Loss of RNase J leads to multi-drug tolerance and accumulation of highly structured mRNA fragments in Mycobacterium tuberculosis
Source: PLoS Pathog. 2022 Jul 13;18(7):e1010705. doi: 10.1371/journal.ppat.1010705 (PMC9312406; doi:10.1371/journal.ppat.1010705)
Supplement: S2 Table — (XLSX) [file ppat.1010705.s002.xlsx]

## Sheet: S2 Table
S2 Table. Primers used in this study.
Primer name	Sequence	Characteristics
SSS1132	GCTGATGACCGAGCTTAG	Fw primer for quantification of sigA
SSS1133	GGATCAGGTCGAGAAACG	Rv primer for quantification of sigA
SSS1524B	CCGGTTAGTGACCAATCGAAA	Fw primer for quantification of Mcr11
SSS1525B	GTCTGACACCGCCTTCTG	Rv primer for quantification of Mcr11
SSS1117	CGGAGTCATAGCCACGATAAC	Fw primer for quantification of MTS2823
SSS1118	CGATCTTGCGACGCTTCTA	Rv primer for quantification of MTS2823
SSS2191	GGTCAAGGCGGTGAAAGA	Fw primer for quantification of Rv3740c
SSS2192	CGTCGTTGTCGTCCAGATATT	Rv primer for quantification of Rv3740c
SSS2195	AGCTGCTCAGTGCGATTT	Fw primer for quantification of Rv2745c
SSS2196	TTGGTGCTGGCGTCAAT	Rv primer for quantification of Rv2745c
SSS2181	TACTCGCCATCACCGATCA	Fw primer for quantification of Rv3743c
SSS2182	TTGTCGCCGGTAAGCAATAC	Rv primer for quantification of Rv3743c
SSS2183	ATGCCTGCGGTCGATATT	Fw primer for quantification of Rv3093c
SSS2184	GAATCATGCCAGGTCCAAAC	Rv primer for quantification of Rv3093c
SSS1697	CCTACGGAACTTGGCGAAA	Fw primer quantification of region with accumulation of transcripts in Δrnj in Rv0994
SSS1698	GGAAAGCACCGACCTGAC	Rv primer quantification of region with accumulation of transcripts in Δrnj in Rv0994
SSS1699	GACCGATGGCGGAATGTCTC	Fw primer quantification of region without accumulation of transcripts in Δrnj in Rv0994
SSS1700	ACATCACCGGGCTGCAC	Rv primer quantification of region without accumulation of transcripts in Δrnj in Rv0994
SSS1701	GGTCAGGTCGGTGCTTTC	Fw primer quantification of region with accumulation of transcripts in Δrnj in Rv0671
SSS1702	AAAGGTCGGTACACCATCAC	Rv primer quantification of region with accumulation of transcripts in Δrnj in Rv0671
SSS1703	CCTGCAACACCAGCATCTT	Fw primer quantification of region without accumulation of transcripts in Δrnj in Rv0671
SSS1704	GTGCCATGGATGTGGATGA	Rv primer quantification of region without accumulation of transcripts in Δrnj in Rv0671
SSS1705	AGCTGACGCTGAAGTTGG	Fw primer quantification of region with accumulation of transcripts in Δrnj in Rv2888c
SSS1706	ACGAAATCGTCCACGAAACT	Rv primer quantification of region with accumulation of transcripts in Δrnj in Rv2888c
SSS1707	TTCACGCCAGTGCAGAA	Fw primer quantification of region without accumulation of transcripts in Δrnj in Rv2888c
SSS1708	GTATCAGCCGAGAGCATCAT	Rv primer quantification of region without accumulation of transcripts in Δrnj in Rv2888c
SSS1755	GCTTCGTCATTTCGCCTTAC	Fw primer quantification of region with accumulation of transcripts in Δrnj in Rv2349c
SSS1756	GAAACGCTTGCCGATCAAT	Rv primer quantification of region with accumulation of transcripts in Δrnj in Rv2349c
SSS1757	GGCATCAGTTGGAAGGTGTA	Fw primer quantification of region without accumulation of transcripts in Δrnj in Rv2349c
SSS1758	CTGTTTGAAACTGCCCACATAC	Rv primer quantification of region without accumulation of transcripts in Δrnj in Rv2349c
