# Supplementary material for: Loss of RNase J leads to multi-drug tolerance and accumulation of highly structured mRNA fragments in Mycobacterium tuberculosis
Source: PLoS Pathog. 2022 Jul 13;18(7):e1010705. doi: 10.1371/journal.ppat.1010705 (PMC9312406; doi:10.1371/journal.ppat.1010705)
Supplement: S3 Table — (XLSX) [file ppat.1010705.s003.xlsx]

## Sheet: S3 Table
S3 Table. Mutations in rnj (Rv2752c) found in Mtb clinical isolates reported in Hicks et al 2018 [1]. Positions of the mutations refer to the reference genome NC_000962.
References:
1. Hicks ND, Yang J, Zhang X, Zhao B, Grad YH, Liu L, et al. Clinically prevalent mutations in Mycobacterium tuberculosis alter propionate metabolism and mediate multidrug tolerance. Nat Microbiol. 2018;3(9):1032-42. Epub 2018/08/08. doi: 10.1038/s41564-018-0218-3. PubMed PMID: 30082724; PubMed Central PMCID: PMCPMC6233875.
2. Dorléans A, Li de la Sierra-Gallay I, Piton J, Zig L, Gilet L, Putzer H, et al. Molecular Basis for the Recognition and Cleavage of RNA by the Bifunctional 5′–3′ Exo/Endoribonuclease RNase J. Structure. 2011;19(9):1252-61. doi: 10.1016/j.str.2011.06.018. PubMed PMID: 21893286.
3. Li de la Sierra-Gallay I, Zig L, Jamalli A, Putzer H. Structural insights into the dual activity of RNase J. Nat Struct Mol Bio. 2008;15(2):206-12. doi: 10.1038/nsmb.1376. PubMed PMID: 18204464.
4. Pei X-Y, Bralley P, Jones GH, Luisi BF. Linkage of catalysis and 5' end recognition in ribonuclease RNase J. Nucleic Acids Res. 2015;43(16):8066-76. doi: 10.1093/nar/gkv732. PubMed PMID: 26253740; PubMed Central PMCID: PMCPMC4652760.
5. Zhao Y, Lu M, Zhang H, Hu J, Zhou C, Xu Q, et al. Structural insights into catalysis and dimerization enhanced exonuclease activity of RNase J. Nucleic Acids Res. 2015;43(11):5550-9. Epub 2015/05/06. doi: 10.1093/nar/gkv444. PubMed 2. PMID: 25940620; PubMed Central PMCID: PMCPMC4477667.
Genome SNP position	rnj transcript mutation	RNase J AA mutation	Mutation type	Predicted effect of mutation	# Mutant isolates	# Independent acquisitions	INH resistant	Mutant isolates
3066176	C16T	P6S	Nonsynonymous	Unknown; not resolved in structures.	1	1	YES	07MDR12134
3066171	T47TT	L16fs	Frameshift	Loss of function	4	1	YES	07MDR04145	07MDR04147	07MDR04148	07MDR04160
3066142	G50T	R17L	Nonsynonymous	Unknown; in a beta sheet [3-5].	1	1	YES	07MDR04215
3066107	C85T	R29C	Nonsynonymous	Unknown; in loop near residue that binds RNA [5].	1	1	NO	07DS27123
3066104	A88G	N30D	Nonsynonymous	Unknown; in loop near residue that binds RNA [5].	1	1	NO	07DS31169
3066099	G93A	M31I	Nonsynonymous	Unknown; in loop near residue that binds RNA [5].	35	1	MIXED	07DS05157	07DS07126	07DS08102	07DS08108	07DS10404	07DS13150	07DS15420	07DS17160	07DS17415,	07DS17419	07DS18352	07DS18360	07DS18372	07DS19323	07DS20142	07DS21103	07DS23152	07DS23244	07HR10231	07HR11252	07HR13235	07HR15310,	07HR16114	07HR18551	07HR19145	07HR23250	07MDR07133	07MDR08247	07MDR11110	07MDR11166	07MDR11278	07MDR15301	07MDR18568	07MDR22149	07MDR28133
3066081	G111C	L37L	Synonymous	None	1	1	YES	07MDR12448
3066070	T122C	L41S	Nonsynonymous	Unknown; in a beta sheet [3-5].	1	1	YES	07MDR18135
3066057	C135A	C45*	Nonsense	Loss of function	1	1	YES	07MDR03240
3065935	A257C	H86P	Nonsynonymous	Loss of function; coordinates zinc at catalytic site [2-5].	1	1	YES	07MDR15228
3065694	G498C	L166L	Synonymous	None	1	1	NO	07DS05127
3065689	C503T	T168I	Nonsynonymous	Unknown; highly conserved residue.	1	1	NO	07DS01133
3065684	G508A	D170N	Nonsynonymous	Likely impared function; coordinates zinc at the catalytic site [3-5].	5	1	MIXED	07DS11217	07MDR13137	07MDR13165	07MDR13168	07MDR19106
3065671	A521T	D174L	Nonsynonymous	Unknown; in a beta sheet close to the catalytic center [3-5].	1	1	YES	07HR04235
3065587	G604-	D202fs	Frameshift	Loss of function.	1	1	YES	07MDR16543
3065588	A605G	D202G	Nonsynonymous	Likely impaired function; coordinates zinc at catalytic site [3-5].	1	1	YES	07MDR05162
3065584	C608G	S203W	Nonsynonymous	Unknown (adjacent to catalytic center residue above).	1	1	YES	07MDR14236
3065560	T632A	V211D	Nonsynonymous	Unknown	1	1	YES	07MDR03208
3065558	G634A	G212R	Nonsynonymous	Unknown	3	2	YES	07HR10255	07HR10257	07MDR12340
3065543	G649C	E217Q	Nonsynonymous	Unknown	1	1	NO	07DS16233
3065453	C739T	Q247*	Nonsense	Loss of function	2	2	YES	07MDR12153	07MDR15403
3065423	C769T	R257W	Nonsynonymous	Unknown; conserved residue.	1	1	YES	07HR14145
3065395	T797C	M266T	Nonsynonymous	Unknown. Adjacent to two residues that contact RNA [5].	1	1	YES	07HR16156
3065356	T836G	L279R	Nonsynonymous	Unknown; in a loop with the sidechain packed in a hydrophobic region [4].	1	1	YES	07MDR20161
3065256	G936A	M312I	Nonsynonymous	Unknown; adjacent to region involved in RNA recognition [5].	2	1	MIXED	07DS18360	07HR13235
3065129	C1063T	L355L	Synonymous	None	2	1	MIXED	07DS20132	07MDR10431
3065126	T1066C	S356P	Nonsynonymous	Likely disruption of an alpha helix [3-5].	1	1	YES	07MDR18214
3065072	G1120A	G374S	Nonsynonymous	Possible reduced function; involved in RNA 5' monophosphate binding [2].	1	1	YES	07MDR31251
3065061	C1131G	Y377*	Nonsense	Loss of function	1	1	YES	07MDR10448
3065054	G1138A	E380K	Nonsynonymous	Unknown; near residuces involved in zinc coordination and 5' monophosphate binding [5].	1	1	YES	07MDR12179
3065003	C1189T	H397Y	Nonsynonymous	Likely impaired function; Coordinates zinc at catalytic site [2].	1	1	YES	07MDR12134
3064865	C1327T	P443S	Nonsynonymous	Unknown; in loop between beta-lactamase domain and C-terminal domain [2,3,5].	1	1	NO	07DS28157
3064834	T1358C	I453T	Nonsynonymous	Unknown; at dimerization interface [2,3,5].	1	1	YES	07MDR22216
3064807	T1385C	L462P	Nonsynonymous	Likely disruption of an alpha helix in the linker between the beta-lactamase domain and the C-terminal domain [2,3,5].	1	1	YES	07MDR05110
3064797	G1395C	R465R	Synonymous	None	2	1	YES	07MDR30126	07MDR30157
3064795	T1397C	L466P	Nonsynonymous	Likely disruption of an alpha helix in the linker between the beta-lactamase domain and the C-terminal domain [2,3,5].	2	2	YES	07HR17353	07MDR17238
3064745	A1447C	T483P	Nonsynonymous	Unknown; in a loop not present in structures.	1	1	NO	07DS13261
3064712	T1480C	S494P	Nonsynonymous	Likely disruption of a beta-sheet in the C-terminal domain (Li de la Sierra-Gallay et al., 2008, Dorleans et al., 2011, Zhao et al., 2015).	1	1	YES	07MDR12418
3064667	C1525T	R509C	Nonsynonymous	Unknown; in alpha helix in the C-terminal domain [2,3,5].	1	1	NO	07DS12248
3064606	T1586A	I529N	Nonsynonymous	Unknown; in alpha helix in the C-terminal domain [2,3,5].	1	1	YES	07MDR08232
3064537	T1655G	V552G	Nonsynonymous	Unknown; in beta sheet in the C-terminal domain [2,3,5].	1	1	NO	07DS18420
3064534	C1658G	P553R	Nonsynonymous	Unknown; in beta sheet in the C-terminal domain [2,3,5].	1	1	YES	07MDR18214
