# Supplementary material for: Loss of RNase J leads to multi-drug tolerance and accumulation of highly structured mRNA fragments in Mycobacterium tuberculosis
Source: PLoS Pathog. 2022 Jul 13;18(7):e1010705. doi: 10.1371/journal.ppat.1010705 (PMC9312406; doi:10.1371/journal.ppat.1010705)
Supplement: S4 Table — (XLSX) [file ppat.1010705.s004.xlsx]

## Sheet: S4 Table
S4 Table. DEseq2 analysis of RNAseq expression libraries. DEseq2 was used to compare gene expression in WT, Δrnj, and Δrnj+rnjOE strains. Columns M-O reflect additional analysis to distringuish partially over/underexpressed genes from fully over/underexpressed genes (see S1 Fig and methods section)
Gene name	Gene ID	%GC	Gene product	Δrnj vs WT											Δrnj + rnjOE vs WT
				baseMean.deseq2	log2FoldChange.deseq2	lfcSE.deseq2	stat.deseq2	pvalue.deseq2	padj.deseq2	Median_log2_ratio	sd_of_log2_ratio	Median_log2_ratio of 10 nt windows +0.07	Absolute value of difference (deseq2 log2 FC) minus (median 10 nt window FC +0.07)	Type	baseMean	log2FoldChange	lfcSE	stat	pvalue	padj
MTB000063	mcr11	33.3333	Putative small regulatory RNA	6637.03	2.97491	0.0774566	38.4075	0	0	2.4475	1.19853	2.5175	0.457413	up-regulated(partially)	1581.83	-0.0375125	0.106297	-0.352902	0.724162	0.851791
Rv2869c	rip	64.7737	Membrane bound metalloprotease	2556.66	1.53297	0.0760464	20.1583	2.27452e-90	1.15481e-87	-0.1155	1.07013	-0.0455	1.57847	up-regulated(partially)	1352.5	-0.113897	0.0894288	-1.2736	0.202804	0.400544
Rv0994	moeA1	68.1499	Probable molybdopterin biosynthesis protein MoeA1	2815.17	1.39358	0.0745349	18.6971	5.22917e-78	2.32306e-75	-0.014	0.766962	0.056	1.33758	up-regulated(partially)	1541.73	-0.225628	0.0858797	-2.62725	0.00860772	0.0369028
Rv0671	lpqP	66.0735	Possible conserved lipoprotein LpqP	997.072	1.72929	0.100751	17.1641	4.93001e-66	1.94681e-63	0.102	1.06961	0.172	1.55729	up-regulated(partially)	472.827	-0.134004	0.134603	-0.99555	0.319469	0.538318
Rv0533c	fabH	65.9722	3-oxoacyl-[acyl-carrier-protein] synthase III FabH (beta-ketoacyl-ACP synthase III) (KAS III)	1771.33	1.40724	0.090099	15.6189	5.41733e-55	1.75029e-52	0.07	0.92311	0.14	1.26724	up-regulated(partially)	975.385	-0.186041	0.100719	-1.84712	0.0647295	0.175082
Rv2696c	Rv2696c	68.5897	Conserved alanine and glycine and valine rich protein	2349.57	1.08908	0.0728264	14.9545	1.45525e-50	4.30997e-48	-0.0735	0.851658	-0.0035	1.09258	up-regulated(partially)	1440.31	-0.340128	0.0878846	-3.87017	0.000108761	0.000909589
Rv2558	Rv2558	67.2293	Conserved protein	3013.01	0.925649	0.0688491	13.4446	3.31168e-41	9.05363e-39	-0.465	0.746741	-0.395	1.32065	up-regulated(partially)	1822.69	-0.648451	0.0808543	-8.02	1.05745e-15	4.99609e-14
Rv3778c	Rv3778c	66.416	Possible aminotransferase	2916.18	0.851279	0.0707401	12.0339	2.3576e-33	5.23682e-31	-0.004	0.867833	0.066	0.785279	up-regulated(partially)	2118.42	-0.148134	0.0764575	-1.93747	0.0526874	0.151259
Rv2419c	gpgP	66.8155	Glucosyl-3-phosphoglycerate phosphatase GpgP	945.591	1.34069	0.113718	11.7897	4.41307e-32	8.71336e-30	0.285	0.585041	0.355	0.985692	up-regulated(partially)	590.478	0.0863252	0.121897	0.70818	0.478833	0.678083
Rv3514	PE_PGRS57	80.5817	PE-PGRS family protein PE_PGRS57	3598.43	0.960486	0.0850241	11.2966	1.36349e-29	2.30754e-27	0.524	0.445018	0.594	0.366486	up-regulated(partially)	2103.09	-0.718564	0.0978677	-7.34219	2.10119e-13	8.04646e-12
Rv1173	fbiC	66.6278	Probable F420 biosynthesis protein FbiC	6808.93	0.660015	0.0602623	10.9524	6.47271e-28	1.04564e-25	-0.1615	0.421237	-0.0915	0.751515	up-regulated(partially)	5325.91	-0.176009	0.0599182	-2.93749	0.00330879	0.0171963
Rv0289	espG3	66.2162	ESX-3 secretion-associated protein EspG3	2719.72	0.736633	0.0721163	10.2145	1.70735e-24	2.5283e-22	0.078	0.269614	0.148	0.588633	up-regulated(partially)	1890.22	-0.452324	0.080217	-5.63876	1.71279e-08	3.21192e-07
Rv2888c	amiC	66.948	Probable amidase AmiC (aminohydrolase)	3037.65	0.748724	0.0740024	10.1176	4.61788e-24	6.56477e-22	0.088	0.591882	0.158	0.590724	up-regulated(partially)	2520.86	0.107232	0.0794944	1.34892	0.177362	0.365576
Rv2697c	dut	68.172	Probable deoxyuridine 5'-triphosphate nucleotidohydrolase Dut (dUTPase) (dUTP pyrophosphatase) (deoxyuridine 5'-triphosphatase) (dUTP diphosphatase) (deoxyuridine-triphosphatase)	1418.82	0.863402	0.0871454	9.9076	3.85792e-23	5.27349e-21	0.193	0.67814	0.263	0.600402	up-regulated(partially)	976.616	-0.301048	0.0985656	-3.05429	0.00225593	0.0124162
Rv0954	Rv0954	66.886	Probable conserved transmembrane protein	3583.28	0.670501	0.0734593	9.12752	7.0085e-20	8.03491e-18	0.0905	0.4647	0.1605	0.510001	up-regulated(partially)	2799.73	-0.166206	0.0757394	-2.19445	0.0282032	0.0949153
Rv2844	Rv2844	69.1207	Conserved alanine rich protein	798.527	0.996594	0.111339	8.95099	3.52294e-19	3.91266e-17	0.099	0.619541	0.169	0.827594	up-regulated(partially)	506.829	-0.365351	0.130468	-2.80031	0.00510535	0.0239965
Rv1337	Rv1337	62.9322	Probable integral membrane protein	1944.41	0.680132	0.0827284	8.22126	2.01379e-16	1.88342e-14	-0.065	0.444089	0.005	0.675132	up-regulated(partially)	1457.6	-0.28198	0.0906203	-3.11166	0.00186036	0.0104606
Rv1296	thrB	63.8275	Probable homoserine kinase ThrB	1257.32	0.748308	0.092349	8.10304	5.36025e-16	4.8847e-14	0.0455	0.64865	0.1155	0.632808	up-regulated(partially)	984.995	-0.0590727	0.10726	-0.550741	0.581812	0.755698
Rv1840c	PE_PGRS34	75.646	PE-PGRS family protein PE_PGRS34	501.854	1.04423	0.13479	7.74707	9.40389e-15	7.59578e-13	0.473	0.609856	0.543	0.501226	up-regulated(partially)	294.334	-0.559811	0.167385	-3.34446	0.000824438	0.00528047
Rv1467c	fadE15	63.7705	Probable acyl-CoA dehydrogenase FadE15	1278.85	0.674555	0.0926894	7.27758	3.39855e-13	2.62575e-11	0.146	0.354636	0.216	0.458555	up-regulated(partially)	803.699	-0.932169	0.113365	-8.22269	1.98987e-16	9.91662e-15
Rv1568	bioA	69.6347	Adenosylmethionine-8-amino-7-oxononanoate aminotransferase BioA	535.035	0.779864	0.123819	6.29842	3.00698e-10	1.69632e-08	0.2645	0.431339	0.3345	0.445364	up-regulated(partially)	392.934	-0.210166	0.14562	-1.44324	0.148952	0.322937
Rv2730	Rv2730	60.3774	Hypothetical protein	197.859	1.10386	0.196387	5.62085	1.90024e-08	8.44181e-07	-1.289	0.939045	-1.219	2.32286	up-regulated(partially)	121.218	-0.313328	0.252436	-1.24122	0.214525	0.415571
Rv2349c	plcC	61.8861	Probable phospholipase C 3 PlcC	629.734	0.607608	0.11496	5.28537	1.25449e-07	5.0095e-06	0.019	0.868463	0.089	0.518608	up-regulated(partially)	536.577	0.0114692	0.131717	0.0870744	0.930612	0.971488
Rv0613c	Rv0613c	71.3006	Unknown protein	4634.57	0.67832	0.135796	4.99514	5.8793e-07	1.89955e-05	0.136	0.496896	0.206	0.47232	up-regulated(partially)	3445.9	-0.311782	0.0772254	-4.0373	5.40696e-05	0.000488102
Rv0332	Rv0332	67.5573	Conserved protein	408.124	0.653692	0.135999	4.8066	1.53516e-06	4.66321e-05	-0.059	0.484725	0.011	0.642692	up-regulated(partially)	345.516	0.0462253	0.156839	0.29473	0.7682	0.880253
Rv1736c	narX	68.147	Probable nitrate reductase NarX	194.09	0.932283	0.194987	4.78127	1.74193e-06	5.20238e-05	0.269	1.13858	0.339	0.593283	up-regulated(partially)	130.267	-0.282209	0.247584	-1.13985	0.254348	0.463587
Rv3743c	ctpJ	67.0701	Probable cation transporter P-type ATPase CtpJ	605.83	1.99398	0.122495	16.278	1.41504e-59	5.02904e-57	1.948	0.502838	2.018	0.0240231	up-regulated(fully)	176.029	-1.50144	0.219574	-6.83796	8.03285e-12	2.33788e-10
MTB000078	MTS2823	61.6667	Putative small regulatory RNA	249594	1.86744	0.158793	11.7603	6.25404e-32	1.16983e-29	1.7775	0.590239	1.8475	0.0199449	up-regulated(fully)	66336.7	-2.699	0.0655907	-41.1491	0	0
Rv3508	PE_PGRS54	80.5293	PE-PGRS family protein PE_PGRS54	3915.86	0.883685	0.0816647	10.8209	2.74111e-27	4.23561e-25	0.759	0.322359	0.829	0.0546846	up-regulated(fully)	2531.59	-0.478315	0.159457	-2.99965	0.00270287	0.0144817
Rv0171	mce1C	66.6021	Mce-family protein Mce1C	3174.13	0.77802	0.0796831	9.76392	1.6081e-22	2.11674e-20	0.481	0.321004	0.551	0.22702	up-regulated(fully)	2327.27	-0.219097	0.08488	-2.58125	0.00984433	0.04126
Rv3512	PE_PGRS56	80.1852	PE-PGRS family protein PE_PGRS56	704.667	1.08894	0.116511	9.34622	9.08343e-21	1.15295e-18	0.798	0.547655	0.868	0.220941	up-regulated(fully)	452.412	-0.194895	0.150085	-1.29856	0.194095	0.389892
MTB000135	ncRv1389	72.9064	Putative small regulatory RNA	4043.14	0.671291	0.0727766	9.22399	2.86236e-20	3.39094e-18	0.509	0.131365	0.579	0.0922912	up-regulated(fully)	2591.03	-0.85796	0.0735973	-11.6575	2.1012e-31	4.77761e-29
Rv3511	PE_PGRS55	76.9231	PE-PGRS family protein PE_PGRS55	478.122	1.17015	0.138239	8.4647	2.5682e-17	2.52416e-15	0.985	0.661667	1.055	0.115152	up-regulated(fully)	304.188	-0.102476	0.169144	-0.605849	0.544615	0.729261
Rv2745c	clgR	67.5516	Transcriptional regulatory protein ClgR	1138.57	0.730567	0.091979	7.94276	1.97738e-15	1.67324e-13	0.7555	0.273955	0.8255	0.094933	up-regulated(fully)	972.548	0.165043	0.0990325	1.66655	0.0956034	0.234212
Rv1087	PE_PGRS21	77.691	PE-PGRS family protein PE_PGRS21	1328.49	0.735222	0.0946537	7.76749	8.00536e-15	6.61652e-13	0.391	0.456729	0.461	0.274222	up-regulated(fully)	937.901	-0.402056	0.108313	-3.71197	0.000205652	0.00156847
MTB000051	F6	70.5882	Putative small regulatory RNA	308.536	1.13749	0.161423	7.04667	1.83246e-12	1.32909e-10	0.835	0.501598	0.905	0.232492	up-regulated(fully)	203.574	-0.0367629	0.197849	-0.185813	0.852591	0.929708
Rv3093c	Rv3093c	70.1493	Hypothetical oxidoreductase	532.257	0.810907	0.122411	6.62445	3.48549e-11	2.29397e-09	0.76	0.131828	0.83	0.019093	up-regulated(fully)	480.101	0.399372	0.138115	2.8916	0.00383281	0.0192063
Rv0833	PE_PGRS13	81.2889	PE-PGRS family protein PE_PGRS13	777.653	0.741889	0.114198	6.49653	8.21933e-11	5.03647e-09	0.823	0.395189	0.893	0.151111	up-regulated(fully)	601.247	-0.105719	0.130785	-0.808341	0.418894	0.629237
Rv1066	Rv1066	73.2323	Conserved hypothetical protein	498.272	0.787068	0.1275	6.1731	6.69642e-10	3.60592e-08	0.818	0.378099	0.888	0.100932	up-regulated(fully)	412.238	0.14285	0.149127	0.957905	0.338111	0.552334
Rv0652	rplL	67.43	50S ribosomal protein L7/L12 RplL (SA1)	794.306	0.713892	0.122136	5.84504	5.06436e-09	2.53503e-07	0.67	0.0768558	0.74	0.0261085	up-regulated(fully)	868.204	0.761785	0.122919	6.19747	5.73782e-10	1.3733e-08
Rv3742c	Rv3742c	63.6364	Possible oxidoreductase	204.879	1.09038	0.194487	5.60646	2.06506e-08	9.06079e-07	1.093	0.12436	1.163	0.0726176	up-regulated(fully)	138.929	-0.0295784	0.238121	-0.124216	0.901144	0.958025
Rv3792	aftA	68.6853	Arabinofuranosyltransferase AftA	694.983	0.661697	0.124738	5.30468	1.12868e-07	4.59106e-06	0.3135	0.439088	0.3835	0.278197	up-regulated(fully)	535.107	-0.221035	0.130256	-1.69693	0.0897108	0.224462
Rv0062	celA1	68.2415	Possible cellulase CelA1 (endoglucanase) (endo-1,4-beta-glucanase) (FI-cmcase) (carboxymethyl cellulase)	683.469	0.62666	0.119037	5.26442	1.40631e-07	5.43265e-06	0.544	0.35816	0.614	0.0126603	up-regulated(fully)	609.556	0.164157	0.124165	1.32209	0.186139	0.379157
Rv3740c	Rv3740c	65.4046	Possible triacylglycerol synthase (diacylglycerol acyltransferase)	415.437	0.707877	0.135542	5.22257	1.76459e-07	6.60144e-06	0.769	0.212055	0.839	0.131123	up-regulated(fully)	336.445	-0.0119235	0.15625	-0.0763106	0.939172	0.973976
Rv2363	amiA2	67.9725	Probable amidase AmiA2 (aminohydrolase)	455.966	0.662084	0.129725	5.10374	3.33009e-07	1.16031e-05	0.592	0.383496	0.662	8.43217e-05	up-regulated(fully)	390.081	0.0881623	0.146102	0.603431	0.546222	0.730217
Rv0747	PE_PGRS10	78.803	PE-PGRS family protein PE_PGRS10	529.464	0.646331	0.128278	5.0385	4.69194e-07	1.57313e-05	0.515	0.476733	0.585	0.0613312	up-regulated(fully)	439.966	-0.011585	0.139504	-0.0830446	0.933816	0.972436
Rv2033c	Rv2033c	69.9881	Conserved hypothetical protein	272.172	0.717811	0.168209	4.26738	1.97785e-05	0.000462452	0.464	0.376891	0.534	0.183811	up-regulated(fully)	219.047	-0.0133242	0.19077	-0.0698442	0.944318	0.974194
Rv2671	ribD	67.1815	Possible bifunctional enzyme riboflavin biosynthesis protein RibD: diaminohydroxyphosphoribosylaminopyrimidine deaminase (riboflavin-specific deaminase) + 5-amino-6-(5-phosphoribosylamino)uracil reductase (HTP reductase)	229.467	0.790221	0.187229	4.22062	2.43628e-05	0.000551499	0.6605	0.271588	0.7305	0.0597213	up-regulated(fully)	157.934	-0.398962	0.224244	-1.77915	0.0752159	0.196719
Rv3345c	PE_PGRS50	77.2363	PE-PGRS family protein PE_PGRS50	326.457	0.64802	0.153995	4.20806	2.57571e-05	0.000575728	0.4215	0.509344	0.4915	0.15652	up-regulated(fully)	246.38	-0.307368	0.185177	-1.65986	0.0969421	0.236695
Rv1214c	PE14	65.4655	PE family protein PE14	186.29	0.854026	0.209257	4.08122	4.4799e-05	0.000944064	0.9135	0.597846	0.9835	0.129474	up-regulated(fully)	139.46	-0.0524925	0.241055	-0.217762	0.827615	0.915712
Rv1807	PPE31	68.75	PPE family protein PPE31	120.231	0.96327	0.246406	3.90928	9.25701e-05	0.00174997	0.6975	0.405263	0.7675	0.19577	up-regulated(fully)	74.0597	-0.512678	0.323407	-1.58524	0.112911	0.266049
Rv3741c	Rv3741c	65.037	Possible oxidoreductase	188.867	0.805525	0.207316	3.88549	0.000102125	0.00191028	0.831	0.323229	0.901	0.0954749	up-regulated(fully)	137.298	-0.213083	0.259025	-0.822637	0.410714	0.620764
Rv3388	PE_PGRS52	78.5519	PE-PGRS family protein PE_PGRS52	339.931	0.599204	0.155539	3.85242	0.000116955	0.00216488	0.4985	0.314341	0.5685	0.0307037	up-regulated(fully)	284.314	-0.0507377	0.177522	-0.285811	0.775023	0.884421
Rv0278c	PE_PGRS3	77.1399	PE-PGRS family protein PE_PGRS3	256.856	0.657258	0.17481	3.75985	0.000170016	0.00300616	0.655	0.598691	0.725	0.0677416	up-regulated(fully)	207.32	-0.0836992	0.198858	-0.420899	0.673828	0.823571
Rv3252c	alkB	64.1087	Probable transmembrane alkane 1-monooxygenase AlkB (alkane 1-hydroxylase) (lauric acid omega-hydroxylase) (omega-hydroxylase) (fatty acid omega-hydroxylase) (alkane hydroxylase-rubredoxin)	1797.13	0.605336	0.162084	3.73471	0.000187933	0.0032741	0.5855	0.167557	0.6555	0.0501636	up-regulated(fully)	1440.99	-0.172687	0.103192	-1.67346	0.0942371	0.231645
Rv2007c	fdxA	62.8986	Ferredoxin FdxA	114.874	0.956792	0.265951	3.59763	0.00032113	0.00511304	1.042	0.412845	1.112	0.155208	up-regulated(fully)	142.509	1.27012	0.519479	2.44498	0.014486	0.0565017
Rv1131	prpC	66.1591	Probable methylcitrate synthase PrpC	101.671	0.912138	0.269113	3.38943	0.000700384	0.00991699	1.045	0.823625	1.115	0.202862	up-regulated(fully)	53.6071	-1.23836	0.401355	-3.08545	0.00203243	NA
Rv2940c	mas	58.8235	Probable multifunctional mycocerosic acid synthase membrane-associated Mas	18920.6	-0.472743	0.0529319	-8.93114	4.21625e-19	4.54078e-17	-0.5505	0.109104	-0.4805	0.00775719	NA	31741.2	0.761931	0.0494653	15.4033	1.55461e-53	8.07951e-51
Rv2846c	efpA	64.909	Possible integral membrane efflux protein EfpA	9074.11	-0.504587	0.0569079	-8.86674	7.53217e-19	7.87333e-17	-0.546	0.107415	-0.476	0.0285871	NA	13949.6	0.534028	0.0520936	10.2513	1.16734e-24	1.4644e-22
Rv3487c	lipF	64.8681	Probable esterase/lipase LipF	5868.38	-0.57447	0.0678881	-8.46202	2.62786e-17	2.52416e-15	-0.674	0.100602	-0.604	0.0295296	NA	7785.57	0.0986963	0.0631621	1.56259	0.118149	0.273776
Rv1639c	Rv1639c	66.5306	Conserved hypothetical membrane protein	4147.36	0.526941	0.0652087	8.08083	6.43281e-16	5.71555e-14	0.012	0.423101	0.082	0.444941	NA	3184.42	-0.41429	0.0672203	-6.16316	7.13064e-10	1.64185e-08
Rv2524c	fas	69.24	Probable fatty acid synthase Fas (fatty acid synthetase)	39865.4	-0.417121	0.052194	-7.99175	1.33038e-15	1.15322e-13	-0.507	0.101104	-0.437	0.0198789	NA	57570.4	0.44237	0.0490939	9.01068	2.04784e-19	1.46079e-17
Rv2791c	Rv2791c	66.5217	Probable transposase	15221.7	0.418406	0.05619	7.44626	9.60255e-14	7.58388e-12	0.0365	0.251267	0.1065	0.311906	NA	12908.7	-0.233198	0.0547751	-4.25738	2.06841e-05	0.000209603
Rv2932	ppsB	65.3671	Phenolpthiocerol synthesis type-I polyketide synthase PpsB	4135.73	-0.513879	0.0706663	-7.27191	3.54452e-13	2.68026e-11	-0.5785	0.157484	-0.5085	0.00537892	NA	6679.87	0.64576	0.0642324	10.0535	8.86712e-24	9.48782e-22
Rv0341	iniB	70.2083	Isoniazid inductible gene protein IniB	12465.6	-0.39251	0.0543047	-7.22792	4.90451e-13	3.63138e-11	-0.485	0.151922	-0.415	0.0224899	NA	17233.3	0.350156	0.0498755	7.02061	2.209e-12	7.30577e-11
Rv2934	ppsD	66.922	Phenolpthiocerol synthesis type-I polyketide synthase PpsD	7534.17	-0.401358	0.0577936	-6.94468	3.79322e-12	2.69622e-10	-0.477	0.13152	-0.407	0.00564208	NA	10861.1	0.449576	0.0546469	8.22694	1.92056e-16	9.70416e-15
Rv0172	mce1D	62.0841	Mce-family protein Mce1D	2758.71	0.46898	0.07072	6.63151	3.32268e-11	2.27092e-09	0.4475	0.112657	0.5175	0.0485195	NA	2415.93	-0.0745025	0.072984	-1.02081	0.307346	0.525682
Rv3794	embA	68.2496	Integral membrane indolylacetylinositol arabinosyltransferase EmbA (arabinosylindolylacetylinositol synthase)	2442.85	0.520732	0.078589	6.62602	3.44854e-11	2.29397e-09	0.394	0.239424	0.464	0.0567324	NA	2252.76	0.134046	0.0780773	1.71684	0.086009	0.217443
Rv2948c	fadD22	61.4731	P-hydroxybenzoyl-AMP ligase FadD22	4377.37	-0.456329	0.0694938	-6.56648	5.15183e-11	3.32902e-09	-0.522	0.122131	-0.452	0.00432949	NA	6274.32	0.393727	0.0569679	6.91138	4.79955e-12	1.46729e-10
Rv0243	fadA2	67.876	Probable acetyl-CoA acyltransferase FadA2 (3-ketoacyl-CoA thiolase) (beta-ketothiolase)	6113.15	0.410189	0.0629586	6.51522	7.25818e-11	4.52554e-09	0.106	0.37522	0.176	0.234189	NA	5876.69	0.125123	0.0655947	1.90752	0.0564538	0.159704
Rv2166c	Rv2166c	62.2685	Conserved protein	1532.58	-0.568059	0.087174	-6.51638	7.20268e-11	4.52554e-09	-0.6945	0.121756	-0.6245	0.0564415	NA	3188.46	1.17182	0.0739422	15.8478	1.45571e-56	8.82643e-54
Rv3028c	fixB	69.3835	Probable electron transfer flavoprotein (alpha-subunit) FixB (alpha-ETF) (electron transfer flavoprotein large subunit) (ETFLS)	3894.74	0.479778	0.0739655	6.48652	8.78429e-11	5.29142e-09	0.3535	0.27496	0.4235	0.0562783	NA	3424.26	-0.0490925	0.0674271	-0.728083	0.466563	0.666152
Rv0279c	PE_PGRS4	77.6452	PE-PGRS family protein PE_PGRS4	1326.32	0.566558	0.0887077	6.3868	1.69396e-10	1.00339e-08	0.269	0.672931	0.339	0.227558	NA	1122.21	-0.0588799	0.102228	-0.575969	0.564636	0.744526
Rv1707	Rv1707	62.9706	Probable conserved transmembrane protein	1623.73	0.5227	0.0824405	6.34033	2.29275e-10	1.33581e-08	0.465	0.794356	0.535	0.0123004	NA	1567.12	0.259802	0.090036	2.88554	0.00390749	0.01942
Rv2933	ppsC	66.1489	Phenolpthiocerol synthesis type-I polyketide synthase PpsC	9489.46	-0.363578	0.0574187	-6.33205	2.41921e-10	1.38676e-08	-0.513	0.175158	-0.443	0.0794216	NA	13188.2	0.386132	0.0522901	7.38442	1.53123e-13	5.92617e-12
Rv1174c	TB8.4	63.964	Low molecular weight T-cell antigen TB8.4	3744.4	-0.428865	0.068301	-6.27905	3.40657e-10	1.89171e-08	-0.493	0.0205223	-0.423	0.00586516	NA	5073.09	0.268937	0.0658576	4.08362	4.43403e-05	0.000411505
Rv1472	echA12	64.9184	Possible enoyl-CoA hydratase EchA12 (enoyl hydrase) (unsaturated acyl-CoA hydratase) (crotonase)	1269.03	0.544711	0.0868922	6.26881	3.63815e-10	1.98923e-08	-0.0885	0.375707	-0.0185	0.563211	NA	1110.2	0.0133573	0.0949607	0.140661	0.888138	0.950663
Rv1592c	Rv1592c	64.877	Conserved hypothetical protein	1882.16	-0.528555	0.0883162	-5.9848	2.16662e-09	1.13238e-07	-0.64	0.164309	-0.57	0.0414454	NA	3213.04	0.765934	0.077591	9.87143	5.53685e-23	5.75516e-21
Rv1091	PE_PGRS22	78.6105	PE-PGRS family protein PE_PGRS22	1230.77	0.569934	0.0972121	5.86279	4.55146e-09	2.31084e-07	0.391	0.32077	0.461	0.108934	NA	1025.38	-0.0984248	0.103804	-0.948179	0.343038	0.556386
Rv1884c	rpfC	63.0885	Probable resuscitation-promoting factor RpfC	1921.79	0.453241	0.0778103	5.82495	5.71313e-09	2.82006e-07	0.3875	0.440912	0.4575	0.0042594	NA	2088.87	0.490515	0.0767309	6.39266	1.63021e-10	4.09013e-09
Rv0651	rplJ	67.0391	50S ribosomal protein L10 RplJ	979.089	0.579954	0.100068	5.79561	6.80732e-09	3.31414e-07	0.531	0.115168	0.601	0.0210463	NA	1051.8	0.588209	0.100649	5.84416	5.09145e-09	1.04648e-07
Rv0169	mce1A	62.4176	Mce-family protein Mce1A	2228.34	0.444936	0.0774851	5.74221	9.34494e-09	4.4881e-07	0.349	0.0870714	0.419	0.0259357	NA	1867.67	-0.237429	0.0821381	-2.8906	0.00384502	0.0192409
Rv1195	PE13	66.3333	PE family protein PE13	3551.89	-0.458878	0.0800488	-5.73248	9.8971e-09	4.6899e-07	-0.5205	0.0514195	-0.4505	0.00837845	NA	5087.44	0.390073	0.0698306	5.58599	2.32374e-08	4.18504e-07
Rv0834c	PE_PGRS14	77.0479	PE-PGRS family protein PE_PGRS14	1954.84	0.454711	0.0797573	5.70119	1.18975e-08	5.4914e-07	0.349	0.501192	0.419	0.0357113	NA	1660.43	-0.183913	0.0865305	-2.12541	0.0335524	0.107545
Rv0922	Rv0922	67.2716	Possible transposase	3006.27	-0.385968	0.0676929	-5.70175	1.18583e-08	5.4914e-07	-0.4825	0.117619	-0.4125	0.026532	NA	3757.64	0.0853842	0.0643199	1.32749	0.184346	0.376558
Rv1180	pks3	64.4172	Probable polyketide beta-ketoacyl synthase Pks3	1693.62	-0.478089	0.083898	-5.69846	1.20897e-08	5.50855e-07	-0.563	0.160136	-0.493	0.0149108	NA	1945.12	-0.247415	0.0801928	-3.08525	0.00203383	0.0113136
Rv3094c	Rv3094c	68.6118	Conserved hypothetical protein	976.175	0.55829	0.0986594	5.65875	1.52475e-08	6.85945e-07	0.5235	0.152739	0.5935	0.0352104	NA	1070.7	0.61506	0.10341	5.9478	2.71762e-09	5.85012e-08
Rv1182	papA3	60.2537	Probable conserved polyketide synthase associated protein PapA3	2534.28	-0.42728	0.076387	-5.59362	2.22378e-08	9.63817e-07	-0.4725	0.123562	-0.4025	0.0247801	NA	2745.66	-0.387928	0.0746194	-5.19875	2.00628e-07	3.11917e-06
Rv0211	pckA	64.0857	Probable iron-regulated phosphoenolpyruvate carboxykinase [GTP] PckA (phosphoenolpyruvate carboxylase) (PEPCK)(pep carboxykinase)	5390.26	-0.337895	0.0609041	-5.54799	2.88974e-08	1.23737e-06	-0.428	0.119892	-0.358	0.020105	NA	6028.59	-0.198897	0.060858	-3.26821	0.0010823	0.00666227
Rv0641	rplA	64.6893	50S ribosomal protein L1 RplA	5879.98	0.328626	0.0595393	5.51947	3.40016e-08	1.43859e-06	0.287	0.11655	0.357	0.0283743	NA	5331.36	-0.135799	0.0593712	-2.28728	0.0221793	0.07956
Rv0297	PE_PGRS5	77.027	PE-PGRS family protein PE_PGRS5	3123.13	0.384642	0.0712206	5.40071	6.63789e-08	2.77542e-06	0.3385	0.246355	0.4085	0.0238584	NA	2582.39	-0.357136	0.0711043	-5.02271	5.09474e-07	7.44364e-06
Rv3507	PE_PGRS53	78.3647	PE-PGRS family protein PE_PGRS53	1545.69	0.452962	0.0846554	5.35066	8.76322e-08	3.62145e-06	0.404	0.30009	0.474	0.0210376	NA	1262.08	-0.311172	0.0993432	-3.1323	0.00173445	0.00992127
Rv0466	Rv0466	63.6478	Conserved protein	1321.26	-0.454883	0.0857723	-5.30338	1.13678e-07	4.59106e-06	-0.5005	0.137929	-0.4305	0.0243831	NA	2169.63	0.724535	0.0754682	9.60054	7.95229e-22	7.19853e-20
Rv1398c	vapB10	63.5659	Possible antitoxin VapB10	9662.41	-0.321919	0.0611067	-5.26814	1.37811e-07	5.40472e-06	-0.414	0.0399777	-0.344	0.0220813	NA	14303.2	0.573959	0.0608346	9.43476	3.91904e-21	3.24034e-19
Rv2497c	bkdA	64.4022	Probable branched-chain keto acid dehydrogenase E1 component, alpha subunit BkdA	956.02	-0.507683	0.0963826	-5.26738	1.38388e-07	5.40472e-06	-0.634	0.0959919	-0.564	0.0563168	NA	1323.05	0.265194	0.0878652	3.01819	0.00254288	0.0137459
Rv1899c	lppD	70.3488	Possible lipoprotein LppD	3870.39	-0.346328	0.0661306	-5.23703	1.63182e-07	6.16966e-06	-0.3005	0.230287	-0.2305	0.115828	NA	5029.71	0.225018	0.0596054	3.77513	0.000159924	0.00125119
Rv2219	Rv2219	66.9323	Probable conserved transmembrane protein	1787.75	0.425381	0.0820052	5.18724	2.13429e-07	7.90133e-06	0.3085	0.140549	0.3785	0.0468811	NA	1424.14	-0.429782	0.0931754	-4.61261	3.97638e-06	4.80601e-05
Rv1636	TB15.3	63.7188	Iron-regulated universal stress protein family protein TB15.3	1314.18	-0.443673	0.0859899	-5.1596	2.47482e-07	9.06754e-06	-0.632	0.166318	-0.562	0.118327	NA	1715.35	0.157352	0.0801715	1.9627	0.0496812	0.144824
Rv2343c	dnaG	66.9271	Probable DNA primase DnaG	2006.29	0.390848	0.0759802	5.14407	2.68845e-07	9.74975e-06	-0.11	0.504231	-0.04	0.430848	NA	1629.42	-0.409413	0.0830347	-4.93063	8.19651e-07	1.15131e-05
Rv1980c	mpt64	59.3886	Immunogenic protein Mpt64 (antigen Mpt64/MPB64)	2070.48	-0.434299	0.0845355	-5.13747	2.78458e-07	9.99634e-06	-0.444	0.107035	-0.374	0.0602989	NA	2693.73	0.154749	0.0784074	1.97366	0.0484209	0.14229
Rv2935	ppsE	65.6369	Phenolpthiocerol synthesis type-I polyketide synthase PpsE	6864.81	-0.300198	0.0584974	-5.13182	2.86956e-07	1.01984e-05	-0.357	0.136029	-0.287	0.013198	NA	9646.08	0.462484	0.0542617	8.52321	1.55197e-17	8.822e-16
Rv0530	Rv0530	69.5402	Conserved protein	1855.72	-0.396387	0.0774336	-5.11906	3.07066e-07	1.08051e-05	-0.505	0.14112	-0.435	0.038613	NA	2064.65	-0.271284	0.0758117	-3.57839	0.000345722	0.00250545
Rv3157	nuoM	64.3201	Probable NADH dehydrogenase I (chain M) NUOK (NADH-ubiquinone oxidoreductase chain M)	2229.22	0.435942	0.0859388	5.0727	3.92216e-07	1.35333e-05	0.369	0.0933917	0.439	0.00305826	NA	1699.69	-0.566437	0.0929349	-6.09499	1.09445e-09	2.4885e-08
Rv0173	lprK	63.1714	Possible Mce-family lipoprotein LprK (Mce-family lipoprotein Mce1E)	1316.61	0.468568	0.0924214	5.06991	3.97998e-07	1.35964e-05	0.35	0.18609	0.42	0.0485685	NA	1190.68	0.0176108	0.0943414	0.186671	0.851919	0.92932
Rv3156	nuoL	65.51	Probable NADH dehydrogenase I (chain L) NuoL (NADH-ubiquinone oxidoreductase chain L)	3876.86	0.374554	0.0739034	5.06815	4.01694e-07	1.35964e-05	0.299	0.102579	0.369	0.00555389	NA	3037.01	-0.555982	0.0762006	-7.2963	2.95795e-13	1.09807e-11
Rv2182c	Rv2182c	60.0806	1-acylglycerol-3-phosphate O-acyltransferase	1399.56	-0.432657	0.0859435	-5.03421	4.79829e-07	1.59375e-05	-0.541	0.109963	-0.471	0.0383427	NA	1739.07	0.0286561	0.0804333	0.356272	0.721637	0.851102
Rv0197	Rv0197	66.3172	Possible oxidoreductase	615.676	0.574319	0.114172	5.03029	4.89733e-07	1.61159e-05	0.521	0.287261	0.591	0.0166814	NA	497.041	-0.190748	0.130631	-1.4602	0.144236	0.315912
Rv3151	nuoG	68.4841	Probable NADH dehydrogenase I (chain G) NuoG (NADH-ubiquinone oxidoreductase chain G)	5302.45	0.311686	0.0622986	5.0031	5.64154e-07	1.83945e-05	0.234	0.110654	0.304	0.00768607	NA	4617.71	-0.281418	0.0623793	-4.51141	6.43986e-06	7.46121e-05
Rv0170	mce1B	59.9424	Mce-family protein Mce1B	1538.85	0.463024	0.0938028	4.93614	7.96828e-07	2.55129e-05	0.366	0.124378	0.436	0.0270238	NA	1322.02	-0.139167	0.0998914	-1.39319	0.163564	0.344332
Rv1815	Rv1815	65.6156	Conserved protein	864.189	0.515512	0.104672	4.92503	8.43453e-07	2.67646e-05	0.39	0.258373	0.46	0.0555116	NA	895.95	0.433991	0.111331	3.89821	9.69062e-05	0.000821783
Rv1594	nadA	65.8095	Probable quinolinate synthetase NadA	8899.68	-0.279213	0.0575079	-4.8552	1.20263e-06	3.78242e-05	-0.294	0.0932145	-0.224	0.0552125	NA	10342.3	-0.0293492	0.0584153	-0.502423	0.61537	0.779226
Rv3795	embB	67.2126	Integral membrane indolylacetylinositol arabinosyltransferase EmbB (arabinosylindolylacetylinositol synthase)	2554.98	0.342938	0.070673	4.85247	1.21934e-06	3.80136e-05	0.286	0.223328	0.356	0.0130616	NA	2633.15	0.242653	0.07117	3.40949	0.000650848	0.00429725
Rv1196	PPE18	69.1327	PPE family protein PPE18	11003.3	-0.278413	0.0574147	-4.84916	1.23983e-06	3.83161e-05	-0.3525	0.0510647	-0.2825	0.00408667	NA	13938.9	0.212141	0.0583968	3.63276	0.000280408	0.00209042
Rv0805	Rv0805	63.1139	Class III cyclic nucleotide phosphodiesterase (cNMP PDE)	3736.07	-0.311914	0.0646616	-4.8238	1.40848e-06	4.31529e-05	-0.413	0.0678232	-0.343	0.0310855	NA	4738.43	0.187326	0.0601377	3.11494	0.00183981	0.0103792
Rv2541	Rv2541	78.1863	Hypothetical alanine rich protein	615.404	0.542996	0.113752	4.77349	1.81059e-06	5.36237e-05	0.475	0.470412	0.545	0.00200433	NA	506.369	-0.171708	0.130021	-1.32062	0.186629	0.379597
Rv3152	nuoH	61.7194	Probable NADH dehydrogenase I (chain H) NuoH (NADH-ubiquinone oxidoreductase chain H)	1812.36	0.397082	0.0834137	4.76039	1.93218e-06	5.67517e-05	0.3685	0.106071	0.4385	0.0414183	NA	1541.42	-0.250471	0.0866106	-2.89192	0.00382898	0.0192063
Rv1468c	PE_PGRS29	75.3819	PE-PGRS family protein PE_PGRS29	781.661	0.510041	0.107476	4.74561	2.07875e-06	6.05565e-05	0.321	0.674381	0.391	0.119041	NA	734.943	0.174557	0.114849	1.51988	0.12854	0.292085
Rv1266c	pknH	66.8793	Probable transmembrane serine/threonine-protein kinase H PknH (protein kinase H) (STPK H)	604.292	-0.552837	0.116692	-4.73756	2.16308e-06	6.25007e-05	-0.61	0.26915	-0.54	0.0128369	NA	764.311	-0.0183564	0.113577	-0.161621	0.871604	0.942037
Rv2743c	Rv2743c	69.2497	Possible conserved transmembrane alanine rich protein	852.837	0.491567	0.103945	4.72911	2.25504e-06	6.46323e-05	0.2955	0.31903	0.3655	0.126067	NA	701.364	-0.237862	0.115844	-2.05329	0.0400444	0.123984
Rv0502	Rv0502	63.6955	Conserved protein	2947.29	-0.347427	0.0738828	-4.70241	2.57106e-06	7.31003e-05	-0.41	0.0570086	-0.34	0.0074272	NA	3734.33	0.154081	0.0647636	2.37912	0.0173539	0.0659701
Rv0236c	aftD	71.449	Possible arabinofuranosyltransferase AftD	3314.17	0.340997	0.0728506	4.68077	2.85802e-06	8.06143e-05	0.221	0.234999	0.291	0.0499969	NA	2843.44	-0.292533	0.0701016	-4.17299	3.00634e-05	0.000290879
Rv3053c	nrdH	62.9167	Probable glutaredoxin electron transport component of NRDEF (glutaredoxin-like protein) NrdH	3486.72	-0.338155	0.0724649	-4.66646	3.06431e-06	8.57525e-05	-0.366	0.0361759	-0.296	0.0421547	NA	4730.3	0.343436	0.0654575	5.2467	1.5485e-07	2.43986e-06
Rv1535	Rv1535	68.7764	Unknown protein	1369.57	0.473684	0.101592	4.6626	3.12232e-06	8.66931e-05	0.3845	0.0510419	0.4545	0.0191839	NA	1158.82	-0.169914	0.0965982	-1.75898	0.0785808	0.203119
Rv2131c	cysQ	68.2836	Monophosphatase CysQ	1516.14	0.385099	0.0832269	4.6271	3.70819e-06	0.000102162	-0.214	0.554472	-0.144	0.529099	NA	1445.59	0.0767969	0.0889666	0.86321	0.388022	0.600234
MTB000064	mcr3	45.9677	Putative small regulatory RNA	1512.8	-0.419963	0.0912191	-4.6039	4.14661e-06	0.000113362	-0.331	0.0924462	-0.261	0.158963	NA	2257.43	0.520588	0.195196	2.66701	0.00765297	0.0338705
MTB000067	mcr7	69.7143	Putative small regulatory RNA	1455.07	-0.455566	0.0991189	-4.59616	4.3034e-06	0.00011675	0.056	0.390246	0.126	0.581566	NA	1686.71	-0.196639	0.0870061	-2.26006	0.0238178	0.0839622
Rv2246	kasB	65.5277	3-oxoacyl-[acyl-carrier protein] synthase 2 KasB (beta-ketoacyl-ACP synthase) (KAS I)	7925.26	-0.309686	0.0675354	-4.58554	4.52816e-06	0.000121917	-0.3605	0.051834	-0.2905	0.0191861	NA	12582.8	0.747917	0.0635474	11.7694	5.60999e-32	1.36061e-29
Rv0001	dnaA	58.9239	Chromosomal replication initiator protein DnaA	2777.29	-0.339786	0.0743003	-4.57314	4.80465e-06	0.000126487	-0.295	0.11849	-0.225	0.114786	NA	3380.61	0.0493534	0.0711066	0.694077	0.487634	0.686272
Rv2566	Rv2566	69.1791	Long conserved protein	780.664	0.505531	0.110529	4.57374	4.79097e-06	0.000126487	0.16	0.466178	0.23	0.275531	NA	581.997	-0.547725	0.133844	-4.09225	4.27202e-05	0.000398503
Rv3149	nuoE	67.9842	Probable NADH dehydrogenase I (chain E) NuoE (NADH-ubiquinone oxidoreductase chain E)	1542.54	0.371778	0.081278	4.57415	4.78163e-06	0.000126487	0.296	0.0609767	0.366	0.0057775	NA	1283.38	-0.354247	0.0891174	-3.97506	7.03614e-05	0.000623382
Rv3412	Rv3412	63.9903	Conserved hypothetical protein	2439.55	-0.344088	0.0753796	-4.56473	5.00133e-06	0.000130697	-0.457	0.101247	-0.387	0.0429123	NA	3479.54	0.466334	0.0695433	6.70567	2.00481e-11	5.44292e-10
Rv1651c	PE_PGRS30	71.1462	PE-PGRS family protein PE_PGRS30	950.183	0.444833	0.0978053	4.54815	5.41201e-06	0.000140396	0.3	0.549298	0.37	0.0748331	NA	856.434	-0.0167085	0.10586	-0.157836	0.874586	0.943298
Rv0935	pstC1	65.3884	Phosphate-transport integral membrane ABC transporter PstC1	1357.94	0.388504	0.0857725	4.52946	5.91332e-06	0.00015229	0.2175	0.260972	0.2875	0.101004	NA	1113.4	-0.379876	0.0939142	-4.04492	5.23399e-05	0.000476032
Rv1449c	tkt	67.7603	Transketolase Tkt (TK)	4204.1	0.312341	0.0694443	4.49771	6.86878e-06	0.000175623	-0.007	0.295425	0.063	0.249341	NA	3836.53	-0.134525	0.0649562	-2.07101	0.0383577	0.119474
Rv3872	PE35	65.3333	PE family-related protein PE35	905.025	-0.457053	0.10169	-4.49456	6.97138e-06	0.000176973	-0.5705	0.163805	-0.5005	0.0434473	NA	1192.99	0.172803	0.0927967	1.86217	0.0625794	0.171321
Rv1891	Rv1891	66.1765	Conserved protein	1081.33	-0.420474	0.0940556	-4.47048	7.80451e-06	0.000196718	-0.513	0.104483	-0.443	0.0225264	NA	1421.33	0.19495	0.0885178	2.20239	0.0276381	0.0938818
Rv2172c	Rv2172c	63.3554	Conserved protein	1787.73	-0.351956	0.0793373	-4.4362	9.15616e-06	0.000229162	-0.402	0.103113	-0.332	0.019956	NA	2694.01	0.593811	0.0720754	8.23875	1.74021e-16	8.91676e-15
Rv2582	ppiB	64.0777	Probable peptidyl-prolyl cis-trans isomerase B PpiB (cyclophilin) (PPIase) (rotamase) (peptidylprolyl isomerase)	534.259	0.584818	0.131954	4.43198	9.33707e-06	0.000232056	0.513	0.495019	0.583	0.00181773	NA	477.153	0.119121	0.139738	0.852462	0.393958	0.605756
Rv2995c	leuB	67.2601	Probable 3-isopropylmalate dehydrogenase LeuB (beta-IPM dehydrogenase) (IMDH) (3-IPM-DH)	1562.62	0.378931	0.0857028	4.42146	9.8038e-06	0.000241963	0.006	0.350821	0.076	0.302931	NA	1299.56	-0.344659	0.0882143	-3.90706	9.34253e-05	0.000795975
Rv2077c	Rv2077c	64.8148	Possible conserved transmembrane protein	4401.43	-0.323793	0.0733693	-4.4132	1.01855e-05	0.000249651	-0.3185	0.266011	-0.2485	0.0752932	NA	6043.93	0.386429	0.0693674	5.57075	2.5364e-08	4.54553e-07
Rv0531	Rv0531	67.9245	Possible conserved membrane protein	504.019	-0.540188	0.123816	-4.36284	1.28386e-05	0.000312524	-0.4755	0.209227	-0.4055	0.134688	NA	609.586	-0.141719	0.119542	-1.18552	0.235812	0.444628
Rv2247	accD6	67.7215	Acetyl/propionyl-CoA carboxylase (beta subunit) AccD6	10172.8	-0.275598	0.0635162	-4.33902	1.4312e-05	0.000346019	-0.437	0.130554	-0.367	0.091402	NA	14477.9	0.513521	0.0570321	9.00407	2.17499e-19	1.49295e-17
Rv0268c	Rv0268c	61.9608	Hypothetical protein	1003.56	-0.441442	0.101795	-4.33658	1.44714e-05	0.000347509	-0.624	0.154954	-0.554	0.112558	NA	1293.31	0.124204	0.096287	1.28994	0.197073	0.392634
Rv2204c	Rv2204c	62.465	Conserved protein	4502.6	-0.350173	0.0809538	-4.32559	1.52124e-05	0.000362852	-0.4205	0.0339407	-0.3505	0.000326953	NA	6154.93	0.353923	0.0775614	4.56313	5.03955e-06	5.95256e-05
Rv1322A	Rv1322A	63.3987	Conserved protein	7166.17	-0.259847	0.0602586	-4.31219	1.61644e-05	0.00038299	-0.3125	0.0592601	-0.2425	0.0173468	NA	8605.19	0.0811898	0.0542654	1.49616	0.134611	0.301735
Rv3293	pcd	69.899	Probable piperideine-6-carboxilic acid dehydrogenase Pcd (piperideine-6-carboxylate dehydrogenase)	855.209	0.43551	0.101474	4.29184	1.77201e-05	0.000417067	0.354	0.260095	0.424	0.0115102	NA	647.44	-0.594162	0.117768	-5.04519	4.53081e-07	6.67331e-06
Rv2736c	recX	70.0952	Regulatory protein RecX	434.808	0.584542	0.137286	4.25783	2.06419e-05	0.000479486	0.428	0.280648	0.498	0.0865424	NA	388.187	0.117021	0.151352	0.773174	0.439419	0.646624
Rv1175c	fadH	65.2346	Probable NADPH dependent 2,4-dienoyl-CoA reductase FadH (2,4-dienoyl coenzyme A reductase) (4-enoyl-CoA reductase)	1726.48	0.357303	0.0839943	4.2539	2.10082e-05	0.000484825	0.035	0.284906	0.105	0.252303	NA	1605.94	-0.0256943	0.0818843	-0.313787	0.753683	0.869891
Rv1904	Rv1904	64.5833	Conserved hypothetical protein	1472.63	-0.391579	0.0926429	-4.22675	2.37087e-05	0.000543618	-0.4045	0.090062	-0.3345	0.0570789	NA	1820.6	0.048944	0.0883115	0.55422	0.579428	0.754896
Rv0710	rpsQ	63.017	30S ribosomal protein S17 RpsQ	2579.89	0.307805	0.0728855	4.22312	2.40941e-05	0.000548913	0.2095	0.125108	0.2795	0.0283046	NA	2754.66	0.300064	0.0691528	4.33915	1.43037e-05	0.000150396
Rv3579c	Rv3579c	68.8338	Possible tRNA/rRNA methyltransferase	1158.55	0.424933	0.100794	4.21586	2.48828e-05	0.000559706	0.076	0.245458	0.146	0.278933	NA	1032.42	-0.0739911	0.101348	-0.73007	0.465347	0.664939
Rv0440	groEL2	65.3728	60 kDa chaperonin 2 GroEL2 (protein CPN60-2) (GroEL protein 2) (65 kDa antigen) (heat shock protein 65) (cell wall protein A) (antigen A)	7792.63	0.247125	0.0589837	4.18973	2.79291e-05	0.000620376	-0.034	0.24299	0.036	0.211125	NA	7586.28	-0.0170717	0.166439	-0.10257	0.918304	0.965013
Rv0146	Rv0146	66.881	Possible S-adenosylmethionine-dependent methyltransferase	822.555	-0.460336	0.110281	-4.17421	2.99021e-05	0.000660076	-0.4755	0.155207	-0.4055	0.0548359	NA	1052.85	0.0877057	0.0954592	0.918777	0.358212	0.570817
Rv0015c	pknA	67.6698	Transmembrane serine/threonine-protein kinase A PknA (protein kinase A) (STPK A)	1819.66	0.338826	0.0815284	4.15592	3.23976e-05	0.000710748	0.123	0.274141	0.193	0.145826	NA	1649.61	-0.123298	0.0829566	-1.4863	0.137201	0.305096
Rv1325c	PE_PGRS24	77.649	PE-PGRS family protein PE_PGRS24	661.792	0.456737	0.110265	4.14216	3.44057e-05	0.000750171	0.4715	0.240231	0.5415	0.0847634	NA	548.568	-0.258999	0.128738	-2.01183	0.0442382	0.133892
Rv1792	esxM	61.6162	ESAT-6 like protein EsxM	1042.11	-0.384078	0.0928471	-4.13667	3.52379e-05	0.000763631	-0.4615	0.0653487	-0.3915	0.00742211	NA	1244.67	-0.0426015	0.0916499	-0.464829	0.642054	0.801851
Rv3219	whiB1	63.5294	Transcriptional regulatory protein WhiB-like WhiB1. Contains [4FE-4S]2+ cluster.	10761.7	-0.295752	0.0715482	-4.1336	3.57127e-05	0.00076923	-0.3565	0.0359052	-0.2865	0.00925152	NA	13507.9	0.172725	0.0687005	2.51417	0.0119313	0.0483904
MTB000011	gluT	64.8649	tRNA-Glu (TTC)	1379.5	0.380291	0.09252	4.11036	3.95042e-05	0.00084577	0.2945	0.0120052	0.3645	0.0157905	NA	1692.93	0.712701	0.0971436	7.33658	2.19129e-13	8.30407e-12
Rv0040c	mtc28	67.5241	Secreted proline rich protein Mtc28 (proline rich 28 kDa antigen)	2252.57	0.319122	0.0781134	4.08537	4.40069e-05	0.00093653	-0.0055	0.262654	0.0645	0.254622	NA	2164.38	0.0245254	0.076776	0.319441	0.749392	0.867658
Rv0167	yrbE1A	63.4085	Conserved integral membrane protein YrbE1A	1646.41	0.342091	0.0838305	4.08074	4.48922e-05	0.000944064	0.292	0.105803	0.362	0.0199095	NA	1323.95	-0.50768	0.0889483	-5.70758	1.14591e-08	2.25342e-07
Rv2245	kasA	67.0663	3-oxoacyl-[acyl-carrier protein] synthase 1 KasA (beta-ketoacyl-ACP synthase) (KAS I)	10679.8	-0.299215	0.0735015	-4.07087	4.68387e-05	0.000979205	-0.384	0.0541493	-0.314	0.0147853	NA	16562.6	0.701153	0.0693543	10.1097	5.00238e-24	5.51475e-22
Rv1859	modC	67.4775	Probable molybdenum-transport ATP-binding protein ABC transporter ModC	1042.77	-0.400228	0.098596	-4.05927	4.92263e-05	0.0010231	-0.332	0.212652	-0.262	0.138228	NA	1470.31	0.394616	0.0905486	4.35805	1.31224e-05	0.000139998
Rv0567	Rv0567	63.7255	Probable methyltransferase/methylase	1104.37	0.3771	0.0933353	4.04027	5.339e-05	0.00110319	0.2295	0.169193	0.2995	0.0775998	NA	991.181	-0.109404	0.0997341	-1.09695	0.272663	0.48601
Rv2713	sthA	63.5394	Probable soluble pyridine nucleotide transhydrogenase SthA (STH) (NAD(P)(+) transhydrogenase [B-specific]) (nicotinamide nucleotide transhydrogenase)	1124.75	-0.377822	0.0941105	-4.01466	5.95312e-05	0.00122297	-0.315	0.170544	-0.245	0.132822	NA	1329.37	-0.0660928	0.0991834	-0.66637	0.505175	0.7006
Rv3484	cpsA	65.757	Possible conserved protein CpsA	1777	-0.317488	0.0793763	-3.99979	6.33988e-05	0.00129494	-0.3935	0.122898	-0.3235	0.00601162	NA	2699.61	0.639002	0.071874	8.89059	6.07857e-19	3.9489e-17
Rv3523	ltp3	65.4852	Probable lipid carrier protein or keto acyl-CoA thiolase Ltp3	1358.49	-0.38542	0.0965612	-3.99146	6.56676e-05	0.00133361	-0.314	0.258928	-0.244	0.14142	NA	1676.34	0.0487392	0.0922564	0.528302	0.59729	0.767669
Rv0302	Rv0302	65.7188	Probable transcriptional regulatory protein (probably TetR/AcrR-family)	689.776	-0.434147	0.109175	-3.9766	6.99069e-05	0.00141164	-0.3685	0.161935	-0.2985	0.135647	NA	914.589	0.207498	0.101932	2.03564	0.0417861	0.127746
Rv1004c	Rv1004c	74.6032	Probable membrane protein	698.981	0.474141	0.119354	3.97257	7.11027e-05	0.00142768	0.4215	0.25634	0.4915	0.0173586	NA	600.661	-0.121476	0.123421	-0.984237	0.324999	0.54261
Rv1251c	Rv1251c	67.3684	Conserved hypothetical protein	751.924	0.419286	0.105715	3.96618	7.30327e-05	0.00145094	0.283	0.266009	0.353	0.0662864	NA	692.763	0.0143443	0.120477	0.119062	0.905226	0.959129
Rv3330	dacB1	70.2791	Probable penicillin-binding protein DacB1 (D-alanyl-D-alanine carboxypeptidase) (DD-peptidase) (DD-carboxypeptidase) (PBP) (DD-transpeptidase) (serine-type D-ala-D-ala carboxypeptidase) (D-amino acid hydrolase)	703.501	0.432176	0.108969	3.96604	7.30777e-05	0.00145094	0.3425	0.137308	0.4125	0.0196762	NA	654.649	0.0602175	0.116121	0.518577	0.604056	0.773178
Rv0483	lprQ	65.5605	Probable conserved lipoprotein LprQ	7157.67	-0.237883	0.0600467	-3.96163	7.44391e-05	0.00146976	-0.315	0.0454674	-0.245	0.00711724	NA	9519.45	0.373567	0.0542527	6.8857	5.75055e-12	1.7148e-10
Rv0892	Rv0892	58.7366	Probable monooxygenase	823.525	-0.406073	0.102667	-3.95523	7.64606e-05	0.0014966	-0.478	0.256558	-0.408	0.00192712	NA	1057.75	0.144924	0.0973167	1.4892	0.136435	0.304469
Rv2677c	hemY	72.3326	Probable protoporphyrinogen oxidase HemY (protoporphyrinogen-IX oxidase) (protoporphyrinogenase) (PPO)	1322.95	0.374254	0.0946359	3.95467	7.66408e-05	0.0014966	0.172	0.265676	0.242	0.132254	NA	1160.81	-0.180697	0.0937989	-1.92643	0.0540511	0.154226
Rv0057	Rv0057	60.728	Hypothetical protein	549.891	0.495087	0.125445	3.94665	7.92527e-05	0.00153915	0.44	0.188453	0.51	0.0149128	NA	515.28	0.147424	0.13117	1.12392	0.261048	0.47178
Rv2949c	Rv2949c	52.5	Chorismate pyruvate lyase	2912.71	-0.308025	0.0781463	-3.94164	8.09266e-05	0.00156311	-0.3625	0.0311048	-0.2925	0.0155247	NA	3904.82	0.336296	0.0657226	5.1169	3.10596e-07	4.66921e-06
Rv0631c	recC	71.5543	Probable exonuclease V (gamma chain) RecC (exodeoxyribonuclease V gamma chain)(exodeoxyribonuclease V polypeptide)	398.102	0.578381	0.147244	3.92805	8.56365e-05	0.00164515	0.558	0.413872	0.628	0.0496189	NA	310.374	-0.294997	0.17204	-1.7147	0.0864001	0.218047
Rv2557	Rv2557	65.037	Conserved protein	1330.8	-0.335912	0.0855722	-3.92548	8.65578e-05	0.00165391	-0.4255	0.103008	-0.3555	0.0195883	NA	1484.71	-0.20397	0.0883824	-2.30781	0.0210096	0.0761284
Rv1791	PE19	65.3333	PE family protein PE19	1134.4	-0.363372	0.0929226	-3.91048	9.21141e-05	0.00174997	-0.3965	0.0553611	-0.3265	0.0368718	NA	1405.26	0.0781252	0.0861261	0.907102	0.364353	0.576024
Rv1339	Rv1339	64.1119	Conserved protein	1286.25	-0.373273	0.0958359	-3.89492	9.8232e-05	0.00184718	-0.445	0.168448	-0.375	0.00172712	NA	1685.84	0.224686	0.0887132	2.53272	0.0113181	0.0462644
Rv3371	Rv3371	65.921	Possible triacylglycerol synthase (diacylglycerol acyltransferase)	600.373	-0.472367	0.122558	-3.85423	0.000116092	0.00216017	-0.551	0.226725	-0.481	0.00863301	NA	776.694	0.10815	0.112829	0.958525	0.337798	0.552334
Rv1233c	Rv1233c	67.1692	Conserved hypothetical membrane protein	1910.9	0.309559	0.0804707	3.84685	0.000119646	0.00220321	-0.1115	0.250937	-0.0415	0.351059	NA	1614.84	-0.38029	0.0837328	-4.5417	5.58011e-06	6.54853e-05
Rv0691c	Rv0691c	60.469	Probable transcriptional regulatory protein	1250.38	-0.365365	0.0953866	-3.83036	0.000127954	0.00232014	-0.4245	0.160796	-0.3545	0.0108653	NA	1548.27	0.0740128	0.0867869	0.85281	0.393765	0.605715
Rv1441c	PE_PGRS26	76.0163	PE-PGRS family protein PE_PGRS26	471.265	0.517773	0.135156	3.83093	0.000127662	0.00232014	0.393	0.283991	0.463	0.0547735	NA	457.517	0.270378	0.139525	1.93784	0.0526422	0.151259
Rv0058	dnaB	62.819	Probable replicative DNA helicase DnaB	3335.47	0.253031	0.0661761	3.8236	0.000131516	0.00237263	0.207	0.238475	0.277	0.0239691	NA	3110.6	-0.138175	0.0693961	-1.99111	0.0464692	0.13914
Rv1211	Rv1211	64.9123	Conserved protein	3191.24	-0.266186	0.0699795	-3.80378	0.000142506	0.00254411	-0.374	0.0381861	-0.304	0.0378136	NA	3948.78	0.158744	0.0633622	2.50534	0.0122334	0.0491957
Rv1522c	mmpL12	61.7262	Probable conserved transmembrane transport protein MmpL12	1191.97	-0.33673	0.0885437	-3.80298	0.000142969	0.00254411	-0.408	0.194657	-0.338	0.00127047	NA	1467.52	0.0842017	0.0847739	0.99325	0.320588	0.538626
Rv2945c	lppX	59.9715	Probable conserved lipoprotein LppX	1012.35	-0.359957	0.0946601	-3.80263	0.000143169	0.00254411	-0.398	0.0705579	-0.328	0.0319572	NA	1322.44	0.226373	0.08831	2.56339	0.0103654	0.0431458
Rv1198	esxL	63.1579	Putative ESAT-6 like protein EsxL (ESAT-6 like protein 4)	5849.55	-0.24464	0.0654155	-3.73978	0.000184183	0.00324052	-0.335	0.0188762	-0.265	0.0203604	NA	7106.66	0.127213	0.0597528	2.12899	0.0332548	0.107167
Rv3634c	galE1	64.8677	UDP-glucose 4-epimerase GalE1 (galactowaldenase) (UDP-galactose 4-epimerase) (uridine diphosphate galactose 4-epimerase) (uridine diphospho-galactose 4-epimerase)	537.429	0.462326	0.123735	3.7364	0.000186671	0.00326812	0.27	0.322599	0.34	0.122326	NA	472.068	-0.0714044	0.133695	-0.534086	0.593282	0.765104
Rv1197	esxK	62.6263	ESAT-6 like protein EsxK (ESAT-6 like protein 3)	2390.46	-0.308001	0.0825247	-3.73223	0.000189791	0.00329032	-0.3425	0.0399275	-0.2725	0.0355014	NA	2958.47	0.12346	0.0761138	1.62204	0.104795	0.251979
Rv1194c	Rv1194c	64.613	Conserved protein	2779.65	-0.275959	0.0739835	-3.73	0.000191477	0.00330345	-0.441	0.200057	-0.371	0.0950414	NA	3392.76	0.113473	0.0659719	1.72002	0.0854293	0.216429
Rv0839	Rv0839	65.9287	Conserved hypothetical protein	510.432	-0.484997	0.13075	-3.70935	0.000207792	0.00356539	-0.507	0.237215	-0.437	0.0479973	NA	592.752	-0.222228	0.131583	-1.68888	0.0912425	0.226809
Rv2462c	tig	65.0964	Probable trigger factor (TF) protein Tig	1229.45	0.368901	0.0994801	3.70829	0.000208667	0.00356539	0.291	0.212262	0.361	0.00790078	NA	1203.13	0.13112	0.0975268	1.34445	0.178804	0.367716
Rv0168	yrbE1B	64.2529	Conserved integral membrane protein YrbE1B	630.683	0.453822	0.122512	3.7043	0.000211972	0.00360454	0.34	0.0887621	0.41	0.0438219	NA	574.503	0.0246284	0.125569	0.196135	0.844505	0.925673
Rv3148	nuoD	63.3409	Probable NADH dehydrogenase I (chain D) NuoD (NADH-ubiquinone oxidoreductase chain D)	2300.51	0.27319	0.0738682	3.69834	0.000217012	0.00366908	0.204	0.121019	0.274	0.000810177	NA	2064.73	-0.232908	0.0787398	-2.95794	0.00309704	0.0162818
Rv3583c	Rv3583c	58.8957	Possible transcription factor	12296.7	-0.246681	0.0667177	-3.69738	0.000217832	0.00366908	-0.353	0.0550208	-0.283	0.0363189	NA	14973.4	0.131883	0.0678525	1.94367	0.0519357	0.150073
Rv0315	Rv0315	65.4237	Possible beta-1,3-glucanase precursor	1751.3	0.308133	0.0834035	3.69448	0.000220336	0.00369374	0.169	0.182964	0.239	0.0691326	NA	1895.7	0.337319	0.0781112	4.31844	1.57134e-05	0.000163798
Rv3489	Rv3489	60	Unknown protein	2109.05	-0.321038	0.0870848	-3.6865	0.000227358	0.00379356	-0.395	0.0578287	-0.325	0.00396163	NA	2820.98	0.320637	0.0815875	3.92997	8.49559e-05	0.000728937
Rv0144	Rv0144	63.5824	Probable transcriptional regulatory protein (possibly TetR-family)	2420.26	-0.287314	0.077976	-3.68464	0.000229023	0.00380349	-0.337	0.657487	-0.267	0.0203137	NA	3080.78	0.216768	0.068557	3.16186	0.00156762	0.00902375
Rv1408	rpe	67.0959	Probable ribulose-phosphate 3-epimerase Rpe (PPE) (R5P3E) (pentose-5-phosphate 3-epimerase)	946.333	-0.362715	0.0986218	-3.67784	0.000235219	0.00388823	-0.3895	0.154567	-0.3195	0.0432149	NA	1179.74	0.0960543	0.0913974	1.05095	0.293281	0.509683
Rv3332	nagA	71.441	Probable N-acetylglucosamine-6-phosphate deacetylase NagA (GlcNAc 6-P deacetylase)	715.951	0.412869	0.112406	3.67303	0.000239692	0.00394382	0.0535	0.319926	0.1235	0.289369	NA	602.298	-0.268803	0.131976	-2.03675	0.0416752	0.127514
Rv3417c	groEL1	65.1235	60 kDa chaperonin 1 GroEL1 (protein CPN60-1) (GroEL protein 1)	1970.02	0.283523	0.0775122	3.65779	0.000254398	0.0041665	0.177	0.18952	0.247	0.0365234	NA	1880.33	-0.0354488	0.0847331	-0.418358	0.675685	0.824441
Rv3138	pflA	61.8916	Probable pyruvate formate lyase activating protein PflA (formate acetyltransferase activating enzyme) ([pyruvate formate-lyase] activating enzyme)	323.335	-0.557924	0.152612	-3.65583	0.000256348	0.00417917	-0.698	0.184807	-0.628	0.0700764	NA	453.826	0.266984	0.136332	1.95834	0.0501896	0.145955
Rv0236A	Rv0236A	64.9425	Small secreted protein	1318.62	-0.330059	0.0905569	-3.64477	0.000267632	0.00434321	-0.3975	0.0359064	-0.3275	0.00255898	NA	1640.61	0.118781	0.0852757	1.39291	0.163648	0.344332
Rv2457c	clpX	61.5925	Probable ATP-dependent CLP protease ATP-binding subunit ClpX	8361.31	-0.223359	0.0613345	-3.64165	0.000270892	0.00437613	-0.302	0.0458905	-0.232	0.00864078	NA	10141.7	0.141191	0.0556938	2.53513	0.0112406	0.0460509
Rv0070c	glyA2	66.1189	Serine hydroxymethyltransferase GlyA2 (serine methylase 2) (SHMT 2)	380.588	0.524645	0.144416	3.63288	0.000280272	0.00450717	0.3955	0.275431	0.4655	0.0591453	NA	333.411	-0.00727259	0.162378	-0.0447879	0.964276	0.983746
Rv3874	esxB	63.3663	10 kDa culture filtrate antigen EsxB (LHP) (CFP10)	6863.34	-0.242013	0.0668158	-3.62209	0.000292234	0.00467838	-0.275	0.0187357	-0.205	0.0370129	NA	8164.28	0.0708438	0.060371	1.17347	0.240606	0.449789
Rv3879c	espK	67.4886	ESX-1 secretion-associated protein EspK. Alanine and proline rich protein.	3727.57	0.233727	0.0649835	3.59671	0.000322263	0.00511304	-0.011	0.228475	0.059	0.174727	NA	3835.31	0.124935	0.0681212	1.834	0.0666535	0.179015
Rv2710	sigB	63.5802	RNA polymerase sigma factor SigB	3750.28	0.239932	0.0672173	3.56951	0.000357655	0.00564935	0.1765	0.140328	0.2465	0.00656758	NA	3566.22	-0.0949814	0.0723972	-1.31195	0.189537	0.382651
Rv1185c	fadD21	59.9309	Probable fatty-acid-AMP ligase FadD21 (fatty-acid-AMP synthetase) (fatty-acid-AMP synthase)	4655.49	-0.266556	0.0748366	-3.56184	0.000368263	0.00579117	-0.3435	0.0803754	-0.2735	0.00694387	NA	5922.89	0.233528	0.06793	3.43778	0.000586499	0.00394396
Rv2936	drrA	62.8514	Daunorubicin-dim-transport ATP-binding protein ABC transporter DrrA	2210.25	-0.264879	0.0750178	-3.53088	0.000414184	0.00648463	-0.319	0.0705359	-0.249	0.0158785	NA	2938.37	0.35052	0.0713758	4.9109	9.0657e-07	1.25882e-05
Rv1181	pks4	66.2455	Probable polyketide beta-ketoacyl synthase Pks4	5337.03	-0.223386	0.0637035	-3.50666	0.000453772	0.00704238	-0.306	0.150469	-0.236	0.0126136	NA	5662	-0.251824	0.0597862	-4.21209	2.53023e-05	0.000250136
Rv1812c	Rv1812c	66.7498	Probable dehydrogenase	557.948	0.455579	0.129902	3.5071	0.000453018	0.00704238	0.408	0.180894	0.478	0.0224209	NA	480.682	-0.136847	0.140688	-0.972693	0.330706	0.54743
Rv0808	purF	67.0455	Amidophosphoribosyltransferase PurF (glutamine phosphoribosylpyrophosphate amidotransferase) (ATASE) (gpatase)	2851	-0.243851	0.0695651	-3.50536	0.000455983	0.00704593	-0.329	0.161851	-0.259	0.0151488	NA	3325.88	0.0135633	0.0663743	0.204345	0.838084	0.921179
Rv1830	Rv1830	63.8643	Conserved hypothetical protein	1317.7	-0.30026	0.0857729	-3.50064	0.000464148	0.00714105	-0.4305	0.0694288	-0.3605	0.0602401	NA	1659.71	0.178554	0.0815453	2.18963	0.0285511	0.0957317
Rv3491	Rv3491	62.3489	Unknown protein	1269.47	-0.324494	0.092734	-3.49919	0.000466671	0.00714891	-0.4275	0.0847602	-0.3575	0.033006	NA	1567.23	0.101881	0.0867341	1.17464	0.24014	0.449629
Rv3208	Rv3208	63.901	Probable transcriptional regulatory protein (probably TetR-family)	926.85	-0.339467	0.0971112	-3.49565	0.000472904	0.0072133	-0.45	0.163706	-0.38	0.0405331	NA	1108.61	-0.00163214	0.0983586	-0.0165937	0.986761	0.993589
Rv1627c	Rv1627c	67.6592	Probable nonspecific lipid-transfer protein	1377.07	0.299762	0.085781	3.4945	0.000474949	0.00721354	-0.026	0.286682	0.044	0.255762	NA	1362.27	0.0849912	0.0933622	0.910339	0.362644	0.575108
Rv2496c	bkdB	63.8968	Probable branched-chain keto acid dehydrogenase E1 component, beta subunit BkdB	921.727	-0.339413	0.0972471	-3.49021	0.000482636	0.0072991	-0.403	0.0921204	-0.333	0.00641315	NA	1211.18	0.259374	0.0907023	2.85962	0.00424144	0.0206841
Rv0886	fprB	67.7662	Probable NADPH:adrenodoxin oxidoreductase FprB (adrenodoxin reductase) (AR) (ferredoxin-NADP(+) reductase)	346.32	-0.523514	0.150237	-3.48459	0.000492888	0.00741477	-0.541	0.200972	-0.471	0.0525144	NA	587.422	0.755947	0.124702	6.06205	1.34399e-09	2.99965e-08
Rv3150	nuoF	65.9193	Probable NADH dehydrogenase I (chain F) NuoF (NADH-ubiquinone oxidoreductase chain F)	2546.5	0.250104	0.0718007	3.48332	0.000495242	0.00741477	0.19	0.0992461	0.26	0.00989552	NA	2345.91	-0.178648	0.0738647	-2.41858	0.0155812	0.0602347
Rv3270	ctpC	68.7065	Probable metal cation-transporting P-type ATPase C CtpC	3563.99	0.276366	0.0793558	3.48261	0.000496544	0.00741477	0.2595	0.146265	0.3295	0.0531343	NA	2863.22	-0.600545	0.0819005	-7.33262	2.25698e-13	8.46483e-12
Rv3875	esxA	61.1111	6 kDa early secretory antigenic target EsxA (ESAT-6)	5626.72	-0.208767	0.0600557	-3.47623	0.000508522	0.00756186	-0.259	0.0201857	-0.189	0.0197672	NA	6080.88	-0.17985	0.0586626	-3.06584	0.00217057	0.0120191
Rv2244	acpM	60.3448	Meromycolate extension acyl carrier protein AcpM	3487.32	-0.269801	0.0779879	-3.45952	0.000541134	0.00798004	-0.333	0.0386827	-0.263	0.00680075	NA	5207.54	0.634239	0.0735994	8.61746	6.84585e-18	4.08282e-16
Rv3300c	Rv3300c	68.5185	Conserved hypothetical protein	563.037	0.447041	0.129219	3.45955	0.00054107	0.00798004	-0.114	0.399467	-0.044	0.491041	NA	413.058	-0.695472	0.143684	-4.8403	1.2964e-06	1.73394e-05
Rv1831	Rv1831	62.7907	Hypothetical protein	989.556	-0.339609	0.0984518	-3.4495	0.000561634	0.00824812	-0.3745	0.084859	-0.3045	0.035109	NA	1456.99	0.54765	0.0925748	5.91576	3.30351e-09	6.98731e-08
Rv2142A	parD2	60.6481	Possible antitoxin ParD2	387.926	-0.481236	0.139895	-3.43999	0.000581742	0.00850827	-0.574	0.368803	-0.504	0.0227641	NA	579.302	0.481169	0.132491	3.63171	0.000281552	0.00209466
Rv3708c	asd	68.6898	Aspartate-semialdehyde dehydrogenase Asd (ASA dehydrogenase) (ASADH) (aspartic semialdehyde dehydrogenase) (L-aspartate-beta-semialdehyde dehydrogenase)	2098.95	0.267423	0.077796	3.43749	0.000587129	0.00855188	-0.0065	0.174641	0.0635	0.203923	NA	1888.23	-0.230878	0.0777032	-2.97128	0.0029656	0.015636
Rv2941	fadD28	59.4378	Fatty-acid-AMP ligase FadD28 (fatty-acid-AMP synthetase) (fatty-acid-AMP synthase)	5552.87	-0.223564	0.0651735	-3.43029	0.000602939	0.0087463	-0.267	0.0898959	-0.197	0.0265638	NA	7140.04	0.297873	0.0611412	4.87189	1.10534e-06	1.48934e-05
Rv0410c	pknG	66.0453	Serine/threonine-protein kinase PknG (protein kinase G) (STPK G)	2122.85	-0.258053	0.0754756	-3.41903	0.000628458	0.00904268	-0.382	0.182709	-0.312	0.0539471	NA	2496.55	0.0245692	0.0709593	0.346243	0.72916	0.855453
Rv3520c	Rv3520c	67.433	Possible coenzyme F420-dependent oxidoreductase	1962.7	-0.259627	0.0759117	-3.42012	0.000625942	0.00904268	-0.333	0.127912	-0.263	0.00337298	NA	2372.74	0.0996668	0.0772598	1.29002	0.197043	0.392634
Rv0073	Rv0073	62.6385	Probable glutamine-transport ATP-binding protein ABC transporter	1649.15	0.277116	0.0813219	3.40764	0.000655276	0.00939052	-0.086	0.340755	-0.016	0.293116	NA	1600.5	0.00582942	0.0827016	0.0704874	0.943806	0.974194
Rv3250c	rubB	61.7486	Probable rubredoxin RubB	320.049	0.544501	0.16058	3.39084	0.0006968	0.00990571	0.557	0.0410992	0.627	0.0824992	NA	257.897	-0.237275	0.176176	-1.34681	0.178042	0.36677
Rv3799c	accD4	65.9656	Probable propionyl-CoA carboxylase beta chain 4 AccD4 (pccase) (propanoyl-CoA:carbon dioxide ligase)	10912.7	-0.196656	0.0579922	-3.39108	0.000696179	0.00990571	-0.273	0.0934906	-0.203	0.00634378	NA	13461	0.210556	0.0547511	3.8457	0.000120209	0.000984956
Rv0810c	Rv0810c	63.9344	Conserved hypothetical protein	865.056	-0.354548	0.104771	-3.38403	0.00071429	0.0100738	-0.466	0.0140207	-0.396	0.041452	NA	1038.9	-0.00272312	0.0969668	-0.028083	0.977596	0.988739
Rv2646	Rv2646	67.4675	Probable integrase	161.884	0.73486	0.217753	3.37475	0.000738837	0.0103788	0.6295	0.486375	0.6995	0.0353596	NA	141.799	0.239448	0.241023	0.993465	0.320483	0.538626
Rv0246	Rv0246	60.3356	Probable conserved integral membrane protein	190.888	-0.65309	0.193868	-3.36874	0.000755132	0.0105659	-0.8365	0.423786	-0.7665	0.11341	NA	220.025	-0.397171	0.191009	-2.07933	0.0375873	0.117679
Rv2495c	bkdC	65.3976	Probable branched-chain keto acid dehydrogenase E2 component BkdC	1623.72	-0.274168	0.0814976	-3.36412	0.000767878	0.0107021	-0.395	0.127124	-0.325	0.0508322	NA	1909.26	0.00860497	0.0777406	0.110688	0.911864	0.96239
Rv1868	Rv1868	66.8571	Conserved hypothetical protein	383.931	-0.46608	0.138956	-3.35416	0.000796065	0.0110516	-0.5745	0.226292	-0.5045	0.0384205	NA	481.659	0.0282917	0.132523	0.213485	0.830949	0.916891
Rv3420c	rimI	68.7631	Ribosomal-protein-alanine acetyltransferase RimI (acetylating enzyme for N-terminal of ribosomal protein S18)	996.044	-0.315289	0.0943157	-3.34291	0.000829042	0.0114646	-0.395	0.178685	-0.325	0.00971091	NA	1363.2	0.385336	0.0892122	4.31931	1.56515e-05	0.000163622
Rv3804c	fbpA	67.06	Secreted antigen 85-a FbpA (mycolyl transferase 85A) (fibronectin-binding protein A) (antigen 85 complex A)	15802.4	-0.186089	0.0558988	-3.32903	0.000871496	0.012005	-0.2425	0.0465933	-0.1725	0.0135887	NA	20729.9	0.380773	0.0525697	7.24321	4.38189e-13	1.61023e-11
Rv2428	ahpC	60.7143	Alkyl hydroperoxide reductase C protein AhpC (alkyl hydroperoxidase C)	405.325	-0.457632	0.137695	-3.32351	0.000888921	0.0121978	-0.574	0.0911853	-0.504	0.0463683	NA	598.578	0.472224	0.135626	3.48181	0.000498042	0.0034381
MTB000042	ssr	62.7717	10Sa RNA	407952	-0.173881	0.052405	-3.31801	0.000906599	0.0122572	-0.24	0.0681565	-0.17	0.00388063	NA	452478	-0.0677322	0.0492902	-1.37415	0.169395	0.353245
Rv1082	mca	65.9746	Mycothiol conjugate amidase Mca (mycothiol S-conjugate amidase)	690.027	-0.360844	0.108664	-3.32073	0.000897834	0.0122572	-0.435	0.230478	-0.365	0.00415626	NA	878.505	0.156044	0.103226	1.51167	0.130618	0.295514
Rv3098A	Rv3098A	61.6822	PemK-like protein	400.78	-0.48228	0.145276	-3.31975	0.000900995	0.0122572	-0.575	0.0600578	-0.505	0.0227197	NA	547.327	0.247503	0.132829	1.86332	0.0624177	0.171321
Rv3416	whiB3	64.0777	Transcriptional regulatory protein WhiB-like WhiB3. Contains [4FE-4S] cluster.	492.787	-0.431657	0.1301	-3.31788	0.000907048	0.0122572	-0.543	0.0713126	-0.473	0.0413432	NA	640.999	0.156379	0.120671	1.29591	0.195005	0.390504
Rv1192	Rv1192	67.7536	Unknown protein	2570.31	-0.238592	0.072011	-3.31328	0.000922095	0.0123687	-0.324	0.122355	-0.254	0.0154076	NA	3210.64	0.208452	0.067906	3.06971	0.00214265	0.0118825
Rv2413c	Rv2413c	69.5058	Conserved hypothetical protein	917.688	-0.34389	0.103793	-3.31323	0.000922261	0.0123687	-0.2935	0.311031	-0.2235	0.12039	NA	1266.68	0.383984	0.0960242	3.99882	6.36584e-05	0.000566653
Rv3403c	Rv3403c	64.0449	Hypothetical protein	720.997	-0.359128	0.108982	-3.29531	0.000983131	0.0131355	-0.444	0.224884	-0.374	0.0148715	NA	896.226	0.0904304	0.104409	0.866119	0.386425	0.599372
Rv3295	Rv3295	65.3153	Probable transcriptional regulatory protein (probably TetR-family)	1611.48	-0.270168	0.0820372	-3.29324	0.000990414	0.0131833	-0.361	0.0366843	-0.291	0.0208322	NA	1836.98	-0.0787883	0.0813372	-0.968663	0.332714	0.547946
Rv1204c	Rv1204c	70.5151	Conserved hypothetical protein	767.619	0.344674	0.104804	3.28875	0.00100634	0.0133452	0.152	0.561096	0.222	0.122674	NA	726.181	0.00804252	0.111637	0.0720416	0.942569	0.974194
Rv3154	nuoJ	65.1458	Probable NADH dehydrogenase I (chain J) NuoJ (NADH-ubiquinone oxidoreductase chain J)	1212.07	0.315395	0.0959346	3.28761	0.00101043	0.0133496	0.264	0.075455	0.334	0.0186047	NA	1041.02	-0.323913	0.100179	-3.23334	0.0012235	0.00738158
Rv2203	Rv2203	66.3781	Possible conserved membrane protein	417.794	0.44408	0.136281	3.25855	0.00111982	0.0147401	0.0585	0.249423	0.1285	0.31558	NA	387.1	0.059378	0.147414	0.402796	0.687098	0.831558
Rv3681c	whiB4	62.465	Probable transcriptional regulatory protein WhiB-like WhiB4	602.316	-0.39276	0.120698	-3.25406	0.00113767	0.0149198	-0.489	0.0987838	-0.419	0.0262401	NA	827.999	0.334545	0.111923	2.98908	0.00279823	0.0149266
Rv0860	fadB	65.7883	Probable fatty oxidation protein FadB	2835.01	0.223716	0.0687911	3.25211	0.00114552	0.0149676	0.093	0.142183	0.163	0.060716	NA	2595.87	-0.228422	0.0702052	-3.25363	0.00113941	0.00695011
Rv1783	eccC5	64.1523	ESX conserved component EccC5. ESX-5 type VII secretion system protein.	6562.82	-0.196922	0.0608692	-3.23517	0.00121571	0.0158265	-0.292	0.108772	-0.222	0.025078	NA	7283.44	-0.0885452	0.0559769	-1.58182	0.113691	0.267016
Rv0069c	sdaA	65.0794	Probable L-serine dehydratase SdaA (L-serine deaminase) (SDH) (L-SD)	564.623	0.395252	0.123034	3.21253	0.00131572	0.017066	0.361	0.172372	0.431	0.0357483	NA	532.885	0.0537991	0.12992	0.414093	0.678806	0.826057
Rv0559c	Rv0559c	62.5369	Possible conserved secreted protein	1648.01	-0.285327	0.0891198	-3.20161	0.00136663	0.0176618	-0.401	0.0818421	-0.331	0.0456733	NA	2202.61	0.348234	0.0878448	3.96419	7.36456e-05	0.000644045
Rv1641	infC	62.0462	Probable initiation factor if-3 InfC	4127.85	-0.248705	0.0778433	-3.19494	0.0013986	0.0180095	-0.312	0.0767886	-0.242	0.00670463	NA	5921.37	0.553048	0.0709882	7.7907	6.66383e-15	2.88607e-13
Rv3478	PPE60	68.6125	PE family protein PPE60	22910.9	0.183757	0.0577485	3.18203	0.00146247	0.0187639	0.084	0.0809819	0.154	0.0297573	NA	20307.9	-0.380496	0.0535157	-7.10999	1.16051e-12	3.98297e-11
Rv0872c	PE_PGRS15	75.0686	PE-PGRS family protein PE_PGRS15	2317.1	0.242497	0.0764505	3.17194	0.00151423	0.0193582	0.216	0.414563	0.286	0.0435034	NA	2202.97	-0.0906174	0.0747208	-1.21275	0.225227	0.430118
Rv1828	Rv1828	65.7258	Conserved protein	1810.46	0.257866	0.0814052	3.16768	0.0015366	0.0195737	-0.131	0.308799	-0.061	0.318866	NA	1661.56	-0.181833	0.0852458	-2.13304	0.0329212	0.10646
Rv3290c	lat	64.7407	Probable L-lysine-epsilon aminotransferase Lat (L-lysine aminotransferase) (lysine 6-aminotransferase)	1280.5	-0.274667	0.0867711	-3.16542	0.00154859	0.0196438	-0.301	0.148815	-0.231	0.043667	NA	1217.28	-0.685092	0.0926045	-7.39804	1.38204e-13	5.4063e-12
Rv3636	Rv3636	66.3793	Possible transposase	348.528	0.459166	0.145104	3.16441	0.001554	0.0196438	0.509	0.37354	0.579	0.119834	NA	304.834	-0.0902734	0.163028	-0.55373	0.579763	0.754896
Rv3900c	Rv3900c	63.8889	Conserved hypothetical alanine rich protein	616.879	0.375846	0.118806	3.16353	0.00155868	0.0196438	0.2955	0.267322	0.3655	0.0103457	NA	490.04	-0.507338	0.133602	-3.7974	0.000146224	0.00116915
MTB000112	ncRv10637	62.6263	Putative small regulatory RNA	1166.46	-0.32444	0.102671	-3.15999	0.00157776	0.019814	-0.4235	0.100994	-0.3535	0.0290599	NA	1803.78	0.678492	0.0862109	7.87014	3.54237e-15	1.61089e-13
Rv1067c	PE_PGRS19	78.4431	PE-PGRS family protein PE_PGRS19	136.735	0.748777	0.237535	3.15228	0.00162002	0.020273	0.629	0.46938	0.699	0.049777	NA	124.466	0.356715	0.257869	1.38332	0.166568	0.348726
Rv3249c	Rv3249c	64.6226	Possible transcriptional regulatory protein (probably TetR-family)	940.351	0.361663	0.115249	3.13811	0.00170042	0.0212046	0.2925	0.0882357	0.3625	0.000836697	NA	827.88	-0.188453	0.111971	-1.68305	0.0923663	0.228902
Rv2313c	Rv2313c	64.6784	Hypothetical protein	801.713	-0.325792	0.103943	-3.13432	0.00172254	0.0214052	-0.3965	0.14	-0.3265	0.000708047	NA	1001.12	0.133355	0.0991365	1.34517	0.17857	0.367442
Rv0409	ackA	64.6805	Probable acetate kinase AckA (acetokinase)	852.414	0.326892	0.104817	3.1187	0.0018165	0.0224942	0.175	0.203225	0.245	0.0818917	NA	670.706	-0.605927	0.116962	-5.18055	2.21236e-07	3.38175e-06
Rv2986c	hupB	64.6512	DNA-binding protein HU homolog HupB (histone-like protein) (HLP) (21-kDa laminin-2-binding protein)	4712.97	0.203988	0.0654495	3.11673	0.00182871	0.0225668	0.096	0.120826	0.166	0.0379882	NA	6171.81	0.705925	0.0646869	10.9129	9.99706e-28	1.58127e-25
Rv2785c	rpsO	60.3704	30S ribosomal protein S15 RpsO	2605.3	-0.238596	0.0766369	-3.11333	0.00184989	0.0227492	-0.311	0.063772	-0.241	0.00240396	NA	2907.92	-0.111721	0.0737463	-1.51493	0.129789	0.294188
Rv3153	nuoI	64.3082	Probable NADH dehydrogenase I (chain I) NuoI (NADH-ubiquinone oxidoreductase chain I)	1395.56	0.302839	0.0977005	3.09966	0.00193741	0.0237433	0.2495	0.101107	0.3195	0.0166614	NA	1276.64	-0.139949	0.0979899	-1.4282	0.153235	0.328502
Rv2839c	infB	69.0344	Probable translation initiation factor if-2 InfB	5671.21	0.18645	0.0601878	3.0978	0.00194964	0.0238111	0.082	0.218825	0.152	0.0344496	NA	6069.67	0.184837	0.0597896	3.09146	0.00199175	0.0110965
Rv0428c	Rv0428c	68.5369	GCN5-related N-acetyltransferase	245.773	0.523575	0.169251	3.09348	0.00197826	0.0240778	0.339	0.266631	0.409	0.114575	NA	227.074	0.140864	0.187084	0.752948	0.451481	0.657327
Rv0186	bglS	65.896	Probable beta-glucosidase BglS (gentiobiase) (cellobiase) (beta-D-glucoside glucohydrolase)	1823.95	0.248117	0.0804742	3.08318	0.00204801	0.0248418	0.1905	0.128988	0.2605	0.0123834	NA	1695.33	-0.153674	0.0845188	-1.81823	0.0690292	0.184112
Rv1106c	Rv1106c	64.8697	3-beta-hydroxysteroid dehydrogenase	884.551	0.305276	0.0990908	3.08077	0.00206464	0.0248736	-0.0715	0.461496	-0.0015	0.306776	NA	782.804	-0.240412	0.112335	-2.14012	0.0323448	0.105157
Rv3413c	Rv3413c	68.1111	Unknown alanine and proline rich protein	1222.82	0.28156	0.0913629	3.08177	0.00205771	0.0248736	-0.0135	0.269604	0.0565	0.22506	NA	1125.98	-0.143666	0.0968942	-1.4827	0.138153	0.306838
Rv1927	Rv1927	65.5039	Conserved hypothetical protein	922.312	-0.299768	0.0976087	-3.07112	0.00213255	0.0256051	-0.3255	0.0794901	-0.2555	0.0442682	NA	1060.95	-0.0796027	0.0959333	-0.829771	0.406668	0.61636
Rv3429	PPE59	56.0521	PPE family protein PPE59	1213.71	-0.282109	0.0922082	-3.05947	0.00221726	0.0265325	-0.3285	0.102549	-0.2585	0.0236085	NA	1643.9	0.384012	0.0855376	4.48939	7.14284e-06	8.07008e-05
Rv2879c	Rv2879c	66.4912	Conserved hypothetical protein	1417.88	-0.289408	0.0946724	-3.05694	0.0022361	0.0266681	-0.412	0.050738	-0.342	0.0525923	NA	1735.18	0.108809	0.0920483	1.18209	0.23717	0.445673
Rv0291	mycP3	70.1299	Probable membrane-anchored mycosin MycP3 (serine protease) (subtilisin-like protease) (subtilase-like) (mycosin-3)	3399.4	0.218638	0.0715457	3.05592	0.00224372	0.0266695	0.112	0.105301	0.182	0.0366379	NA	2867.34	-0.505276	0.0729439	-6.92691	4.30142e-12	1.33748e-10
Rv0226c	Rv0226c	69.4974	Probable conserved transmembrane protein	531.281	0.371455	0.121714	3.05187	0.00227421	0.0268776	0.2225	0.320211	0.2925	0.0789547	NA	468.3	-0.172879	0.140093	-1.23403	0.217191	0.419173
Rv3223c	sigH	61.5975	Alternative RNA polymerase sigma-E factor (sigma-24) SigH (RPOE)	1028.1	-0.320054	0.104881	-3.05159	0.00227635	0.0268776	-0.366	0.143534	-0.296	0.0240544	NA	1235.87	0.0317953	0.102169	0.311204	0.755646	0.8705
Rv2645	Rv2645	71.9907	Hypothetical protein	197.95	0.586252	0.192389	3.04721	0.00230973	0.0271814	0.491	0.226367	0.561	0.0252518	NA	164.818	-0.0849385	0.21881	-0.388183	0.697881	0.837088
Rv2193	ctaE	58.6601	Probable cytochrome C oxidase (subunit III) CtaE	2681.18	-0.218129	0.0716818	-3.04301	0.00234222	0.0274728	-0.3135	0.0652892	-0.2435	0.0253712	NA	3260.3	0.153103	0.0677241	2.26068	0.0237788	0.0839062
Rv0174	mce1F	62.0801	Mce-family protein Mce1F	5272.84	0.19552	0.0643958	3.03622	0.00239565	0.027824	0.255	0.159465	0.325	0.12948	NA	4946.47	-0.185415	0.06279	-2.95294	0.00314765	0.0164765
Rv1906c	Rv1906c	64.7558	Conserved protein	1617.88	-0.269366	0.0887006	-3.0368	0.00239103	0.027824	-0.3845	0.137087	-0.3145	0.0451338	NA	1628.13	-0.475683	0.0869858	-5.46851	4.53823e-08	7.6791e-07
Rv3798	Rv3798	67.0412	Probable transposase	570.625	0.360216	0.118623	3.03664	0.00239233	0.027824	0.1245	0.57648	0.1945	0.165716	NA	539.376	0.0230891	0.12749	0.181105	0.856285	0.932126
Rv3825c	pks2	65.507	Polyketide synthase Pks2	12972	0.170665	0.0562715	3.03288	0.00242228	0.0280416	-0.266	0.256324	-0.196	0.366665	NA	12614.9	-0.103891	0.053639	-1.93686	0.052762	0.151259
Rv1596	nadC	66.0839	Probable nicotinate-nucleotide pyrophosphatase NadC	4941.42	-0.185642	0.0616857	-3.00949	0.00261688	0.0301961	-0.251	0.0378618	-0.181	0.00464236	NA	5306.48	-0.17691	0.0600951	-2.94383	0.00324176	0.0168962
Rv1130	prpD	65.5914	Possible methylcitrate dehydratase PrpD	106.339	0.757247	0.252279	3.00163	0.00268543	0.0307871	0.703	0.491926	0.773	0.015753	NA	62.0659	-1.10125	0.355427	-3.09839	0.00194574	NA
Rv2989	Rv2989	71.9373	Probable transcriptional regulatory protein	2040.64	-0.559374	0.186344	-3.00184	0.00268354	0.0307871	-0.582	0.108606	-0.512	0.047374	NA	2799.1	0.201652	0.204737	0.984935	0.324656	0.542535
Rv0809	purM	65.0228	Probable phosphoribosylformylglycinamidine CYCLO-ligase PurM (AIRS) (phosphoribosyl-aminoimidazole synthetase) (air synthase)	1614.73	-0.252532	0.0842028	-2.99909	0.00270787	0.0309446	-0.348	0.0752077	-0.278	0.0254681	NA	1764.27	-0.190483	0.0791204	-2.40751	0.0160619	0.0617686
Rv0086	hycQ	68.9162	Possible hydrogenase HycQ	387.691	0.421987	0.141101	2.99067	0.00278367	0.0314052	0.287	0.448031	0.357	0.0649869	NA	309.132	-0.42868	0.163101	-2.62832	0.00858085	0.0368561
Rv0108c	Rv0108c	60.9524	Hypothetical protein	2528.94	-0.215452	0.0720643	-2.98972	0.00279236	0.0314052	-0.303	0.0179094	-0.233	0.017548	NA	2961.97	0.0512362	0.0680811	0.752575	0.451705	0.657327
Rv1507c	Rv1507c	51.5805	Conserved protein	689.368	-0.339677	0.11361	-2.98986	0.00279105	0.0314052	-0.3265	0.181994	-0.2565	0.0831768	NA	808.945	-0.0572324	0.107617	-0.531814	0.594855	0.766126
Rv2102	Rv2102	68.7587	Conserved hypothetical protein	588.907	0.384926	0.12874	2.98995	0.00279022	0.0314052	0.259	0.157881	0.329	0.0559263	NA	564.515	0.0907115	0.133441	0.679787	0.496639	0.693845
Rv3646c	topA	65.8467	DNA topoisomerase I TopA (omega-protein) (relaxing enzyme) (untwisting enzyme) (swivelase) (type I DNA topoisomerase) (nicking-closing enzyme) (TOPO I)	4476.92	0.207046	0.0692417	2.9902	0.00278798	0.0314052	-0.004	0.32689	0.066	0.141046	NA	5108.83	0.374311	0.0644816	5.80493	6.43932e-09	1.30873e-07
Rv2674	msrB	63.2603	Probable peptide methionine sulfoxide reductase MsrB (protein-methionine-R-oxide reductase) (peptide met(O) reductase)	665.45	0.339199	0.113514	2.98818	0.00280647	0.0314644	0.1875	0.0891383	0.2575	0.0816986	NA	631.575	0.0129295	0.118982	0.108668	0.913466	0.963243
Rv0528	Rv0528	70	Probable conserved transmembrane protein	1485.91	0.247837	0.0834056	2.97147	0.00296377	0.0331234	0.154	0.101714	0.224	0.0238373	NA	1378.06	-0.161096	0.0881432	-1.82767	0.0675998	0.181096
Rv1177	fdxC	61.1621	Probable ferredoxin FdxC	3841.42	-0.206175	0.0694301	-2.96954	0.00298246	0.0332278	-0.27	0.117642	-0.2	0.00617533	NA	4715.31	0.189491	0.0663883	2.85428	0.00431342	0.020923
Rv0499	Rv0499	68.8356	Conserved hypothetical protein	397.243	0.404787	0.136564	2.96409	0.00303583	0.0337167	0.2355	0.208145	0.3055	0.0992872	NA	345.515	-0.171239	0.153629	-1.11463	0.26501	0.476661
Rv2178c	aroG	64.2189	3-deoxy-D-arabino-heptulosonate 7-phosphate synthase AroG (DAHP synthetase, phenylalanine-repressible)	2352.63	-0.218701	0.0739128	-2.95891	0.00308729	0.0341813	-0.304	0.128153	-0.234	0.0152987	NA	2903.5	0.193424	0.0746011	2.59277	0.00952054	0.0402741
Rv1808	PPE32	67.8049	PPE family protein PPE32	266.06	0.492214	0.166448	2.95716	0.00310482	0.0342688	0.371	0.458668	0.441	0.051214	NA	207.729	-0.405032	0.197722	-2.04849	0.040512	0.125219
Rv0638	secE1	64.6091	Probable preprotein translocase SecE1	2864.83	-0.225058	0.0761804	-2.95428	0.00313403	0.0342718	-0.286	0.0618396	-0.216	0.00905789	NA	3593.72	0.230443	0.0703403	3.27612	0.00105244	0.00650047
Rv2165c	Rv2165c	65.1553	Conserved protein	587.079	-0.344788	0.116685	-2.95486	0.00312816	0.0342718	-0.378	0.228595	-0.308	0.0367885	NA	894.568	0.626453	0.103736	6.03888	1.55185e-09	3.44246e-08
Rv3793	embC	67.8843	Integral membrane indolylacetylinositol arabinosyltransferase EmbC (arabinosylindolylacetylinositol synthase)	1739.23	0.23919	0.080948	2.95486	0.00312813	0.0342718	0.164	0.213355	0.234	0.00518977	NA	1632.35	-0.134135	0.0838111	-1.60044	0.1095	0.259858
Rv2048c	pks12	67.4615	Polyketide synthase Pks12	9290.11	0.193769	0.0657006	2.94928	0.00318519	0.0347245	0.161	0.192453	0.231	0.0372309	NA	9599.62	0.0959901	0.0643514	1.49166	0.135789	0.303627
Rv1422	Rv1422	68.7075	Conserved hypothetical protein	774.055	0.310662	0.105394	2.94762	0.00320232	0.0348044	0.204	0.200991	0.274	0.0366622	NA	684.795	-0.232848	0.115652	-2.01334	0.0440786	0.13352
Rv0313	Rv0313	66.1499	Conserved protein	1870.27	-0.246106	0.083648	-2.94217	0.00325925	0.0353152	-0.33	0.041563	-0.26	0.0138938	NA	2593.94	0.471451	0.0776223	6.07365	1.25032e-09	2.81646e-08
Rv0234c	gabD1	66.7969	Succinate-semialdehyde dehydrogenase [NADP+] dependent (SSDH) GabD1	800.358	0.313136	0.106494	2.9404	0.00327787	0.0354089	0.1045	0.24493	0.1745	0.138636	NA	742.057	-0.0855914	0.110797	-0.772506	0.439815	0.646624
Rv0733	adk	63.7363	Adenylate kinase Adk (ATP-AMP transphosphorylase)	1463.76	0.264444	0.0900461	2.93676	0.00331656	0.0357183	0.087	0.0923423	0.157	0.107444	NA	1341.03	-0.177793	0.0943827	-1.88375	0.0595991	0.165386
Rv1660	pks10	66.4783	Chalcone synthase Pks10	430.686	-0.395656	0.134779	-2.93558	0.00332924	0.0357466	-0.414	0.275377	-0.344	0.051656	NA	473.648	-0.307695	0.138193	-2.22656	0.0259769	0.0900036
Rv0363c	fba	62.5121	Probable fructose-bisphosphate aldolase Fba	1533.48	-0.244093	0.0832953	-2.93045	0.00338472	0.0360851	-0.308	0.0824576	-0.238	0.00609261	NA	1791.57	0.0181969	0.08292	0.219451	0.826298	0.915224
Rv1109c	Rv1109c	64.3192	Conserved protein	1628.65	-0.265677	0.0906959	-2.92932	0.00339706	0.0360851	-0.316	0.123709	-0.246	0.0196772	NA	2410.81	0.615272	0.0819013	7.51236	5.80687e-14	2.32147e-12
Rv1778c	Rv1778c	65.3333	Unknown protein	584.322	-0.349138	0.119117	-2.93106	0.00337811	0.0360851	-0.461	0.0621914	-0.391	0.0418624	NA	730.738	0.115786	0.111715	1.03644	0.299998	0.516853
Rv1978	Rv1978	62.5442	Conserved protein	172.96	-0.59444	0.202955	-2.92892	0.00340139	0.0360851	-0.601	0.343903	-0.531	0.0634399	NA	215.065	-0.104977	0.193523	-0.542454	0.587506	0.760621
Rv1586c	Rv1586c	67.0213	Probable PhiRv1 integrase	276.001	-0.501021	0.171146	-2.92745	0.0034175	0.0361482	-0.479	0.200014	-0.409	0.0920207	NA	361.844	0.12187	0.162802	0.748577	0.454112	0.658979
Rv0449c	Rv0449c	67.2727	Conserved hypothetical protein	330.003	0.448092	0.153521	2.91877	0.00351418	0.0370605	-0.117	0.342121	-0.047	0.495092	NA	303.903	0.0447876	0.163991	0.27311	0.784769	0.890971
Rv0239	vapB24	65.3846	Possible antitoxin VapB24	1126.79	-0.303786	0.104216	-2.91497	0.00355728	0.0373937	-0.3505	0.0436377	-0.2805	0.0232858	NA	1387.98	0.113216	0.0974219	1.16213	0.245185	0.455093
Rv3801c	fadD32	65.465	Fatty-acid-AMP ligase FadD32 (fatty-acid-AMP synthetase) (fatty-acid-AMP synthase). Also shown to have acyl-ACP ligase activity.	8939.29	-0.163906	0.0562452	-2.91413	0.00356682	0.0373937	-0.222	0.0689931	-0.152	0.0119058	NA	11008.9	0.234937	0.0521649	4.50374	6.67672e-06	7.68668e-05
Rv0945	Rv0945	65.6168	Probable short-chain type dehydrogenase/reductase	452.626	0.375645	0.129224	2.90694	0.00364989	0.0377097	0.376	0.255466	0.446	0.0703551	NA	390.463	-0.23579	0.150729	-1.56433	0.117739	0.273348
Rv1698	mctB	64.7619	Outer membrane protein MctB	859.568	0.293496	0.100965	2.90692	0.00365001	0.0377097	0.118	0.205474	0.188	0.105496	NA	833.337	0.0205505	0.108691	0.189073	0.850036	0.928144
Rv1983	PE_PGRS35	64.8778	PE-PGRS family protein PE_PGRS35	662.309	0.323744	0.111311	2.90846	0.0036321	0.0377097	-0.484	0.387561	-0.414	0.737744	NA	641.79	0.0528929	0.119559	0.4424	0.6582	0.812816
Rv2226	Rv2226	67.2503	Conserved protein	889.612	0.308877	0.106231	2.90759	0.00364223	0.0377097	0.067	0.228887	0.137	0.171877	NA	800.686	-0.178036	0.109602	-1.62439	0.104293	0.251271
Rv2754c	thyX	69.0571	Probable thymidylate synthase ThyX (ts) (TSase)	178.282	0.608588	0.209136	2.91002	0.0036141	0.0377097	0.5155	0.285288	0.5855	0.0230884	NA	173.97	0.379939	0.224397	1.69315	0.0904263	0.225786
Rv3596c	clpC1	64.625	Probable ATP-dependent protease ATP-binding subunit ClpC1	11237.7	-0.161736	0.0557531	-2.90094	0.00372047	0.0383262	-0.209	0.0858458	-0.139	0.0227364	NA	13839.5	0.236643	0.0510541	4.63513	3.56715e-06	4.38422e-05
Rv1313c	Rv1313c	67.0412	Possible transposase	592.148	0.33392	0.115305	2.89596	0.00377997	0.0387829	0.049	0.646934	0.119	0.21492	NA	558.216	-0.014369	0.124251	-0.115645	0.907934	0.960883
Rv3052c	nrdI	61.5894	Probable NrdI protein	1732.56	-0.227111	0.0784381	-2.89541	0.00378663	0.0387829	-0.2675	0.050013	-0.1975	0.0296106	NA	2261.97	0.334551	0.0731612	4.5728	4.81253e-06	5.72156e-05
Rv2209	Rv2209	66.8616	Probable conserved integral membrane protein	758.791	-0.32179	0.111461	-2.88703	0.003889	0.039717	-0.055	0.451962	0.015	0.33679	NA	1060.5	0.433963	0.0999296	4.34269	1.40752e-05	0.000148421
Rv3919c	gid	66.0741	Probable glucose-inhibited division protein B Gid	1305.25	0.266	0.0922714	2.8828	0.00394164	0.0401392	0.225	0.0941009	0.295	0.0290003	NA	1320.96	0.11129	0.0897895	1.23946	0.215177	0.416169
Rv1427c	fadD12	66.4179	Possible long-chain-fatty-acid--CoA ligase FadD12 (fatty-acid-CoA synthetase) (fatty-acid-CoA synthase)	787.62	0.298091	0.103577	2.87796	0.00400259	0.0406434	0.306	0.205038	0.376	0.0779087	NA	663.615	-0.4098	0.124243	-3.29837	0.000972464	0.00607116
Rv2996c	serA1	68.7461	Probable D-3-phosphoglycerate dehydrogenase SerA1 (PGDH)	1243.64	0.252546	0.0878006	2.87636	0.00402288	0.0407331	0.239	0.198631	0.309	0.0564538	NA	1141.19	-0.189948	0.10599	-1.79213	0.0731127	0.192742
Rv1183	mmpL10	61.3825	Probable conserved transmembrane transport protein MmpL10	3254.55	-0.213359	0.0744716	-2.86497	0.00417046	0.0420099	-0.313	0.192825	-0.243	0.0296408	NA	3187.22	-0.509215	0.0767488	-6.63483	3.24878e-11	8.69048e-10
Rv1832	gcvB	66.1359	Probable glycine dehydrogenase GcvB (glycine decarboxylase) (glycine cleavage system P-protein)	2858.46	-0.203273	0.0709553	-2.86481	0.00417262	0.0420099	-0.31	0.135605	-0.24	0.0367266	NA	3238.31	-0.0341168	0.0662095	-0.515286	0.606353	0.773462
Rv0787A	Rv0787A	60.8333	Conserved protein	427.477	-0.394328	0.137865	-2.86024	0.00423315	0.0424989	-0.329	0.0617998	-0.259	0.135328	NA	503.048	-0.0974969	0.134314	-0.725887	0.467908	0.667026
Rv0125	pepA	68.0712	Probable serine protease PepA (serine proteinase) (MTB32A)	1145.5	0.27957	0.0982797	2.84464	0.00444621	0.0443939	0.229	0.0691533	0.299	0.0194299	NA	1084.91	-0.0619903	0.104412	-0.593711	0.552705	0.736266
Rv1692	Rv1692	68.5499	Probable phosphatase	566.042	0.335079	0.117795	2.84459	0.00444688	0.0443939	0.253	0.173278	0.323	0.012079	NA	513.783	-0.126519	0.130935	-0.966266	0.333911	0.549026
Rv2539c	aroK	72.693	Shikimate kinase AroK (SK)	533.233	0.350402	0.12323	2.84349	0.00446231	0.0444231	0.273	0.150782	0.343	0.00740191	NA	528.088	0.143878	0.128322	1.12123	0.262192	0.473142
Rv0755A	Rv0755A	58.0645	Putative transposase (fragment)	1008.54	-0.305383	0.107547	-2.83953	0.00451803	0.0447526	-0.43	0.335532	-0.36	0.0546171	NA	1065.23	-0.34993	0.108988	-3.21072	0.00132404	0.00789651
Rv3554	fdxB	66.2779	Possible electron transfer protein FdxB	273.499	0.46594	0.164101	2.83935	0.00452059	0.0447526	0.3595	0.444498	0.4295	0.0364399	NA	273.356	0.287834	0.175242	1.6425	0.100487	0.244203
Rv0275c	Rv0275c	68.0441	Possible transcriptional regulatory protein (possibly TetR-family)	1212.65	-0.27033	0.0952739	-2.8374	0.00454825	0.0448985	-0.27	0.145961	-0.2	0.0703303	NA	1678.25	0.44773	0.0883841	5.06573	4.06841e-07	6.04117e-06
Rv2608	PPE42	65.2324	PPE family protein PPE42	1010.49	0.276914	0.0976241	2.83653	0.0045606	0.0448985	-0.025	0.316775	0.045	0.231914	NA	942.712	-0.109248	0.103363	-1.05694	0.29054	0.506219
Rv3921c	Rv3921c	60.0363	Probable conserved transmembrane protein	4622.26	0.190518	0.0672572	2.83267	0.00461603	0.0453187	0.13	0.038842	0.2	0.00948236	NA	5022.34	0.229357	0.0596017	3.84817	0.000119003	0.000982769
Rv0646c	lipG	67.8808	Probable lipase/esterase LipG	940.569	0.282846	0.0999348	2.83031	0.00465032	0.0455296	-0.166	0.486651	-0.096	0.378846	NA	1119.7	0.550423	0.0984591	5.59038	2.26577e-08	4.10092e-07
Rv3851	Rv3851	70.1754	Possible membrane protein	143.838	0.636016	0.224923	2.82771	0.00468827	0.045775	1.027	0.352542	1.097	0.460984	NA	97.7959	-0.680691	0.284604	-2.39172	0.0167698	0.0641521
Rv1653	argJ	71.1934	Probable glutamate N-acetyltransferase ArgJ	456.369	0.381456	0.135046	2.82465	0.00473329	0.0459187	0.1225	0.415482	0.1925	0.188956	NA	395.737	-0.208676	0.149133	-1.39926	0.161736	0.342488
Rv1816	Rv1816	63.8298	Possible transcriptional regulatory protein	373.738	0.409999	0.145109	2.82545	0.00472138	0.0459187	0.421	0.130279	0.491	0.0810011	NA	401.556	0.4199	0.148118	2.8349	0.00458407	0.0221179
Rv3314c	deoA	68.3022	Probable thymidine phosphorylase DeoA (tdrpase) (pyrimidine phosphorylase)	423.835	0.379976	0.134549	2.82407	0.00474175	0.0459187	0.225	0.240173	0.295	0.084976	NA	340.031	-0.463007	0.155101	-2.98521	0.00283387	0.0150506
Rv0361	Rv0361	64.7343	Probable conserved membrane protein	1212.01	-0.249839	0.0886198	-2.81922	0.00481406	0.0464923	-0.4	0.151724	-0.33	0.0801615	NA	1551.82	0.265903	0.0905803	2.93555	0.0033296	0.0172728
Rv1657	argR	72.9045	Probable arginine repressor ArgR (AHRC)	135.942	0.637986	0.226543	2.81619	0.00485972	0.0468061	0.4145	0.235341	0.4845	0.153486	NA	106.532	-0.200096	0.274192	-0.729768	0.465532	0.664941
Rv2047c	Rv2047c	67.3684	Conserved hypothetical protein	968.765	0.274459	0.0977842	2.80678	0.00500388	0.0480643	0.188	0.198288	0.258	0.0164591	NA	959.216	0.0597692	0.108293	0.551923	0.581001	0.755156
Rv0856	Rv0856	61.2346	Conserved hypothetical protein	379.733	-0.412773	0.147158	-2.80496	0.00503223	0.0482063	-0.6	0.132735	-0.53	0.117227	NA	478.734	0.0851775	0.13559	0.628199	0.529874	0.71954
Rv0932c	pstS2	61.3657	Periplasmic phosphate-binding lipoprotein PstS2 (PBP-2) (PstS2)	8808.46	-0.173569	0.0619681	-2.80093	0.00509551	0.0486813	-0.253	0.0648452	-0.183	0.00943146	NA	9468.33	-0.161771	0.0576032	-2.80837	0.00497935	0.0237416
Rv1772	Rv1772	63.7821	Hypothetical protein	877.825	-0.284143	0.101535	-2.79848	0.00513433	0.0487898	-0.391	0.0372738	-0.321	0.036857	NA	1044.05	0.0318138	0.0966935	0.329018	0.742142	0.861766
Rv1893	Rv1893	61.1872	Conserved hypothetical protein	209.827	-0.514817	0.183954	-2.79861	0.00513227	0.0487898	-0.4475	0.0457941	-0.3775	0.137317	NA	247.917	-0.194758	0.179997	-1.08201	0.279248	0.492975
Rv0584	Rv0584	64.6545	Possible conserved exported protein	259.764	-0.469277	0.167786	-2.79688	0.0051599	0.0488058	-0.5635	0.445952	-0.4935	0.0242228	NA	317.395	-0.0536114	0.161291	-0.33239	0.739595	0.861258
Rv2500c	fadE19	61.519	Possible acyl-CoA dehydrogenase FadE19 (MMGC)	858.866	-0.3188	0.113993	-2.79665	0.00516348	0.0488058	-0.238	0.175308	-0.168	0.1508	NA	996.777	-0.0704986	0.108955	-0.647044	0.517604	0.711387
Rv3011c	gatA	70.0337	Probable glutamyl-tRNA(GLN) amidotransferase (subunit A) GatA (Glu-ADT subunit A)	715.039	0.301897	0.108038	2.79434	0.0052005	0.0490254	0.229	0.262241	0.299	0.00289668	NA	654.322	-0.137706	0.116386	-1.18318	0.236739	0.445554
Rv0314c	Rv0314c	66.5158	Possible conserved membrane protein	1105.18	-0.256749	0.0920278	-2.78991	0.00527229	0.0495707	-0.289	0.112234	-0.219	0.037749	NA	1322.73	0.0756947	0.0884342	0.855944	0.392029	0.604579
Rv3682	ponA2	65.3103	Probable bifunctional membrane-associated penicillin-binding protein 1A/1B PonA2 (murein polymerase) [includes: penicillin-insensitive transglycosylase (peptidoglycan TGASE) + penicillin-sensitive transpeptidase (DD-transpeptidase)]	4779.67	-0.17526	0.062918	-2.78553	0.00534408	0.0501131	-0.217	0.130992	-0.147	0.0282597	NA	5961.06	0.258419	0.0575503	4.49031	7.11184e-06	8.07008e-05
Rv3158	nuoN	65.4762	Probable NADH dehydrogenase I (chain N) NuoN (NADH-ubiquinone oxidoreductase chain N)	2329.52	0.204943	0.0736675	2.782	0.00540245	0.0505271	0.1465	0.0989315	0.2165	0.0115568	NA	1956.95	-0.536977	0.0767574	-6.99577	2.63801e-12	8.64601e-11
Rv1426c	lipO	67.3793	Probable esterase LipO	593.269	0.324925	0.11697	2.77784	0.00547209	0.0510441	0.262	0.147669	0.332	0.00707543	NA	481.106	-0.503751	0.132917	-3.78996	0.00015067	0.00119681
Rv2158c	murE	73.0721	Probable UDP-N-acetylmuramoylalanyl-D-glutamate-2,6-diaminopimelate ligase MurE	3596.58	0.201558	0.0726988	2.7725	0.0055627	0.0517535	0.116	0.121362	0.186	0.0155575	NA	3089.18	-0.464575	0.0723948	-6.41725	1.3876e-10	3.50563e-09
Rv0685	tuf	64.1478	Probable iron-regulated elongation factor TU Tuf (EF-TU)	10249.1	0.168096	0.0608773	2.76122	0.00575861	0.0534363	0.09	0.056722	0.16	0.00809552	NA	10786.4	0.120611	0.0589661	2.04543	0.0408126	0.125719
Rv2137c	Rv2137c	59.6618	Conserved hypothetical protein	4750.3	-0.169674	0.0615104	-2.75846	0.0058074	0.0537487	-0.295	0.220607	-0.225	0.0553258	NA	5040.46	-0.197117	0.0622153	-3.1683	0.00153335	0.00886855
Rv0339c	Rv0339c	67.8671	Possible transcriptional regulatory protein	647.861	-0.320525	0.116377	-2.75418	0.00588386	0.0540342	-0.4015	0.250659	-0.3315	0.010975	NA	814.784	0.157	0.112709	1.39297	0.163629	0.344332
Rv0350	dnaK	63.4718	Probable chaperone protein DnaK (heat shock protein 70) (heat shock 70 kDa protein) (HSP70)	2954.21	0.195276	0.0708714	2.75536	0.00586271	0.0540342	0.146	0.112651	0.216	0.0207237	NA	3588.4	0.518477	0.0747857	6.93284	4.12485e-12	1.29364e-10
Rv3051c	nrdE	58.5014	Ribonucleoside-diphosphate reductase (alpha chain) NrdE (ribonucleotide reductase small subunit) (R1F protein)	10766.3	-0.166095	0.0602974	-2.75459	0.00587655	0.0540342	-0.249	0.0728258	-0.179	0.0129053	NA	12695.5	0.114485	0.0527315	2.17109	0.0299247	0.0992398
Rv1299	prfA	64.1527	Probable peptide chain release factor 1 PrfA (RF-1)	1397.04	0.24154	0.0878141	2.75058	0.00594895	0.0544911	0.179	0.117796	0.249	0.00746024	NA	1552.45	0.337691	0.082983	4.06939	4.71355e-05	0.000434124
Rv2748c	ftsK	67.6848	Possible cell division transmembrane protein FtsK	2860.1	0.190679	0.0693824	2.74823	0.00599185	0.054743	0.073	0.205545	0.143	0.0476785	NA	3348	0.422633	0.0683524	6.18314	6.28374e-10	1.48443e-08
Rv0818	Rv0818	67.5781	Transcriptional regulatory protein	1283.49	-0.244556	0.0891384	-2.74355	0.00607787	0.0553865	-0.328	0.0652327	-0.258	0.0134443	NA	1550.67	0.113087	0.0832123	1.35902	0.17414	0.360332
MTB000079	ncrMT3949	61.7021	Fragment of putative small regulatory RNA	761.402	-0.300662	0.109843	-2.73719	0.0061966	0.0562254	-0.4445	0.00920205	-0.3745	0.0738383	NA	1055.77	0.429118	0.106208	4.04037	5.33659e-05	0.000484152
Rv2347c	esxP	62.963	Putative ESAT-6 like protein EsxP (ESAT-6 like protein 7)	1792.59	-0.227725	0.0832302	-2.73609	0.00621738	0.0562254	-0.2525	0.0216674	-0.1825	0.0452255	NA	1913.36	-0.238131	0.0802094	-2.96887	0.00298896	0.0157364
Rv2916c	ffh	66.2864	Probable signal recognition particle protein Ffh (fifty-four homolog) (SRP protein)	1374.93	0.241894	0.0883982	2.73642	0.00621124	0.0562254	0.113	0.258465	0.183	0.0588943	NA	1245.46	-0.240034	0.0913238	-2.62838	0.00857922	0.0368561
Rv3132c	devS	63.9609	Two component sensor histidine kinase DevS	730.711	-0.29057	0.10637	-2.73168	0.00630127	0.0568394	-0.346	0.269519	-0.276	0.0145698	NA	823.758	-0.130128	0.105708	-1.23102	0.218316	0.420897
Rv0233	nrdB	64.8677	Ribonucleoside-diphosphate reductase (beta chain) NrdB (ribonucleotide reductase small chain)	1563.75	0.247598	0.0908056	2.72669	0.00639737	0.0575601	0.158	0.0830556	0.228	0.0195984	NA	1360.83	-0.36333	0.0948311	-3.83134	0.000127446	0.00103493
Rv0830	Rv0830	63.1347	Possible S-adenosylmethionine-dependent methyltransferase	171.044	-0.549488	0.201817	-2.7227	0.006475	0.0581115	-0.635	0.17262	-0.565	0.0155118	NA	242.871	0.303375	0.181133	1.67488	0.093958	0.231115
Rv0412c	Rv0412c	66.1364	Possible conserved membrane protein	1257.94	-0.242878	0.0894089	-2.71648	0.00659796	0.0589174	-0.3265	0.0933011	-0.2565	0.0136223	NA	1574.12	0.211125	0.0912135	2.31462	0.0206338	0.0751408
Rv0642c	mmaA4	60.1545	Methoxy mycolic acid synthase 4 MmaA4 (methyl mycolic acid synthase 4) (MMA4) (hydroxy mycolic acid synthase)	2542.89	0.192255	0.0707671	2.71672	0.00659314	0.0589174	-0.009	0.142683	0.061	0.131255	NA	2531.81	-0.0103279	0.0735376	-0.140444	0.888309	0.950663
Rv3750c	Rv3750c	59.2875	Possible excisionase	996.683	-0.294314	0.108449	-2.71385	0.00665068	0.0592394	-0.31	0.0627938	-0.24	0.0543137	NA	1324.96	0.326179	0.102822	3.17226	0.00151259	0.00876646
Rv3584	lpqE	63.388	Possible conserved lipoprotein LpqE	1814.55	-0.210342	0.0776746	-2.70799	0.00676927	0.060145	-0.262	0.0485397	-0.192	0.0183417	NA	1991.8	-0.133149	0.0788193	-1.6893	0.0911625	0.226809
Rv0277A	vapB25	65.5039	Possible antitoxin VapB25	1701.81	-0.244524	0.090336	-2.70683	0.00679297	0.0602051	-0.308	0.0869466	-0.238	0.00652395	NA	1996.09	0.0283181	0.0866661	0.326749	0.743858	0.863176
Rv1171	Rv1171	65.7596	Conserved hypothetical protein	870.267	-0.287192	0.106189	-2.70454	0.00683993	0.0604704	-0.345	0.0702986	-0.275	0.0121922	NA	1048.01	0.0665186	0.108881	0.610932	0.541245	0.727929
Rv2615c	PE_PGRS45	73.3766	PE-PGRS family protein PE_PGRS45	870.121	0.275702	0.102013	2.70263	0.00687931	0.0606677	0.288	0.651127	0.358	0.0822975	NA	829.247	-0.0482087	0.107429	-0.44875	0.653612	0.81072
Rv0101	nrp	65.1147	Probable peptide synthetase Nrp (peptide synthase)	896.635	0.269446	0.0997561	2.70105	0.00691216	0.0608064	0.1455	0.389785	0.2155	0.053946	NA	885.415	0.0462656	0.103853	0.445492	0.655965	0.812529
Rv1737c	narK2	70.202	Possible nitrate/nitrite transporter NarK2	104.908	0.713961	0.264558	2.69869	0.00696126	0.0610872	0.877	0.616818	0.947	0.233039	NA	101.621	0.480759	0.326273	1.47349	0.14062	0.310421
Rv3407	vapB47	61	Possible antitoxin VapB47	3707.66	-0.184409	0.0684783	-2.69296	0.00708202	0.0619938	-0.2265	0.0773503	-0.1565	0.0279094	NA	5448.25	0.660761	0.0688402	9.59849	8.11269e-22	7.19853e-20
Rv1282c	oppC	61.6438	Probable oligopeptide-transport integral membrane protein ABC transporter OppC	288.883	0.423276	0.157435	2.68857	0.00717587	0.0626261	0.043	0.353424	0.113	0.310276	NA	246.446	-0.2075	0.181498	-1.14327	0.252929	0.462898
Rv2306A	Rv2306A	67.8451	Possible conserved membrane protein	103.083	0.696665	0.259182	2.68794	0.00718949	0.0626261	-0.2305	0.571855	-0.1605	0.857165	NA	64.8886	-0.882061	0.345179	-2.55538	0.0106073	0.0440016
Rv3826	fadD23	57.5499	Probable fatty-acid-AMP ligase FadD23 (fatty-acid-AMP synthetase) (fatty-acid-AMP synthase)	965.46	-0.261064	0.0971647	-2.68682	0.00721367	0.0626831	-0.322	0.14586	-0.252	0.00906369	NA	1098.41	-0.0743904	0.0945926	-0.78643	0.431616	0.6396
Rv1683	Rv1683	65.7667	Possible bifunctional enzyme; long-chain acyl-CoA synthase and lipase.	2175.65	0.206076	0.0768423	2.6818	0.00732279	0.0631679	0.1775	0.166543	0.2475	0.0414244	NA	2043.14	-0.169996	0.0786417	-2.16166	0.0306448	0.100892
Rv1979c	Rv1979c	59.8202	Possible conserved permease	1184.91	-0.252419	0.0941176	-2.68195	0.00731943	0.0631679	-0.365	0.127415	-0.295	0.0425812	NA	1367.75	-0.0249462	0.0920693	-0.27095	0.786429	0.891515
Rv2703	sigA	66.2256	RNA polymerase sigma factor SigA (sigma-A)	5753.16	-0.16004	0.0596468	-2.68313	0.00729374	0.0631679	-0.238	0.0777856	-0.168	0.00795997	NA	7483.5	0.38085	0.0551385	6.90716	4.94451e-12	1.49901e-10
Rv0948c	Rv0948c	61.0063	Chorismate mutase	1009.17	-0.255776	0.0954815	-2.6788	0.00738862	0.063275	-0.2385	0.0964869	-0.1685	0.0872761	NA	1323	0.322347	0.0884841	3.64299	0.000269489	0.00201729
Rv2124c	metH	65.1299	5-methyltetrahydrofolate--homocystein methyltransferase MetH (methionine synthase, vitamin-B12 dependent isozyme) (ms)	4014.41	-0.170148	0.0635122	-2.67899	0.0073845	0.063275	-0.2555	0.14565	-0.1855	0.0153515	NA	5033.51	0.277236	0.0594361	4.66444	3.09459e-06	3.86877e-05
Rv2195	qcrA	62.2481	Probable rieske iron-sulfur protein QcrA	5747.93	-0.171547	0.0640276	-2.67926	0.00737843	0.063275	-0.239	0.07504	-0.169	0.00254686	NA	6330.15	-0.0865418	0.0604923	-1.43062	0.152538	0.327781
Rv3587c	Rv3587c	68.9308	Probable conserved membrane protein	1765.4	0.226342	0.0845448	2.67719	0.00742435	0.0634282	0.1395	0.0842281	0.2095	0.0168421	NA	2014.67	0.393088	0.0801249	4.90594	9.29789e-07	1.28128e-05
Rv0988	Rv0988	53.4022	Possible conserved exported protein	541.93	-0.342126	0.127854	-2.67591	0.0074526	0.0635169	-0.352	0.339474	-0.282	0.0601256	NA	631.15	-0.0835531	0.117861	-0.708912	0.478379	0.678004
Rv2376c	cfp2	67.0611	Low molecular weight antigen CFP2 (low molecular weight protein antigen 2) (CFP-2)	2288.22	-0.200243	0.07506	-2.66777	0.00763566	0.0649214	-0.287	0.0475003	-0.217	0.0167571	NA	2356.8	-0.32277	0.0727532	-4.43651	9.14312e-06	0.000100189
Rv0746	PE_PGRS9	78.9116	PE-PGRS family protein PE_PGRS9	502.265	0.343231	0.129014	2.66042	0.00780427	0.0661966	0.2665	0.323817	0.3365	0.00673148	NA	494.742	0.122958	0.130999	0.938618	0.347927	0.560566
Rv2115c	mpa	62.0765	Mycobacterial proteasome ATPase Mpa	3920.02	-0.18647	0.0701354	-2.65871	0.00784401	0.0663753	-0.193	0.138067	-0.123	0.0634697	NA	4356.74	-0.0740575	0.0681449	-1.08676	0.277141	0.491344
Rv3642c	Rv3642c	65.1282	Hypothetical protein	804.919	-0.279001	0.105327	-2.64889	0.00807557	0.0681724	-0.337	0.0437352	-0.267	0.0120012	NA	1151.65	0.524445	0.0968234	5.41651	6.07738e-08	1.00957e-06
Rv0437c	psd	71.1207	Possible phosphatidylserine decarboxylase Psd (PS decarboxylase)	515.931	0.327687	0.124273	2.63682	0.00836869	0.0704794	-0.1095	0.366811	-0.0395	0.367187	NA	487.403	-0.0148451	0.133654	-0.111071	0.91156	0.96239
Rv1728c	Rv1728c	62.6459	Conserved hypothetical protein	515.629	0.321717	0.122114	2.63456	0.00842465	0.070783	0.2505	0.173978	0.3205	0.00121667	NA	495.946	0.0288443	0.134199	0.214937	0.829817	0.916891
Rv1661	pks7	67.3719	Probable polyketide synthase Pks7	1100.61	-0.244023	0.0927038	-2.63229	0.0084811	0.0710892	-0.294	0.40812	-0.224	0.0200235	NA	1104.68	-0.457984	0.0962748	-4.75705	1.96447e-06	2.52535e-05
Rv3645	Rv3645	65.8788	Probable conserved transmembrane protein	2613.54	-0.189334	0.0721614	-2.62376	0.00869645	0.0727228	-0.243	0.297217	-0.173	0.0163342	NA	3869.44	0.673804	0.0660984	10.194	2.10981e-24	2.47597e-22
Rv1489	Rv1489	63.0252	Conserved protein	431.545	-0.348837	0.133142	-2.62004	0.00879187	0.0733481	-0.4515	0.118645	-0.3815	0.0326632	NA	535.424	0.0973486	0.126283	0.770874	0.440782	0.646795
Rv3806c	ubiA	64.4664	Decaprenylphosphoryl-5-phosphoribose (DPPR) synthase (decaprenyl-phosphate 5-phosphoribosyltransferase)	1163.57	0.265304	0.101335	2.61809	0.00884231	0.0735962	0.165	0.102357	0.235	0.0303045	NA	1184.95	0.129401	0.107502	1.20371	0.228703	0.435386
Rv2938	drrC	57.5211	Probable daunorubicin-dim-transport integral membrane protein ABC transporter DrrC	1165.79	-0.252925	0.0968405	-2.61177	0.00900751	0.074796	-0.3065	0.0761216	-0.2365	0.0164251	NA	1553.33	0.366323	0.0907495	4.03664	5.42222e-05	0.000488268
Rv3769	Rv3769	66.6667	Hypothetical protein	773.253	-0.276347	0.105862	-2.61046	0.009042	0.0749074	-0.3795	0.0435967	-0.3095	0.0331526	NA	984.188	0.225735	0.0986378	2.28853	0.0221069	0.0793926
Rv3915	Rv3915	62.7355	Probable peptidoglycan hydrolase	2625.58	-0.184242	0.0706176	-2.609	0.00908066	0.0750527	-0.262	0.0627356	-0.192	0.0077585	NA	3142.17	0.139798	0.0670619	2.08462	0.0371041	0.116971
Rv1981c	nrdF1	59.1331	Ribonucleoside-diphosphate reductase (beta chain) NrdF1 (ribonucleotide reductase small subunit) (R2F protein)	650.954	-0.311655	0.119616	-2.60547	0.00917476	0.0754531	-0.27	0.163526	-0.2	0.111655	NA	854.689	0.2803	0.115234	2.43245	0.014997	0.0581655
Rv2522c	Rv2522c	68.5067	Conserved hypothetical protein	460.182	0.337261	0.129477	2.6048	0.00919279	0.0754531	0.251	0.19924	0.321	0.016261	NA	460.011	0.154425	0.137006	1.12714	0.259683	0.470715
Rv3299c	atsB	64.9159	Probable arylsulfatase AtsB (aryl-sulfate sulphohydrolase) (sulfatase)	1595.54	0.215162	0.0825992	2.60489	0.00919038	0.0754531	0.116	0.146734	0.186	0.0291618	NA	1352.09	-0.495808	0.0912761	-5.43195	5.57402e-08	9.34484e-07
Rv3712	Rv3712	70.4509	Possible ligase	342.874	0.388807	0.149526	2.60026	0.00931522	0.0762818	0.337	0.211315	0.407	0.0181933	NA	349.831	0.262836	0.160711	1.63545	0.101954	0.24678
Rv0485	Rv0485	68.7168	Possible transcriptional regulatory protein	3085.68	-0.178788	0.0688214	-2.59785	0.00938098	0.0766437	-0.2995	0.0963395	-0.2295	0.0507124	NA	4283.15	0.527726	0.0637602	8.27673	1.26603e-16	6.57973e-15
Rv2156c	murX	65.463	Probable phospho-N-acetylmuramoyl-pentappeptidetransferase MurX	1451.57	0.218344	0.0841608	2.59437	0.00947644	0.077246	0.02	0.13496	0.09	0.128344	NA	1173.77	-0.658356	0.0946489	-6.95577	3.50641e-12	1.11898e-10
Rv1278	Rv1278	68.9117	Hypothetical protein	948.033	0.252769	0.0974616	2.59353	0.0094997	0.0772585	0.148	0.258375	0.218	0.0347694	NA	883.076	-0.141507	0.103706	-1.36451	0.172406	0.357795
Rv3244c	lpqB	67.5799	Probable conserved lipoprotein LpqB	1693.35	0.21134	0.0815226	2.59241	0.00953056	0.0773325	0.079	0.217181	0.149	0.0623401	NA	1779.01	0.159625	0.0837126	1.90683	0.056543	0.159753
Rv2633c	Rv2633c	60.9053	Hypothetical protein	971.507	-0.274687	0.106086	-2.58927	0.00961785	0.0778629	-0.349	0.100068	-0.279	0.00431345	NA	1131.99	-0.0194369	0.102172	-0.190238	0.849123	0.927939
Rv3117	cysA3	61.7506	Probable thiosulfate sulfurtransferase CysA3 (rhodanese-like protein) (thiosulfate cyanide transsulfurase) (thiosulfate thiotransferase)	1328.31	-0.221814	0.0857286	-2.5874	0.00967036	0.0781101	-0.25	0.0621029	-0.18	0.0418141	NA	1731.6	0.335167	0.0807064	4.15292	3.28261e-05	0.000312622
Rv0251c	hsp	66.6667	Heat shock protein Hsp (heat-stress-induced ribosome-binding protein A)	153.726	0.544864	0.21078	2.58498	0.00973838	0.0784812	0.4815	0.152718	0.5515	0.00663637	NA	137.595	0.0807241	0.238944	0.337837	0.735486	0.858972
Rv1697	Rv1697	63.198	Conserved hypothetical protein	1853.14	0.199705	0.077447	2.5786	0.00992006	0.0797347	0.14	0.0953187	0.21	0.0102948	NA	2046.12	0.281149	0.0782669	3.59218	0.000327917	0.00238728
Rv2816c	Rv2816c	55.2632	Conserved hypothetical protein	193.316	-0.492284	0.190959	-2.57795	0.00993879	0.0797347	-0.643	0.338445	-0.573	0.0807158	NA	226.165	-0.201612	0.190632	-1.0576	0.290236	0.506155
Rv2348c	Rv2348c	67.5841	Hypothetical protein	1407.87	-0.227468	0.0884294	-2.57231	0.0101023	0.0807464	-0.264	0.0697137	-0.194	0.0334676	NA	1491.49	-0.26192	0.0846702	-3.09341	0.0019787	0.0110576
Rv2950c	fadD29	60	Fatty-acid-AMP ligase FadD29 (fatty-acid-AMP synthetase) (fatty-acid-AMP synthase)	12681.7	-0.318334	0.123805	-2.57126	0.0101331	0.0807464	-0.3705	0.125804	-0.3005	0.0178343	NA	16592.2	0.265079	0.0571523	4.63811	3.51606e-06	4.33608e-05
Rv3575c	Rv3575c	67.6852	Transcriptional regulatory protein (probably LacI-family)	342.155	0.397703	0.154654	2.57156	0.0101241	0.0807464	0.3715	0.20216	0.4415	0.0437966	NA	274.881	-0.436201	0.178141	-2.44862	0.0143403	0.0560967
Rv1450c	PE_PGRS27	78.1203	PE-PGRS family protein PE_PGRS27	268.837	0.445444	0.173498	2.56742	0.0102457	0.0814616	0.384	0.54676	0.454	0.00855634	NA	238.182	-0.0719729	0.198092	-0.363331	0.716358	0.847909
MTB000115	ncRv10666	58.3333	Putative small regulatory RNA	668.906	-0.307425	0.119848	-2.56512	0.0103141	0.0816153	-0.229	0.0610632	-0.159	0.148425	NA	995.58	0.597393	0.108837	5.48887	4.04523e-08	7.00787e-07
Rv0342	iniA	63.4945	Isoniazid inductible gene protein IniA	2818	-0.181409	0.070755	-2.56391	0.0103501	0.0816153	-0.217	0.133601	-0.147	0.0344091	NA	3589.88	0.309195	0.0691089	4.47402	7.67631e-06	8.56638e-05
Rv2337c	Rv2337c	64.0751	Hypothetical protein	385.052	-0.354323	0.138263	-2.56267	0.010387	0.0816153	-0.382	0.368001	-0.312	0.042323	NA	389.804	-0.544008	0.146915	-3.70288	0.000213162	0.00162235
Rv2396	PE_PGRS41	74.954	PE-PGRS family protein PE_PGRS41	4634.7	-0.179024	0.0698729	-2.56214	0.0104029	0.0816153	-0.217	0.216554	-0.147	0.0320245	NA	5119.36	-0.0848076	0.0668637	-1.26837	0.204668	0.403348
Rv2946c	pks1	68.3777	Probable polyketide synthase Pks1	6189.32	-0.179868	0.0701611	-2.56365	0.0103579	0.0816153	-0.2685	0.137681	-0.1985	0.0186318	NA	7729.52	0.258195	0.0678825	3.80355	0.000142635	0.00114549
Rv3123	Rv3123	68.8889	Hypothetical protein	293.346	0.790591	0.308521	2.56252	0.0103916	0.0816153	0.1125	0.360007	0.1825	0.608091	NA	149.232	-1.74437	0.255902	-6.81654	9.32621e-12	2.67156e-10
Rv1457c	Rv1457c	66.1578	Probable unidentified antibiotic-transport integral membrane ABC transporter	453.535	0.359093	0.140345	2.55864	0.0105081	0.0822595	0.044	0.260184	0.114	0.245093	NA	393.693	-0.231176	0.14715	-1.57102	0.116178	0.270759
Rv3492c	Rv3492c	60.8696	Conserved hypothetical Mce associated protein	536.064	-0.311745	0.121995	-2.55539	0.0106069	0.0828504	-0.467	0.121531	-0.397	0.0852549	NA	527.004	-0.6065	0.131613	-4.60822	4.0614e-06	4.89251e-05
Rv2338c	moeW	55.2769	Possible molybdopterin biosynthesis protein MoeW	492.294	-0.326102	0.127732	-2.55302	0.0106793	0.0832331	-0.404	0.19568	-0.334	0.00789845	NA	589.691	0.0162435	0.125547	0.129381	0.897056	0.955075
Rv2435c	Rv2435c	59.2339	Probable cyclase (adenylyl- or guanylyl-)(adenylate- or guanylate-)	332.158	-0.388655	0.152517	-2.54828	0.0108256	0.0841887	-0.349	0.441409	-0.279	0.109655	NA	412.311	0.0655791	0.143645	0.456538	0.648003	0.80608
Rv0717	rpsN1	65.0538	30S ribosomal protein S14 RpsN1	967.501	-0.263921	0.103951	-2.53889	0.0111203	0.0861039	-0.297	0.0209106	-0.227	0.0369213	NA	1462.92	0.666427	0.092238	7.22508	5.00816e-13	1.82197e-11
Rv2069	sigC	67.7419	RNA polymerase sigma factor, ECF subfamily, SigC	1369.55	-0.231886	0.0913214	-2.53923	0.0111097	0.0861039	-0.298	0.0994704	-0.228	0.00388592	NA	1435.82	-0.29778	0.0862302	-3.45332	0.000553732	0.00377243
Rv0164	TB18.5	60.9053	Conserved protein TB18.5	1265.93	-0.231148	0.0913529	-2.53027	0.0113974	0.0876415	-0.257	0.0447382	-0.187	0.0441477	NA	1637.82	0.307942	0.0860979	3.57666	0.000348019	0.00251209
Rv1779c	Rv1779c	68.7291	Possible integral membrane protein	2241.08	-0.193457	0.0764393	-2.53086	0.0113782	0.0876415	-0.317	0.1171	-0.247	0.0535425	NA	2941.61	0.376868	0.0687729	5.47988	4.25604e-08	7.30353e-07
Rv3365c	Rv3365c	68.377	Conserved protein	1908.85	0.198654	0.078464	2.53178	0.0113485	0.0876415	0.0695	0.25843	0.1395	0.0591537	NA	1933.11	0.0442002	0.0804545	0.549381	0.582744	0.756341
Rv3909	Rv3909	68.9083	Conserved protein	1646.68	0.206334	0.0815662	2.52965	0.0114176	0.0876415	0.15	0.185725	0.22	0.0136658	NA	1518.2	-0.226952	0.0862393	-2.63165	0.00849701	0.0366692
Rv2678c	hemE	69.46	Probable uroporphyrinogen decarboxylase HemE (uroporphyrinogen III decarboxylase) (URO-D) (UPD)	932.129	0.24959	0.0988501	2.52493	0.0115721	0.0884454	-0.009	0.357673	0.061	0.18859	NA	888.356	-0.075671	0.102566	-0.737778	0.460649	0.662357
Rv3883c	mycP1	68.8292	Membrane-anchored mycosin MycP1 (serine protease) (subtilisin-like protease) (subtilase-like) (mycosin-1)	1869.5	0.193955	0.0768082	2.52519	0.0115636	0.0884454	0.043	0.275331	0.113	0.0809551	NA	1993.13	0.181769	0.0773801	2.34904	0.0188218	0.0703016
Rv3863	Rv3863	65.7337	Unknown alanine rich protein	1004.44	0.248103	0.0983206	2.52341	0.0116223	0.0886384	0.2195	0.143819	0.2895	0.0413966	NA	1186.69	0.498106	0.0946873	5.26053	1.4364e-07	2.29194e-06
Rv0749A	Rv0749A	60.1449	Hypothetical protein (fragment)	179.056	-0.542383	0.215052	-2.52211	0.0116654	0.0887771	-0.613	0.0478928	-0.543	0.000616644	NA	255.112	0.315405	0.195898	1.61005	0.107388	0.25635
Rv0009	ppiA	62.4772	Probable iron-regulated peptidyl-prolyl cis-trans isomerase A PpiA (PPIase A) (rotamase A)	3799.7	-0.169475	0.0672924	-2.51848	0.0117863	0.0895053	-0.239	0.112594	-0.169	0.000474565	NA	4512.22	0.130444	0.0690959	1.88786	0.0590445	0.164475
Rv1340	rphA	65.2564	Probable ribonuclease RphA (RNase PH) (tRNA nucleotidyltransferase)	1141.13	-0.227282	0.0905504	-2.51	0.0120731	0.0914877	-0.2325	0.0754604	-0.1625	0.0647815	NA	1285.98	-0.0715557	0.0894586	-0.799875	0.423783	0.632443
Rv2665	Rv2665	70.5674	Hypothetical arginine rich protein	658.841	-0.302376	0.120556	-2.50817	0.0121357	0.0915715	-0.268	0.100822	-0.198	0.104376	NA	887.497	0.352694	0.112653	3.1308	0.0017433	0.00995624
Rv3884c	eccA2	62.6882	ESX conserved component EccA2. ESX-2 type VII secretion system protein. Probable CbxX/CfqX family protein.	1026.29	-0.236501	0.0942735	-2.50867	0.0121187	0.0915715	-0.2485	0.180427	-0.1785	0.0580011	NA	1173.74	-0.0366177	0.0932286	-0.392773	0.694487	0.835159
Rv0788	purQ	65.9259	Probable phosphoribosylformylglycinamidine synthase I PURG (FGAM synthase I)	929.761	-0.253539	0.101143	-2.50674	0.012185	0.0917488	-0.2945	0.169104	-0.2245	0.0290394	NA	1038.26	-0.123613	0.100474	-1.2303	0.218586	0.421193
Rv0455c	Rv0455c	57.047	Conserved protein	1613.7	-0.441334	0.176221	-2.50444	0.0122645	0.0919581	-0.554	0.11272	-0.484	0.042666	NA	2206.31	0.283387	0.165968	1.70748	0.0877323	0.220421
Rv1259	udgB	68.4444	Probable uracil DNA glycosylase, UdgB	129.427	0.59017	0.235631	2.50464	0.0122576	0.0919581	0.496	0.568409	0.566	0.0241704	NA	102.69	-0.221642	0.28525	-0.777012	0.437152	0.645624
Rv2960c	Rv2960c	64.6586	Hypothetical protein	368.463	-0.368987	0.147636	-2.49931	0.0124437	0.0931049	-0.452	0.491732	-0.382	0.0130129	NA	608.935	0.80034	0.120821	6.62416	3.49224e-11	9.27356e-10
Rv0497	Rv0497	69.0247	Probable conserved transmembrane protein	923.637	0.242719	0.0972284	2.49638	0.0125467	0.093482	0.143	0.136013	0.213	0.0297194	NA	844.843	-0.209606	0.105621	-1.9845	0.0471999	0.140166
Rv2988c	leuC	66.5963	Probable 3-isopropylmalate dehydratase (large subunit) LeuC (isopropylmalate isomerase) (alpha-IPM isomerase) (IPMI)	2518.84	-0.486067	0.194668	-2.49691	0.0125282	0.093482	-0.515	0.0855921	-0.445	0.0410668	NA	3514.58	0.302388	0.191363	1.58018	0.114066	0.267723
Rv0056	rplI	62.0915	50S ribosomal protein L9 RplI	839.377	0.251644	0.100837	2.49555	0.0125761	0.093505	0.232	0.0369472	0.302	0.0503559	NA	874.178	0.179529	0.116378	1.54264	0.122918	0.281597
Rv1002c	Rv1002c	66.336	Conserved membrane protein	725.635	0.280527	0.112651	2.49024	0.0127658	0.0945198	0.2005	0.165478	0.2705	0.0100274	NA	629.084	-0.332857	0.118862	-2.80036	0.00510449	0.0239965
Rv3077	Rv3077	67.3841	Possible hydrolase	395.85	0.341686	0.137186	2.49069	0.0127497	0.0945198	0.2515	0.411748	0.3215	0.020186	NA	378.914	0.039298	0.147162	0.267038	0.78944	0.893307
Rv3713	cobQ2	69.3966	Possible cobyric acid synthase CobQ2	353.259	0.380993	0.153075	2.48894	0.0128125	0.0946688	0.2885	0.287743	0.3585	0.0224934	NA	334.282	0.0511606	0.159256	0.321249	0.748022	0.866381
Rv1258c	Rv1258c	67.1429	Probable conserved integral membrane transport protein	147.055	0.535784	0.215513	2.48609	0.0129155	0.0952315	0.3265	0.370686	0.3965	0.139284	NA	132.018	0.0771477	0.24533	0.314465	0.753168	0.869891
Rv0654	Rv0654	66.7995	Probable dioxygenase	263.417	0.41406	0.166676	2.48422	0.0129835	0.0953372	0.333	0.27103	0.403	0.0110601	NA	253.935	0.138211	0.178822	0.772899	0.439582	0.646624
Rv0658c	Rv0658c	65.272	Probable conserved integral membrane protein	372.596	-0.350604	0.141125	-2.48435	0.0129789	0.0953372	-0.439	0.401405	-0.369	0.0183963	NA	429.658	-0.117604	0.139989	-0.840094	0.400855	0.610683
Rv0157	pntB	64.4258	Probable NAD(P) transhydrogenase (subunit beta) PntB [integral membrane protein] (pyridine nucleotide transhydrogenase subunit beta) (nicotinamide nucleotide transhydrogenase subunit beta)	1984.77	0.194702	0.0784564	2.48166	0.0130773	0.0956309	0.07	0.139368	0.14	0.054702	NA	2053.77	0.100476	0.0785164	1.27968	0.200659	0.396953
Rv2090	Rv2090	69.3739	Probable 5'-3' exonuclease	103.454	0.6345	0.25567	2.48172	0.0130751	0.0956309	0.467	0.505229	0.537	0.0974999	NA	77.6389	-0.33831	0.323445	-1.04596	0.29558	0.51242
Rv0787	Rv0787	67.1875	Unknown protein	158.381	-0.525884	0.212033	-2.4802	0.0131308	0.0958254	-0.5985	0.578481	-0.5285	0.00261574	NA	176.699	-0.383653	0.21924	-1.74993	0.0801309	0.205517
Rv2163c	pbpB	65.8824	Probable penicillin-binding membrane protein PbpB	1084.02	-0.228071	0.0921524	-2.47494	0.013326	0.0970504	-0.2905	0.16754	-0.2205	0.00757119	NA	1624.47	0.672274	0.0842779	7.97687	1.50095e-15	7.00059e-14
Rv0982	mprB	65.0825	Two component sensor kinase MprB	2203.96	0.18091	0.0731452	2.4733	0.0133873	0.0972084	-0.007	0.145083	0.063	0.11791	NA	2084.58	-0.17658	0.0749115	-2.35718	0.0184144	0.0692064
Rv1871c	Rv1871c	63.8462	Conserved protein	12008.8	-0.140739	0.0569125	-2.47289	0.0134024	0.0972084	-0.218	0.0205189	-0.148	0.00726134	NA	13185.8	-0.0654993	0.0524574	-1.24862	0.211805	0.412304
Rv1872c	lldD2	66.2651	Possible L-lactate dehydrogenase (cytochrome) LldD2	31917.9	-0.133582	0.0540505	-2.47143	0.0134573	0.0972098	-0.194	0.0664326	-0.124	0.00958213	NA	37645	0.144798	0.0484734	2.98716	0.00281585	0.0149986
Rv3141	fadB4	67.1811	Probable NADPH quinone oxidoreductase FadB4 (NADPH:quinone reductase) (zeta-crystallin)	1171.17	0.227433	0.0920226	2.47149	0.013455	0.0972098	0.1035	0.10914	0.1735	0.0539332	NA	1134.02	-0.0548715	0.0945714	-0.580213	0.561771	0.742093
Rv2221c	glnE	68.5092	Glutamate-ammonia-ligase adenylyltransferase GlnE (glutamine-synthetase adenylyltransferase)	2577.78	-0.189803	0.0768316	-2.47038	0.013497	0.0972989	-0.271	0.205124	-0.201	0.0111969	NA	2735.66	-0.217411	0.0758568	-2.86608	0.00415593	0.0203489
Rv0980c	PE_PGRS18	71.2518	PE-PGRS family protein PE_PGRS18	86.0228	0.691643	0.280145	2.46888	0.0135538	0.0975104	0.182	0.893996	0.252	0.439643	NA	75.7619	0.201817	0.318767	0.633116	0.526658	0.717865
Rv3251c	rubA	62.5	Probable rubredoxin RubA	162.323	0.548819	0.22258	2.46572	0.0136737	0.0981745	0.567	0.028523	0.637	0.0881806	NA	141.594	0.00106986	0.239869	0.00446018	0.996441	0.998087
Rv2140c	TB18.6	65.5367	Conserved protein TB18.6	204.555	0.45325	0.184142	2.46141	0.013839	0.0991611	0.3615	0.140153	0.4315	0.0217498	NA	163.932	-0.370795	0.218242	-1.69901	0.0893167	0.22391
Rv3455c	truA	68.0934	Probable tRNA pseudouridine synthase a TruA (pseudouridylate synthase I) (pseudouridine synthase I) (uracil hydrolyase)	1493.25	0.203315	0.0826433	2.46015	0.0138879	0.0993112	0.183	0.185269	0.253	0.0496852	NA	1596.11	0.197507	0.0856644	2.30559	0.0211333	0.0763486
Rv0814c	sseC2	68.6469	Conserved protein SseC2	1266.89	-0.213342	0.0868095	-2.45758	0.0139875	0.0994878	-0.228	0.071786	-0.158	0.0553416	NA	1520.61	0.121184	0.0847903	1.42922	0.152942	0.328068
Rv1380	pyrB	67.8125	Probable aspartate carbamoyltransferase PyrB (ATCase) (aspartate transcarbamylase)	262.562	0.403285	0.164094	2.45764	0.0139851	0.0994878	0.2705	0.171129	0.3405	0.062785	NA	198.132	-0.649406	0.200188	-3.24398	0.00117872	0.00714699
Rv2987c	leuD	59.9665	Probable 3-isopropylmalate dehydratase (small subunit) LeuD (isopropylmalate isomerase) (alpha-IPM isomerase) (IPMI)	631.62	-0.280374	0.114096	-2.45735	0.0139966	0.0994878	-0.3715	0.0881233	-0.3015	0.0211256	NA	922.063	0.570369	0.105019	5.4311	5.60082e-08	9.34669e-07
Rv1397c	vapC10	62.6866	Possible toxin VapC10	2342.85	-0.207298	0.084431	-2.45524	0.014079	0.099675	-0.297	0.0385845	-0.227	0.0197016	NA	2931.76	0.238854	0.072752	3.28313	0.00102662	0.00638433
Rv1932	tpx	65.4618	Probable thiol peroxidase Tpx	1898.37	-0.191556	0.0780135	-2.45542	0.0140721	0.099675	-0.2865	0.0707051	-0.2165	0.0249442	NA	2019.49	-0.211097	0.0759219	-2.78044	0.00542846	0.0252541
Rv0630c	recB	70.1674	Probable exonuclease V (beta chain) RecB (exodeoxyribonuclease V beta chain)(exodeoxyribonuclease V polypeptide) (chi-specific endonuclease)	517.774	0.302046	0.12319	2.45186	0.0142119	0.100217	0.254	0.347727	0.324	0.0219543	NA	437.956	-0.38867	0.1407	-2.7624	0.00573777	0.0264563
Rv2213	pepB	67.3773	Probable aminopeptidase PepB	1380.83	0.234212	0.0954974	2.45255	0.0141848	0.100217	0.109	0.0967865	0.179	0.0552122	NA	1271.2	-0.197092	0.089159	-2.21056	0.0270662	0.0926309
Rv0645c	mmaA1	59.9303	Methoxy mycolic acid synthase 1 MmaA1 (methyl mycolic acid synthase 1) (MMA1) (hydroxy mycolic acid synthase)	464.391	-0.330481	0.135245	-2.44357	0.0145427	0.10224	-0.415	0.131886	-0.345	0.014519	NA	591.076	0.1822	0.128003	1.4234	0.15462	0.330692
Rv2535c	pepQ	67.0241	Probable cytoplasmic peptidase PepQ	1636.73	-0.194894	0.0797836	-2.44278	0.0145744	0.10224	-0.2105	0.14087	-0.1405	0.0543941	NA	2031.84	0.22973	0.0771361	2.97825	0.00289902	0.0153294
Rv3897c	Rv3897c	69.9842	Conserved hypothetical protein	467.859	0.31143	0.127504	2.44252	0.0145852	0.10224	0.1795	0.201799	0.2495	0.0619302	NA	450.02	0.018322	0.136549	0.134178	0.893261	0.953027
Rv2853	PE_PGRS48	73.6472	PE-PGRS family protein PE_PGRS48	445.388	0.359094	0.147352	2.43698	0.0148104	0.103614	0.169	0.297433	0.239	0.120094	NA	355.647	-0.510051	0.168937	-3.01918	0.00253461	0.0137216
Rv0083	Rv0083	71.1908	Probable oxidoreductase	330.842	0.361633	0.148956	2.42778	0.0151915	0.106072	0.332	0.327271	0.402	0.0403672	NA	274.841	-0.372356	0.172001	-2.16484	0.0303996	0.100266
Rv2395	Rv2395	63.9222	Probable conserved integral membrane protein	1093.44	0.237586	0.0978942	2.42696	0.0152258	0.106103	0.182	0.161996	0.252	0.0144144	NA	1059.32	-0.0416821	0.101941	-0.408883	0.682625	0.828626
Rv3061c	fadE22	66.0203	Probable acyl-CoA dehydrogenase FadE22	641.044	0.277551	0.114414	2.42585	0.0152726	0.106221	0.237	0.196265	0.307	0.0294486	NA	639.057	0.0829126	0.118866	0.697528	0.485473	0.684554
Rv1903	Rv1903	58.2716	Probable conserved membrane protein	184.836	-0.478561	0.197379	-2.42458	0.0153261	0.106385	-0.556	0.0949838	-0.486	0.00743886	NA	252.611	0.2537	0.182327	1.39145	0.164088	0.345059
Rv3590c	PE_PGRS58	76.7521	PE-PGRS family protein PE_PGRS58	497.649	0.317616	0.131057	2.4235	0.0153719	0.106494	0.2455	0.452929	0.3155	0.00211571	NA	470.515	-0.0288572	0.146255	-0.197307	0.843587	0.924946
Rv2799	Rv2799	66.8254	Probable membrane protein	423.03	-0.324405	0.134012	-2.42072	0.01549	0.107104	-0.439	0.348116	-0.369	0.044595	NA	500.264	-0.0182183	0.130833	-0.139249	0.889254	0.950663
Rv0655	mkl	63.0556	Possible ribonucleotide-transport ATP-binding protein ABC transporter Mkl	6780.24	-0.160278	0.0664021	-2.41375	0.0157893	0.108961	-0.202	0.10847	-0.132	0.0282782	NA	6893.12	-0.324078	0.0648691	-4.99588	5.8567e-07	8.52268e-06
MTB000117	ncRv10699	69.4915	Putative small regulatory RNA	5488.29	-0.147536	0.0611474	-2.4128	0.0158305	0.109034	-0.2035	0.0198179	-0.1335	0.0140365	NA	8529.28	0.816884	0.0542463	15.0588	3.02214e-51	1.37432e-48
Rv3723	Rv3723	67.1895	Probable conserved transmembrane protein	2048.32	-0.179464	0.074678	-2.40318	0.0162533	0.11173	-0.219	0.0791216	-0.149	0.0304645	NA	2223.51	-0.137705	0.073823	-1.86534	0.0621337	0.171019
Rv0458	Rv0458	66.1417	Probable aldehyde dehydrogenase	556.185	0.284401	0.118747	2.39502	0.0166196	0.114027	0.201	0.216961	0.271	0.0134009	NA	470.83	-0.410093	0.134575	-3.04733	0.00230887	0.0126501
Rv1046c	Rv1046c	63.8095	Hypothetical protein	1265.15	-0.247146	0.103397	-2.39025	0.0168368	0.115295	-0.172	0.200734	-0.102	0.145146	NA	1807.2	0.542452	0.0879128	6.17034	6.81437e-10	1.57902e-08
Rv1329c	dinG	67.3183	Probable ATP-dependent helicase DinG	560.669	0.281151	0.117748	2.38774	0.0169523	0.11564	0.0285	0.448953	0.0985	0.182651	NA	480.229	-0.374139	0.132795	-2.81742	0.00484111	0.0231432
Rv2393	che1	69.3853	Ferrochelatase Che1	1287.33	0.211788	0.088682	2.38817	0.0169324	0.11564	0.129	0.167133	0.199	0.0127878	NA	1363.39	0.181909	0.0903384	2.01364	0.0440475	0.13352
Rv0941c	Rv0941c	64.9871	Conserved hypothetical protein	331.655	0.371619	0.155786	2.38545	0.0170585	0.116141	0.2295	0.152695	0.2995	0.0721195	NA	292.142	-0.170979	0.168117	-1.01702	0.309142	0.527513
Rv1381	pyrC	69.6829	Probable dihydroorotase PyrC (DHOase)	571.358	0.282154	0.118867	2.37369	0.0176113	0.119676	0.171	0.166782	0.241	0.0411539	NA	475.522	-0.466895	0.135757	-3.43918	0.000583472	0.00393801
Rv2585c	Rv2585c	66.5472	Possible conserved lipoprotein	2209.58	-0.197959	0.0835693	-2.36881	0.0178457	0.121037	0.125	0.323789	0.195	0.392959	NA	2701.6	0.186639	0.0708159	2.63556	0.00839995	0.0363365
Rv1919c	Rv1919c	65.1613	Conserved protein	1208.99	-0.214926	0.0908016	-2.36699	0.0179337	0.121402	-0.349	0.112891	-0.279	0.064074	NA	1232.81	-0.372783	0.091763	-4.06245	4.85595e-05	0.00044611
Rv3224B	Rv3224B	67.1233	Conserved hypothetical protein	324.094	0.361406	0.15284	2.3646	0.0180496	0.121955	0.2265	0.0422529	0.2965	0.0649058	NA	294.542	-0.0889216	0.168358	-0.528171	0.597381	0.767669
Rv2175c	Rv2175c	66.6667	Conserved regulatory protein	246.686	-0.410505	0.174028	-2.35885	0.0183319	0.123627	-0.514	0.374401	-0.444	0.0334954	NA	298.728	-0.027671	0.166838	-0.165856	0.86827	0.940669
Rv0503c	cmaA2	60.5061	Cyclopropane-fatty-acyl-phospholipid synthase 2 CmaA2 (cyclopropane fatty acid synthase) (CFA synthase) (cyclopropane mycolic acid synthase 2) (mycolic acid trans-cyclopropane synthetase)	1557.08	-0.194966	0.0826964	-2.35762	0.0183927	0.123802	-0.261	0.0595089	-0.191	0.00396636	NA	1854.94	0.116961	0.0812552	1.43942	0.15003	0.324887
Rv0356c	Rv0356c	67.1318	Conserved protein	358.689	0.34828	0.147775	2.35683	0.0184315	0.123829	0.005	0.314039	0.075	0.27328	NA	289.735	-0.484132	0.172523	-2.80619	0.00501315	0.0237948
Rv0484c	Rv0484c	68.1217	Probable short-chain type oxidoreductase	531.995	-0.286206	0.121567	-2.35432	0.0185567	0.124435	-0.292	0.127098	-0.222	0.0642064	NA	601.199	-0.117655	0.120034	-0.980188	0.326993	0.544271
Rv0225	Rv0225	66.3203	Possible conserved protein	1293.75	0.206762	0.0879384	2.35122	0.018712	0.12524	0.0585	0.176347	0.1285	0.0782625	NA	1157.91	-0.319263	0.0927611	-3.44178	0.000577898	0.00391616
Rv2450c	rpfE	70.7129	Probable resuscitation-promoting factor RpfE	1110.8	-0.22253	0.0948834	-2.3453	0.0190117	0.127007	-0.392	0.123996	-0.322	0.0994699	NA	1348.44	0.145218	0.0900549	1.61255	0.106841	0.255796
Rv1768	PE_PGRS31	73.9365	PE-PGRS family protein PE_PGRS31	824.824	0.250858	0.10702	2.34403	0.0190764	0.1272	0.166	0.303906	0.236	0.0148583	NA	808.481	0.00793052	0.110547	0.0717392	0.942809	0.974194
Rv0475	hbhA	66.1667	Iron-regulated heparin binding hemagglutinin HbhA (adhesin)	2403.34	0.175359	0.0748886	2.34159	0.0192016	0.127795	0.1105	0.0788079	0.1805	0.00514131	NA	2069.21	-0.491236	0.0772221	-6.36134	1.99998e-10	4.98352e-09
Rv0256c	PPE2	67.0856	PPE family protein PPE2	516.059	0.314774	0.134744	2.33608	0.0194869	0.129451	0.0025	0.462733	0.0725	0.242274	NA	477.323	-0.0916281	0.145194	-0.631075	0.527991	0.718874
Rv0227c	Rv0227c	65.3239	Probable conserved membrane protein	1982.16	0.185806	0.0796931	2.33152	0.0197262	0.129578	0.143	0.132754	0.213	0.0271944	NA	1964.96	-0.0299264	0.0829296	-0.360865	0.718201	0.848867
Rv0464c	Rv0464c	63.0017	Conserved protein	987.008	-0.220338	0.0945097	-2.33138	0.0197333	0.129578	-0.341	0.0820111	-0.271	0.0506619	NA	1059.61	-0.211848	0.0955129	-2.218	0.0265547	0.0915074
Rv1065	Rv1065	67.3721	Conserved hypothetical protein	840.956	-0.244256	0.104744	-2.33192	0.0197049	0.129578	-0.379	0.303526	-0.309	0.0647443	NA	1030.57	0.151271	0.10172	1.48714	0.136979	0.304788
Rv1396c	PE_PGRS25	78.1051	PE-PGRS family protein PE_PGRS25	3057.99	0.168976	0.0724297	2.33297	0.0196496	0.129578	0.1885	0.191248	0.2585	0.0895236	NA	2947.16	-0.134618	0.083219	-1.61764	0.10574	0.253582
Rv1987	Rv1987	60.1399	Possible chitinase	1019.58	-0.250837	0.107615	-2.33089	0.0197594	0.129578	-0.331	0.0698714	-0.261	0.0101627	NA	1483.65	0.585651	0.0993241	5.89636	3.71599e-09	7.76941e-08
Rv2657c	Rv2657c	68.1992	Probable PhiRv2 prophage protein	236.88	-0.405728	0.174068	-2.33085	0.0197611	0.129578	-0.484	0.163104	-0.414	0.00827232	NA	341.664	0.445028	0.16434	2.70798	0.00676947	0.0304794
Rv2917	Rv2917	67.5173	Conserved hypothetical alanine and arginine rich protein	74.5863	-0.729804	0.312678	-2.33404	0.0195935	0.129578	-1.1155	1.01149	-1.0455	0.315696	NA	107.497	0.209782	0.277517	0.755925	0.449694	0.655994
Rv3676	crp	64.7407	Transcriptional regulatory protein Crp (Crp/Fnr-family)	1575	-0.190209	0.0817881	-2.32563	0.0200384	0.131154	-0.1635	0.103208	-0.0935	0.0967087	NA	1998.52	0.290812	0.0764959	3.80167	0.000143726	0.00115171
Rv0229c	Rv0229c	61.9677	Possible conserved membrane protein with PIN domain	649.985	-0.262276	0.112977	-2.3215	0.0202597	0.131861	-0.309	0.186366	-0.239	0.0232763	NA	967.312	0.631527	0.102596	6.15546	7.48603e-10	1.71284e-08
Rv0953c	Rv0953c	66.4311	Possible oxidoreductase	130.996	0.531931	0.229103	2.3218	0.0202436	0.131861	0.045	0.378808	0.115	0.416931	NA	100.191	-0.416506	0.283947	-1.46684	0.142419	0.313632
Rv1497	lipL	67.5194	Probable esterase LipL	1949.55	0.179362	0.0772827	2.32085	0.0202949	0.131861	-0.04	0.240363	0.03	0.149362	NA	2218.95	0.340961	0.0768241	4.4382	9.07126e-06	9.97017e-05
Rv3427c	Rv3427c	64.1534	Possible transposase	189.016	0.444038	0.191246	2.32181	0.0202431	0.131861	0.33	0.175486	0.4	0.0440382	NA	177.441	0.096297	0.209873	0.458836	0.646352	0.804733
Rv2614c	thrS	66.0414	Probable threonyl-tRNA synthetase ThrS (threonine-tRNA synthetase)(ThrRS) (threonine-tRNA ligase)	1446.43	0.201837	0.0870266	2.31926	0.0203811	0.132179	-0.0215	0.219486	0.0485	0.153337	NA	1334.92	-0.228274	0.0911113	-2.50544	0.0122298	0.0491957
Rv2725c	hflX	67.6075	Probable GTP-binding protein HflX	1496.32	0.206313	0.0890112	2.31783	0.0204585	0.13244	0.12	0.14961	0.19	0.0163128	NA	1500.18	0.023873	0.090839	0.262806	0.7927	0.89477
Rv1663	pks17	62.9556	Probable polyketide synthase Pks17	186.514	-0.460778	0.198871	-2.31697	0.0205052	0.132501	-0.546	0.32919	-0.476	0.0152221	NA	210.535	-0.289637	0.193553	-1.49642	0.134544	0.301735
Rv1793	esxN	62.807	Putative ESAT-6 like protein EsxN (ESAT-6 like protein 5)	1746.5	-0.191239	0.082607	-2.31504	0.0206107	0.132941	-0.264	0.0258329	-0.194	0.0027614	NA	1887.98	-0.161907	0.081996	-1.97457	0.048317	0.14229
Rv0734	mapA	68.4145	Methionine aminopeptidase MapA (map) (peptidase M) (MetAP)	1762.1	0.197259	0.0853757	2.31048	0.0208615	0.134315	0.098	0.119972	0.168	0.0292589	NA	1589.87	-0.306373	0.0903159	-3.39223	0.000693258	0.0045361
Rv0431	Rv0431	66.2626	Putative tuberculin related peptide	681.974	0.251088	0.108723	2.30942	0.0209203	0.134338	0.2065	0.0988392	0.2765	0.0254121	NA	652.87	-0.0611919	0.116202	-0.526601	0.598471	0.768798
Rv1162	narH	64.8778	Probable respiratory nitrate reductase (beta chain) NarH	3263.04	-0.159787	0.0692053	-2.30888	0.0209502	0.134338	-0.214	0.151877	-0.144	0.0157868	NA	3560.47	-0.103	0.065682	-1.56817	0.116842	0.271784
Rv1813c	Rv1813c	62.963	Conserved hypothetical protein	126.979	0.606171	0.262597	2.30837	0.0209785	0.134338	0.5905	0.210691	0.6605	0.0543291	NA	133.641	0.561169	0.73153	0.767117	0.443012	0.648997
Rv1013	pks16	66.2385	Putative polyketide synthase Pks16	3550.72	-0.190769	0.0827538	-2.30526	0.0211523	0.135207	-0.193	0.18386	-0.123	0.0677686	NA	4613.56	0.353101	0.0758679	4.65416	3.25307e-06	4.05297e-05
Rv3202c	Rv3202c	70.2652	Possible ATP-dependent DNA helicase	329.467	0.34166	0.148284	2.3041	0.0212171	0.135378	0.1275	0.468567	0.1975	0.14416	NA	280.56	-0.315539	0.169215	-1.86472	0.0622207	0.171019
Rv3436c	glmS	66.72	Probable glucosamine--fructose-6-phosphate aminotransferase [isomerizing] GlmS (hexosephosphate aminotransferase) (D-fructose-6-phosphate amidotransferase) (GFAT) (L-glutamine-D-fructose-6-phosphate amidotransferase) (glucosamine-6-phosphate synthase)	1582.14	-0.185415	0.0807478	-2.29623	0.0216629	0.137975	-0.249	0.135997	-0.179	0.00641522	NA	1782.57	-0.0330447	0.0798817	-0.41367	0.679116	0.826057
Rv1503c	Rv1503c	59.3807	Conserved hypothetical protein	135.018	-0.554975	0.241852	-2.29469	0.0217511	0.138077	-0.613	0.348083	-0.543	0.0119749	NA	167.91	-0.076621	0.227703	-0.336495	0.736497	0.859601
Rv2101	helZ	69.3294	Probable helicase HelZ	3054.43	0.169739	0.0739737	2.29459	0.0217567	0.138077	0.081	0.190115	0.151	0.0187392	NA	3152.44	0.0678634	0.0736442	0.921502	0.356788	0.569843
Rv0145	Rv0145	66.8763	Possible S-adenosylmethionine-dependent methyltransferase	4588.29	-0.149992	0.0654574	-2.29145	0.0219374	0.138976	-0.23	0.0810921	-0.16	0.0100076	NA	5673.73	0.257698	0.0606623	4.24808	2.1561e-05	0.000216682
Rv2658c	Rv2658c	59.5041	Possible prophage protein	78.2884	-0.669405	0.292244	-2.29057	0.0219882	0.13905	-0.694	0.324672	-0.624	0.0454049	NA	92.6371	-0.327817	0.295667	-1.10873	0.267545	0.479708
Rv1331	Rv1331	61.4379	Conserved hypothetical protein	901.514	-0.251052	0.109853	-2.28535	0.0222926	0.140724	-0.297	0.1103	-0.227	0.0240524	NA	1109.29	0.157596	0.240242	0.655988	0.511832	0.705053
MTB000154	ncRv13418cA	69.7531	Putative small regulatory RNA	1252.01	0.199257	0.0873721	2.28056	0.0225747	0.142253	0.11	0.0768781	0.18	0.0192571	NA	1439.17	0.385403	0.0862496	4.46847	7.87824e-06	8.76484e-05
Rv0864	moaC2	65.0794	Probable molybdenum cofactor biosynthesis protein C 2 MoaC2	1233.43	-0.202324	0.0887678	-2.27925	0.0226522	0.142488	-0.209	0.0671972	-0.139	0.0633241	NA	1475.58	0.12238	0.0876188	1.39673	0.162494	0.343066
Rv0038	Rv0038	65.353	Conserved protein	873.945	-0.226827	0.0997222	-2.27459	0.0229306	0.143985	-0.258	0.0991904	-0.188	0.038827	NA	1123.02	0.293436	0.0944261	3.10757	0.00188629	0.01059
Rv1892	Rv1892	63.7821	Probable membrane protein	197.067	-0.434064	0.190893	-2.27386	0.0229742	0.144004	-0.511	0.0836212	-0.441	0.00693555	NA	239.148	-0.0383879	0.183374	-0.209342	0.834181	0.917956
Rv1664	pks9	63.7852	Probable polyketide synthase Pks9	518.788	-0.283787	0.124917	-2.2718	0.0230988	0.14453	-0.324	0.388654	-0.254	0.029787	NA	553.314	-0.29745	0.12826	-2.31911	0.020389	0.0745238
Rv0020c	fhaA	66.351	Conserved protein with FHA domain, FhaA	6785.26	-0.13302	0.0586571	-2.26775	0.0233442	0.14467	-0.182	0.104781	-0.112	0.0210199	NA	8109.31	0.181375	0.0543428	3.33761	0.000845027	0.0053839
Rv0242c	fabG4	67.9853	Probable 3-oxoacyl-[acyl-carrier protein] reductase FabG4 (3-ketoacyl-acyl carrier protein reductase)	2358.95	0.172475	0.0759992	2.26943	0.0232423	0.14467	0.1	0.0859418	0.17	0.00247473	NA	2446.14	0.0833153	0.0792905	1.05076	0.293369	0.509683
Rv0579	Rv0579	65.3491	Conserved hypothetical protein	521.093	-0.281378	0.124097	-2.26741	0.0233654	0.14467	-0.1925	0.207414	-0.1225	0.158878	NA	660.67	0.212356	0.118559	1.79114	0.0732711	0.192992
Rv0759c	Rv0759c	62.4625	Conserved hypothetical protein	597.612	0.261277	0.115074	2.2705	0.0231771	0.14467	-0.0155	0.105648	0.0545	0.206777	NA	581.607	-0.00285807	0.122785	-0.0232771	0.981429	0.990413
Rv2121c	hisG	65.3801	ATP phosphoribosyltransferase HisG	106.981	0.603138	0.265984	2.26757	0.0233555	0.14467	0.365	0.418318	0.435	0.168138	NA	81.818	-0.318982	0.321144	-0.993267	0.32058	0.538626
Rv3693	Rv3693	69.4633	Possible conserved membrane protein	702.346	0.264453	0.116594	2.26815	0.0233203	0.14467	0.091	0.165448	0.161	0.103453	NA	585.581	-0.485293	0.12811	-3.78809	0.000151811	0.00120062
Rv0045c	Rv0045c	67.1126	Possible hydrolase	723.189	0.246627	0.108918	2.26434	0.0235531	0.145579	0.18	0.21503	0.25	0.00337317	NA	763.197	0.208014	0.111499	1.86561	0.0620963	0.171019
Rv1366A	Rv1366A	60.9195	Conserved protein	188.776	-0.435236	0.192511	-2.26084	0.0237694	0.146418	-0.78	0.275033	-0.71	0.274764	NA	235.645	0.0422886	0.18613	0.227199	0.820269	0.913118
Rv2394	ggtB	67.1325	Probable gamma-glutamyltranspeptidase precursor GgtB (gamma-glutamyltransferase) (glutamyl transpeptidase)	2094.64	0.170295	0.0753248	2.26081	0.0237713	0.146418	0.124	0.108287	0.194	0.0237052	NA	2239.38	0.165219	0.0754809	2.18888	0.0286053	0.0958252
Rv2951c	Rv2951c	61.2565	Possible oxidoreductase	1904.72	-0.180084	0.0796788	-2.26013	0.0238133	0.146423	-0.22	0.0821247	-0.15	0.0300844	NA	2187.1	0.0264557	0.0758879	0.348615	0.727378	0.85444
Rv2560	Rv2560	66.2577	Probable proline and glycine rich transmembrane protein	157.742	0.487941	0.216046	2.2585	0.0239143	0.14679	0.425	0.216266	0.495	0.00705908	NA	147.262	0.131513	0.237401	0.55397	0.579599	0.754896
Rv0241c	htdX	66.3108	Probable 3-hydroxyacyl-thioester dehydratase HtdX	1155.71	0.209813	0.0930091	2.25584	0.0240808	0.147557	0.171	0.151332	0.241	0.0311866	NA	1193.2	0.10915	0.0953377	1.14488	0.25226	0.462328
Rv0238	Rv0238	63.7398	Possible transcriptional regulatory protein (probably TetR-family)	731.162	-0.253695	0.112722	-2.25062	0.0244096	0.149314	-0.354	0.175589	-0.284	0.0303053	NA	967.14	0.347085	0.111449	3.11428	0.00184394	0.0103843
Rv0971c	echA7	71.4815	Probable enoyl-CoA hydratase EchA7 (enoyl hydrase) (unsaturated acyl-CoA hydratase) (crotonase)	139.511	0.504483	0.224461	2.24753	0.0246063	0.150001	0.4	0.409845	0.47	0.0344834	NA	106.382	-0.469782	0.272176	-1.72603	0.0843429	0.214149
Rv1860	apa	69.3252	Alanine and proline rich secreted protein Apa (fibronectin attachment protein) (immunogenic protein MPT32) (antigen MPT-32) (45-kDa glycoprotein) (45/47 kDa antigen)	973.217	0.220521	0.0981113	2.24766	0.0245979	0.150001	0.185	0.270217	0.255	0.0344791	NA	837.132	-0.435108	0.106283	-4.09386	4.24249e-05	0.000396766
Rv1602	hisH	64.4122	Probable amidotransferase HisH	485.791	-0.288654	0.128573	-2.24505	0.0247649	0.15071	-0.335	0.0983546	-0.265	0.0236535	NA	565.057	-0.03326	0.123499	-0.269313	0.787689	0.892436
Rv2307c	Rv2307c	67.6123	Conserved hypothetical protein	292.394	-0.368959	0.164565	-2.24203	0.0249597	0.151635	-0.222	0.274672	-0.152	0.216959	NA	381.177	0.216515	0.151279	1.43124	0.152363	0.327649
Rv2189c	Rv2189c	68.6047	Conserved hypothetical protein	772.1	0.239457	0.10687	2.24063	0.0250501	0.151925	0.1525	0.0501464	0.2225	0.0169566	NA	697.387	-0.255479	0.125284	-2.0392	0.0414304	0.127193
Rv3728	Rv3728	69.0432	Probable conserved two-domain membrane protein	295.339	0.355266	0.158615	2.2398	0.0251036	0.15199	0.1215	0.607312	0.1915	0.163766	NA	287.939	0.109333	0.173652	0.629608	0.528951	0.71954
Rv1521	fadD25	59.9886	Probable fatty-acid-AMP ligase FadD25 (fatty-acid-AMP synthetase) (fatty-acid-AMP synthase)	2290.31	-0.167323	0.0747968	-2.23703	0.0252842	0.152623	-0.209	0.157913	-0.139	0.028323	NA	2752.86	0.165503	0.0697097	2.37418	0.017588	0.0666559
Rv2391	sirA	64.0071	Ferredoxin-dependent sulfite reductase SirA	7585.77	0.139728	0.0624656	2.23688	0.025294	0.152623	0.099	0.0476808	0.169	0.0292717	NA	9046.22	0.422698	0.0539668	7.83256	4.78025e-15	2.09525e-13
Rv2440c	obg	67.6389	Probable GTP1/Obg-family GTP-binding protein Obg	1185.6	0.212843	0.0952221	2.23522	0.0254027	0.153019	0.128	0.11141	0.198	0.0148426	NA	1269.24	0.211372	0.0971223	2.17635	0.0295288	0.0985558
Rv1794	Rv1794	62.3477	Conserved protein	2353.54	-0.173469	0.0777006	-2.23254	0.0255795	0.153468	-0.212	0.0604126	-0.142	0.0314694	NA	2651.03	-0.0230231	0.0696489	-0.330559	0.740977	0.861258
Rv2010	vapC15	64.9123	Toxin VapC15	566.022	0.270075	0.121001	2.232	0.0256147	0.153468	0.0975	0.222965	0.1675	0.102575	NA	776.336	0.866629	0.111541	7.76963	7.87172e-15	3.33384e-13
Rv2162c	PE_PGRS38	76.798	PE-PGRS family protein PE_PGRS38	7095.99	0.150257	0.0673353	2.23147	0.02565	0.153468	0.1145	0.145941	0.1845	0.0342432	NA	7059.3	-0.0588966	0.0737578	-0.798513	0.424573	0.633291
Rv2362c	recO	68.797	Possible DNA repair protein RecO	478.786	-0.281043	0.125929	-2.23176	0.0256308	0.153468	-0.385	0.235805	-0.315	0.0339572	NA	602.766	0.194267	0.120313	1.61468	0.10638	0.254948
Rv0820	phoT	61.6474	Probable phosphate-transport ATP-binding protein ABC transporter PhoT	500.967	-0.285426	0.128266	-2.22527	0.0260634	0.15568	-0.341	0.142565	-0.271	0.0144265	NA	553.028	-0.186909	0.126498	-1.47757	0.139523	0.308939
Rv3014c	ligA	69.1233	DNA ligase [NAD dependent] LigA (polydeoxyribonucleotide synthase [NAD+])	746.418	0.238601	0.107462	2.22034	0.026396	0.157402	0.2445	0.354719	0.3145	0.0758993	NA	678.61	-0.231526	0.114106	-2.02904	0.042454	0.129462
Rv1782	eccB5	65.0888	ESX conserved component EccB5. ESX-5 type VII secretion system protein. Probable membrane protein.	2728.78	-0.154261	0.0695196	-2.21896	0.0264891	0.157692	-0.224	0.120693	-0.154	0.000261488	NA	3096.59	0.0172132	0.0671764	0.256239	0.797766	0.898241
Rv0245	Rv0245	64.2127	Possible oxidoreductase	451.495	0.284688	0.129019	2.20657	0.0273443	0.1617	0.272	0.24135	0.342	0.0573118	NA	400.289	-0.258369	0.146022	-1.76939	0.0768294	0.200075
Rv0726c	Rv0726c	62.6812	Possible S-adenosylmethionine-dependent methyltransferase	375.321	-0.312966	0.141769	-2.20758	0.0272736	0.1617	-0.378	0.177353	-0.308	0.00496558	NA	524.897	0.442695	0.12849	3.44536	0.000570296	0.00387802
Rv2567	Rv2567	66.177	Conserved hypothetical alanine and leucine rich protein	1406.72	0.186099	0.0843267	2.20688	0.0273224	0.1617	0.098	0.161811	0.168	0.0180991	NA	1389.47	-0.0403441	0.0860448	-0.468874	0.63916	0.798511
Rv3030	Rv3030	66.303	Conserved protein	370.124	0.314007	0.142199	2.20822	0.0272288	0.1617	0.237	0.192983	0.307	0.00700709	NA	371.509	0.142149	0.14909	0.953448	0.340363	0.554271
Rv2200c	ctaC	59.6154	Probable transmembrane cytochrome C oxidase (subunit II) CtaC	4634.15	-0.141344	0.0640878	-2.20548	0.0274206	0.161881	-0.188	0.0684377	-0.118	0.0233442	NA	4874.09	-0.196441	0.0615073	-3.19379	0.00140419	0.0082661
Rv0693	pqqE	65.9864	Probable coenzyme PQQ synthesis protein E PqqE (coenzyme PQQ synthesis protein III)	7191.2	-0.126365	0.0576057	-2.19361	0.0282633	0.166451	-0.1875	0.0490484	-0.1175	0.00886455	NA	7435.73	-0.233879	0.0555139	-4.21299	2.52017e-05	0.00024982
Rv1900c	lipJ	65.8027	Probable lignin peroxidase LipJ	1332.53	-0.198906	0.0906892	-2.19327	0.0282883	0.166451	-0.32	0.233343	-0.25	0.0510944	NA	1480.89	-0.0851687	0.0857653	-0.993044	0.320689	0.538626
Rv1846c	blaI	64.7482	Transcriptional repressor BlaI	3139.75	-0.157915	0.0720276	-2.19242	0.0283493	0.166534	-0.2495	0.0787562	-0.1795	0.0215853	NA	3573.45	0.0226843	0.0789907	0.287177	0.773977	0.883963
Rv1977	Rv1977	65.3295	Conserved protein	367.462	-0.323039	0.147432	-2.1911	0.0284445	0.166818	-0.609	0.283488	-0.539	0.215961	NA	407.856	-0.214489	0.149993	-1.43	0.152718	0.327973
Rv2237A	Rv2237A	65.4008	Conserved protein	874.377	-0.241179	0.110148	-2.1896	0.0285535	0.167181	-0.3255	0.145463	-0.2555	0.0143209	NA	1059.25	0.123001	0.10832	1.13553	0.256154	0.466178
Rv0952	sucD	62.7193	Probable succinyl-CoA synthetase (alpha chain) SucD (SCS-alpha)	2535.94	0.160007	0.0731805	2.18647	0.0287814	0.168239	0.0795	0.109498	0.1495	0.0105069	NA	2342.35	-0.275244	0.0756318	-3.63926	0.000273418	0.0020425
MTB000004	glyU	53.5211	tRNA-Gly (CCC)	1095.47	0.234449	0.107453	2.18189	0.029118	0.168993	0.0895	0.263788	0.1595	0.0749494	NA	1597.73	0.974176	0.541488	1.79907	0.072007	0.190656
Rv0255c	cobQ1	69.4949	Probable cobyric acid synthase CobQ1	440.624	0.285429	0.130816	2.18191	0.0291159	0.168993	0.122	0.301162	0.192	0.0934288	NA	400.837	-0.176289	0.144203	-1.22251	0.221516	0.425263
Rv0343	iniC	67.6113	Isoniazid inductible gene protein IniC	1611.85	-0.18235	0.0835772	-2.18182	0.0291231	0.168993	-0.226	0.109037	-0.156	0.0263501	NA	1964.69	0.19143	0.0843361	2.26985	0.0232166	0.0821614
Rv2744c	35kd_ag	63.3456	Conserved 35 kDa alanine rich protein	1907.47	0.167461	0.0767652	2.18148	0.0291482	0.168993	0.0515	0.0937255	0.1215	0.0459614	NA	1887.19	-0.0568477	0.0798283	-0.712125	0.476388	0.676062
Rv2851c	Rv2851c	65.6051	GCN5-related N-acetyltransferase	538.35	-0.261774	0.119994	-2.18155	0.0291426	0.168993	-0.264	0.0936882	-0.194	0.0677737	NA	634.312	0.0264277	0.117556	0.224808	0.822128	0.913133
Rv3808c	glfT2	64.5246	Bifunctional UDP-galactofuranosyl transferase GlfT2	2537.49	0.160816	0.0737972	2.17917	0.0293194	0.169709	0.0905	0.139488	0.1605	0.000316342	NA	2676.51	0.118621	0.0723367	1.63984	0.101038	0.245215
Rv1695	ppnK	64.9351	Inorganic polyphosphate/ATP-NAD kinase PpnK (poly(P)/ATP NAD kinase)	666.292	0.240692	0.110541	2.17741	0.0294504	0.17019	0.033	0.197244	0.103	0.137692	NA	602.418	-0.247274	0.120128	-2.05843	0.0395492	0.12266
Rv3581c	ispF	66.875	Probable 2C-methyl-D-erythritol 2,4-cyclodiphosphate synthase IspF (MECPS)	2873.29	-0.154008	0.0707643	-2.17635	0.0295294	0.170369	-0.158	0.0695084	-0.088	0.0660077	NA	3552.9	0.254354	0.0670285	3.79472	0.000147811	0.00117925
Rv1448c	tal	64.1711	Probable transaldolase Tal	2028.92	-0.19693	0.090551	-2.1748	0.0296452	0.17076	-0.152	0.131682	-0.082	0.11493	NA	2232.24	-0.114046	0.0890348	-1.28091	0.200224	0.396548
Rv1866	Rv1866	66.7522	Conserved protein	316.146	0.348074	0.160204	2.17269	0.0298035	0.171394	0.3135	0.338572	0.3835	0.0354256	NA	294.854	-0.0281245	0.176094	-0.159713	0.873107	0.942924
Rv0624	vapC30	64.3939	Possible toxin VapC30. Contains PIN domain.	203.336	-0.400919	0.184694	-2.17072	0.0299525	0.171973	-0.4745	0.112257	-0.4045	0.00358061	NA	293.11	0.447635	0.16963	2.63888	0.00831794	0.0360778
Rv0425c	ctpH	69.0043	Possible metal cation transporting P-type ATPase CtpH	5279.83	0.133991	0.0618001	2.16813	0.030149	0.172543	0.0765	0.129572	0.1465	0.0125094	NA	4684.04	-0.439073	0.0618969	-7.09361	1.30659e-12	4.44241e-11
Rv1857	modA	62.8499	Probable molybdate-binding lipoprotein ModA	697.725	-0.244367	0.112699	-2.16831	0.0301349	0.172543	-0.131	0.178463	-0.061	0.183367	NA	838.859	0.100098	0.105498	0.948814	0.342715	0.556109
Rv0282	eccA3	64.8207	ESX conserved component EccA3. ESX-3 type VII secretion system protein.	7827.24	0.126145	0.0582305	2.16631	0.0302874	0.173057	-0.0795	0.100854	-0.0095	0.135645	NA	8698.35	0.226869	0.0570985	3.9733	7.0884e-05	0.000625293
Rv0667	rpoB	64.3365	DNA-directed RNA polymerase (beta chain) RpoB (transcriptase beta chain) (RNA polymerase beta subunit)	18376.5	-0.126327	0.0583707	-2.16422	0.0304473	0.173691	-0.1975	0.0821379	-0.1275	0.00117287	NA	26033.2	0.618307	0.0535962	11.5364	8.64741e-31	1.85055e-28
Rv1500	Rv1500	54.9077	Probable glycosyltransferase	598.176	-0.264441	0.122865	-2.15228	0.031375	0.178411	-0.3	0.227627	-0.23	0.0344409	NA	672.896	-0.111636	0.125331	-0.890728	0.373075	0.585272
Rv3269	Rv3269	64.8936	Conserved protein	1147.27	0.213348	0.0991126	2.15258	0.0313515	0.178411	0.172	0.039058	0.242	0.0286519	NA	1210.13	0.173033	0.118024	1.46608	0.142627	0.313711
Rv3497c	mce4C	64.0596	Mce-family protein Mce4C	682.479	-0.238616	0.110944	-2.15078	0.0314935	0.178799	-0.283	0.117527	-0.213	0.0256162	NA	666.091	-0.545483	0.115699	-4.71466	2.42117e-06	3.06906e-05
MTB000008	trpT	61.6438	tRNA-Trp (CCA)	431.408	-0.326282	0.151849	-2.14873	0.0316562	0.178865	-0.4175	0.014589	-0.3475	0.021218	NA	685.829	0.736566	0.124439	5.91909	3.23724e-09	6.88718e-08
Rv0446c	Rv0446c	65.2399	Possible conserved transmembrane protein	392.521	0.308047	0.143351	2.14891	0.0316416	0.178865	0.1365	0.205471	0.2065	0.101547	NA	367.951	-0.0577837	0.151302	-0.381909	0.702529	0.840723
Rv1378c	Rv1378c	69.6779	Conserved hypothetical protein	819.373	0.221699	0.103175	2.14877	0.0316525	0.178865	0.038	0.232238	0.108	0.113699	NA	784.46	-0.0938256	0.109229	-0.858982	0.390351	0.60256
Rv0527	ccdA	69.2308	Possible cytochrome C-type biogenesis protein CcdA	855.542	0.232031	0.108067	2.1471	0.0317855	0.179311	0.185	0.151123	0.255	0.0229692	NA	815.769	-0.0954737	0.116292	-0.820981	0.411657	0.621672
Rv0657c	vapB6	64.7436	Possible antitoxin VapB6	184.403	-0.423919	0.197518	-2.14623	0.0318543	0.179414	-0.5145	0.0504205	-0.4445	0.0205812	NA	216.948	-0.126559	0.193449	-0.654225	0.512967	0.706082
Rv3292	Rv3292	66.5064	Conserved hypothetical protein	360.754	0.310317	0.144634	2.14553	0.0319107	0.179447	0.182	0.205632	0.252	0.0583171	NA	306.042	-0.370406	0.165911	-2.23255	0.0255783	0.0889748
Rv2959c	Rv2959c	53.6585	Possible methyltransferase (methylase)	682.907	-0.238736	0.111309	-2.14479	0.0319694	0.179493	-0.359	0.217685	-0.289	0.0502645	NA	981.267	0.564291	0.0997035	5.65968	1.51651e-08	2.87347e-07
Rv0577	TB27.3	64.7583	Conserved protein TB27.3	761.088	0.224609	0.10479	2.14342	0.0320797	0.179829	0.174	0.122723	0.244	0.0193912	NA	763.377	0.042944	0.116449	0.368778	0.712293	0.845732
Rv0059	Rv0059	61.9048	Hypothetical protein	302.589	0.333187	0.155563	2.14181	0.0322084	0.180266	0.3225	0.110347	0.3925	0.0593131	NA	277.836	-0.0936961	0.171512	-0.546294	0.584864	0.758514
Rv0472c	Rv0472c	62.5532	Probable transcriptional regulatory protein (possibly TetR-family)	732.118	-0.239089	0.111681	-2.14081	0.0322892	0.180433	-0.208	0.0964585	-0.138	0.101089	NA	983.613	0.397153	0.100363	3.95717	7.5842e-05	0.000658504
Rv3230c	Rv3230c	66.8416	Hypothetical oxidoreductase	228.199	-0.387125	0.180951	-2.13939	0.0324039	0.180743	-0.327	0.257627	-0.257	0.130125	NA	328.763	0.461261	0.158157	2.91648	0.00354005	0.0181816
Rv3860	Rv3860	67.0077	Conserved protein	259.417	0.35424	0.16562	2.13887	0.0324462	0.180743	0.3285	0.324787	0.3985	0.0442604	NA	252.909	0.10064	0.186642	0.539212	0.58974	0.762429
Rv1345	mbtM	67.2414	Probable fatty acyl-AMP ligase MbtM	684.94	-0.232386	0.108855	-2.13483	0.0327747	0.182287	-0.254	0.173761	-0.184	0.0483864	NA	781.074	-0.0408588	0.107679	-0.379449	0.704354	0.841261
Rv0266c	oplA	68.7052	Probable 5-oxoprolinase OplA (5-oxo-L-prolinase) (pyroglutamase) (5-OPASE)	672.558	-0.2373	0.111243	-2.13317	0.032911	0.182759	-0.35	0.396369	-0.28	0.0426995	NA	830.871	0.180445	0.105244	1.71455	0.0864276	0.218047
Rv0036c	Rv0036c	68.7339	Conserved protein	911.983	-0.209661	0.0984536	-2.12954	0.0332095	0.184129	-0.187	0.123536	-0.117	0.0926611	NA	1048.53	0.00337467	0.0968223	0.0348542	0.972196	0.987947
Rv0705	rpsS	58.156	30S ribosomal protein S19 RpsS	1706.1	0.173049	0.0813286	2.12777	0.0333557	0.184652	0.129	0.037269	0.199	0.0259511	NA	1933.8	0.323514	0.0769972	4.20163	2.65e-05	0.00026056
Rv2205c	Rv2205c	69.2665	Conserved hypothetical protein	483.744	-0.284685	0.133918	-2.12582	0.0335181	0.184974	-0.1335	0.354464	-0.0635	0.221185	NA	700.364	0.549173	0.123027	4.46383	8.0507e-06	8.9294e-05
Rv3920c	Rv3920c	64.1844	Conserved protein similar to jag protein	3331.73	0.153904	0.0723913	2.126	0.033503	0.184974	0.071	0.0339806	0.141	0.0129041	NA	3533.84	0.126751	0.0668381	1.89639	0.057909	0.162306
Rv1293	lysA	63.9881	Diaminopimelate decarboxylase LysA (DAP decarboxylase)	1761.41	-0.168549	0.07937	-2.12359	0.0337042	0.185425	-0.254	0.0860593	-0.184	0.0154505	NA	2044.71	0.0690753	0.0764417	0.903634	0.36619	0.577511
Rv1328	glgP	65.8179	Probable glycogen phosphorylase GlgP	2201.06	0.162478	0.0764912	2.12414	0.0336585	0.185425	0.0345	0.140875	0.1045	0.057978	NA	2046.36	-0.250108	0.0763377	-3.27633	0.00105165	0.00650047
Rv0732	secY	59.6531	Probable preprotein translocase SecY	2381.72	0.162886	0.0769005	2.11814	0.0341629	0.187658	0.099	0.13141	0.169	0.00611363	NA	2190.64	-0.285228	0.0791087	-3.60552	0.000311524	0.00228493
Rv3485c	Rv3485c	64.6561	Probable short-chain type dehydrogenase/reductase	660.258	-0.246234	0.116295	-2.11732	0.0342325	0.187751	-0.391	0.159252	-0.321	0.0747658	NA	799.595	0.114684	0.116003	0.988628	0.322845	0.541315
Rv1678	Rv1678	69.103	Probable integral membrane protein	1000.02	0.202416	0.0956507	2.1162	0.0343279	0.187984	0.056	0.143807	0.126	0.0764158	NA	908.097	-0.280903	0.101585	-2.7652	0.00568886	0.0262974
Rv1751	Rv1751	65.2205	Probable oxidoreductase	2186.82	0.162481	0.0768222	2.11502	0.0344279	0.188241	0.077	0.537098	0.147	0.0154809	NA	1826.51	-0.61492	0.0812353	-7.56961	3.74346e-14	1.53019e-12
Rv3133c	devR	63.1498	Two component transcriptional regulatory protein DevR (probably LuxR/UhpA-family)	228.54	-0.374659	0.17725	-2.11374	0.0345378	0.188552	-0.318	0.281978	-0.248	0.126659	NA	269.864	-0.0716518	0.176736	-0.405418	0.685171	0.830053
Rv1078	pra	66.2517	Probable proline-rich antigen homolog Pra	2146.17	0.194976	0.0922915	2.11261	0.0346343	0.188789	0.124	0.0452641	0.194	0.000975828	NA	2053.04	-0.125853	0.0918437	-1.37029	0.170596	0.354848
Rv2382c	mbtC	67.2659	Polyketide synthetase MbtC (polyketide synthase)	416.897	-0.29636	0.140454	-2.11001	0.0348573	0.189714	-0.2755	0.239226	-0.2055	0.0908599	NA	510.522	0.10515	0.136217	0.771931	0.440155	0.646722
Rv0351	grpE	65.5367	Probable GrpE protein (HSP-70 cofactor)	1450.55	0.19347	0.0918682	2.10595	0.0352088	0.191334	0.173	0.0701954	0.243	0.0495303	NA	1627.69	0.315322	0.0899859	3.50412	0.000458112	0.00318664
Rv1227c	Rv1227c	69.8502	Probable transmembrane protein	147.833	0.453333	0.21536	2.105	0.0352912	0.191489	0.1255	0.255469	0.1955	0.257833	NA	128.409	-0.114633	0.253636	-0.451959	0.651298	0.808677
Rv1283c	oppB	64.8262	Probable oligopeptide-transport integral membrane protein ABC transporter OppB	467.575	0.288935	0.137489	2.10152	0.0355956	0.192846	0.2195	0.12502	0.2895	0.00056513	NA	429.123	-0.142011	0.142737	-0.994913	0.319778	0.53859
Rv3076	Rv3076	65.8281	Conserved hypothetical protein	179.199	0.441312	0.210091	2.10057	0.0356786	0.193001	0.3115	0.14216	0.3815	0.0598118	NA	141.39	-0.429998	0.237759	-1.80855	0.0705213	0.187541
MTB000100	ncRv10071	64.1791	Putative small regulatory RNA	360.535	-0.305201	0.145612	-2.09599	0.0360831	0.193423	-0.436	0.0979828	-0.366	0.060799	NA	493.356	0.390299	0.133995	2.91279	0.00358213	0.0183546
Rv0179c	lprO	64.2342	Possible lipoprotein LprO	2098.56	-0.15705	0.0748962	-2.0969	0.0360023	0.193423	-0.225	0.139238	-0.155	0.00204998	NA	3102.66	0.69473	0.0680267	10.2126	1.74114e-24	2.11142e-22
Rv1364c	Rv1364c	65.4434	Possible sigma factor regulatory protein	750.023	-0.224532	0.107078	-2.09689	0.036003	0.193423	-0.392	0.44763	-0.322	0.0974681	NA	901.893	0.115941	0.103538	1.11979	0.262804	0.473776
Rv1419	Rv1419	63.2911	Unknown protein	704.065	-0.22773	0.108622	-2.09653	0.0360351	0.193423	-0.338	0.0998621	-0.268	0.04027	NA	845.824	0.108985	0.108186	1.00739	0.31375	0.532367
Rv1621c	cydD	68.6237	Probable 'component linked with the assembly of cytochrome' transport transmembrane ATP-binding protein ABC transporter CydD	1411.57	0.182752	0.0871254	2.09758	0.0359426	0.193423	-0.045	0.306087	0.025	0.157752	NA	983.796	-1.35547	0.103107	-13.1462	1.78879e-39	6.50761e-37
Rv3482c	Rv3482c	65.9004	Probable conserved membrane protein	365.371	-0.296834	0.141429	-2.09882	0.0358331	0.193423	-0.37	0.0986355	-0.3	0.00316581	NA	433.461	0.0156762	0.139438	0.112424	0.910487	0.962054
Rv0157A	Rv0157A	62.7907	Conserved protein	414.077	-0.300566	0.143811	-2.09001	0.0366166	0.195908	-0.421	0.0771494	-0.351	0.0504339	NA	542.991	0.287439	0.140551	2.04508	0.0408466	0.125719
Rv0274	Rv0274	62.1993	Conserved protein	427.869	-0.281113	0.134532	-2.08957	0.0366569	0.195908	-0.357	0.233624	-0.287	0.00588734	NA	529.14	0.145337	0.135254	1.07455	0.282578	0.496628
Rv1402	priA	72.7134	Putative primosomal protein N' PriA (replication factor Y)	740.225	0.219801	0.105285	2.08767	0.0368273	0.196228	0.106	0.299418	0.176	0.0438011	NA	708.279	-0.0981062	0.112177	-0.874566	0.38181	0.595637
Rv2219A	Rv2219A	68.0851	Probable conserved membrane protein	247.571	-0.351752	0.168489	-2.08769	0.0368258	0.196228	-0.413	0.204388	-0.343	0.00875234	NA	297.234	-1.6695e-05	0.164716	-0.000101356	0.999919	0.999919
Rv0312	Rv0312	65.7005	Conserved hypothetical proline and threonine rich protein	1318.3	-0.180078	0.08633	-2.08593	0.0369849	0.196479	-0.317	0.2016	-0.247	0.0669217	NA	2012.22	0.75216	0.0764891	9.83356	8.0715e-23	8.15669e-21
Rv3918c	parA	62.5479	Probable chromosome partitioning protein ParA	986.173	0.203887	0.0977271	2.08629	0.0369526	0.196479	0.141	0.0990706	0.211	0.00711326	NA	1023.11	0.116171	0.0966795	1.20161	0.229516	0.436476
Rv1386	PE15	68.2848	PE family protein PE15	1170.4	-0.184752	0.0892395	-2.07029	0.0384251	0.203825	-0.209	0.0338123	-0.139	0.0457518	NA	1503.67	0.328392	0.0841061	3.90449	9.44229e-05	0.000802595
Rv1075c	Rv1075c	68.6772	Conserved exported protein	168.522	-0.423862	0.204904	-2.06859	0.0385848	0.204367	-0.546	0.200062	-0.476	0.0521376	NA	235.357	0.356189	0.191905	1.85607	0.0634438	0.172675
Rv0054	ssb	66.6667	Single-strand binding protein Ssb (helix-destabilizing protein)	694.891	0.228677	0.110688	2.06596	0.0388325	0.204764	0.1495	0.0551728	0.2195	0.00917721	NA	730.004	0.178698	0.114725	1.55762	0.119323	0.275792
Rv0973c	accA2	67.8144	Probable acetyl-/propionyl-coenzyme A carboxylase alpha chain (alpha subunit) AccA2: biotin carboxylase + biotin carboxyl carrier protein (BCCP)	202.248	0.383937	0.185788	2.06653	0.0387787	0.204764	0.257	0.331623	0.327	0.0569366	NA	165.089	-0.405081	0.22245	-1.821	0.0686071	0.18312
Rv1249c	Rv1249c	66.9202	Possible membrane protein	689.542	-0.229603	0.111078	-2.06705	0.0387298	0.204764	-0.213	0.120909	-0.143	0.0866031	NA	777.635	-0.0720728	0.110561	-0.651882	0.514477	0.707625
Rv3834c	serS	67.7778	SERYL-tRNA synthetase SerS (serine--tRNA ligase) (SERRS) (serine translase)	271.29	0.335171	0.16288	2.05778	0.0396111	0.20856	-0.13	0.737646	-0.06	0.395171	NA	258.516	0.0207342	0.176279	0.117622	0.906367	0.959932
Rv2556c	Rv2556c	66.4103	Conserved hypothetical protein	1562.08	0.173628	0.0845543	2.05345	0.0400286	0.210446	-0.295	0.267498	-0.225	0.398628	NA	1711.77	0.236896	0.0812128	2.91698	0.0035344	0.0181816
Rv3171c	hpx	68	Possible non-heme haloperoxidase Hpx	1329.39	-0.18278	0.0896239	-2.03941	0.0414092	0.217383	-0.1735	0.20613	-0.1035	0.0792798	NA	1625.39	0.198894	0.0902282	2.20434	0.0275004	0.0935014
Rv2083	Rv2083	70.7937	Conserved hypothetical protein	750.652	0.221947	0.108911	2.03788	0.041562	0.21777	0.113	0.132024	0.183	0.0389474	NA	674.467	-0.292456	0.114894	-2.54544	0.0109139	0.0450168
Rv3201c	Rv3201c	69.026	Probable ATP-dependent DNA helicase	239.956	0.350729	0.172142	2.03745	0.0416054	0.21777	0.237	0.416478	0.307	0.0437292	NA	214.52	-0.152224	0.193123	-0.78822	0.430568	0.639399
Rv0615	Rv0615	68.3128	Probable integral membrane protein	419.674	-0.279219	0.137385	-2.03238	0.042115	0.218211	-0.374	0.0570056	-0.304	0.0247806	NA	560.141	0.350145	0.131486	2.66298	0.00774529	0.0341131
Rv0626	vapB5	70.1149	Possible antitoxin VapB5	411.463	-0.283522	0.139466	-2.03292	0.0420607	0.218211	-0.209	0.170319	-0.139	0.144522	NA	508.997	0.142102	0.131222	1.08291	0.278848	0.492975
Rv0961	Rv0961	59.1954	Probable integral membrane protein	407.304	-0.281618	0.13852	-2.03305	0.042048	0.218211	-0.378	0.0751752	-0.308	0.0263819	NA	473.107	-0.0330505	0.137091	-0.241085	0.809489	0.906798
Rv1699	pyrG	62.3509	Probable CTP synthase PyrG	2153.11	-0.153866	0.0757022	-2.03251	0.0421019	0.218211	-0.099	0.173743	-0.029	0.124866	NA	2758.37	0.346437	0.0695719	4.97954	6.37341e-07	9.20097e-06
Rv2082	Rv2082	67.1745	Conserved hypothetical protein	1104.16	0.18702	0.0920223	2.03234	0.0421196	0.218211	0.109	0.232236	0.179	0.00802033	NA	1071.1	-0.0930437	0.0955481	-0.973789	0.330161	0.547211
Rv2146c	Rv2146c	59.1065	Possible conserved transmembrane protein	473.112	-0.264704	0.130033	-2.03567	0.0417838	0.218211	-0.2895	0.0600094	-0.2195	0.0452043	NA	590.817	0.187112	0.124873	1.49842	0.134025	0.300961
Rv3334	Rv3334	63.0385	Probable transcriptional regulatory protein (probably MerR-family)	109.91	-0.50777	0.24961	-2.03426	0.0419259	0.218211	-0.571	0.112284	-0.501	0.00677048	NA	153.45	0.285518	0.227475	1.25516	0.20942	0.409702
Rv1348	irtA	66.2791	Iron-regulated transporter IrtA	326.427	0.320281	0.157947	2.02778	0.0425825	0.220054	0.2325	0.364327	0.3025	0.0177812	NA	354.912	0.362094	0.156359	2.31579	0.0205699	0.0749944
Rv2351c	plcA	62.898	Membrane-associated phospholipase C 1 PlcA (MTP40 antigen)	213.74	0.370564	0.18277	2.02749	0.0426124	0.220054	0.2485	0.273573	0.3185	0.0520643	NA	190.814	-0.138339	0.206256	-0.670715	0.502402	0.698944
Rv3260c	whiB2	64.8148	Probable transcriptional regulatory protein WhiB-like WhiB2	2282.93	-0.152328	0.0751716	-2.02641	0.0427229	0.220054	-0.185	0.0718208	-0.115	0.0373284	NA	2964.57	0.381932	0.0709012	5.38682	7.17139e-08	1.16993e-06
Rv3264c	manB	65.2778	D-alpha-D-mannose-1-phosphate guanylyltransferase ManB (D-alpha-D-heptose-1-phosphate guanylyltransferase)	1760.75	0.160444	0.0791653	2.0267	0.0426936	0.220054	0.0395	0.13095	0.1095	0.0509438	NA	1676.96	-0.178598	0.0823759	-2.16809	0.0301519	0.09963
Rv0541c	Rv0541c	68.5926	Probable conserved integral membrane protein	907.567	0.200197	0.099018	2.02183	0.0431942	0.221839	0.229	0.259281	0.299	0.0988028	NA	842.809	-0.212792	0.111933	-1.90107	0.0572932	0.160954
Rv1883c	Rv1883c	62.5541	Conserved hypothetical protein	1310.45	0.173851	0.0859703	2.02223	0.0431531	0.221839	0.115	0.0705105	0.185	0.0111486	NA	1358.44	0.0848107	0.088513	0.958172	0.337976	0.552334
Rv1843c	guaB1	67.3611	Probable inosine-5'-monophosphate dehydrogenase GuaB1(imp dehydrogenase) (IMPDH) (IMPD)	2529.21	-0.143375	0.0709873	-2.01972	0.043412	0.222315	-0.1995	0.109173	-0.1295	0.0138747	NA	2642.38	-0.219231	0.0702913	-3.1189	0.00181529	0.0102707
Rv1959c	parE1	61.9529	Possible toxin ParE1	118.416	-0.509153	0.252067	-2.01991	0.0433929	0.222315	-0.542	0.150541	-0.472	0.0371531	NA	140.749	-0.161789	0.236896	-0.682955	0.494635	0.691843
Rv0189c	ilvD	65.7407	Probable dihydroxy-acid dehydratase IlvD (dad)	1649.11	-0.161039	0.0798052	-2.0179	0.043602	0.222761	-0.214	0.147481	-0.144	0.0170386	NA	2070.73	0.28896	0.0762696	3.78866	0.000151461	0.00120047
Rv2616	Rv2616	68.6627	Conserved protein	365.708	-0.294349	0.145885	-2.01768	0.0436246	0.222761	-0.314	0.148927	-0.244	0.0503494	NA	404.321	-0.19355	0.147624	-1.3111	0.189823	0.383015
Rv2188c	pimB	68.3074	Mannosyltransferase PimB	297.077	-0.319211	0.158543	-2.01341	0.0440715	0.224721	-0.2435	0.459856	-0.1735	0.145711	NA	353.49	0.00189852	0.156147	0.0121586	0.990299	0.995223
Rv0690c	Rv0690c	67.2381	Conserved hypothetical protein	1467.1	-0.168977	0.0839882	-2.01191	0.0442294	0.225202	-0.201	0.0986529	-0.131	0.0379766	NA	1473.02	-0.374378	0.0893447	-4.19026	2.7863e-05	0.000272488
Rv0691A	Rv0691A	55.0265	Mycofactocin precursor protein	904.501	-0.196672	0.0978752	-2.00942	0.0444927	0.226219	-0.37	0.153563	-0.3	0.103328	NA	1284.81	0.571194	0.111197	5.13675	2.79533e-07	4.21967e-06
Rv2864c	Rv2864c	66.7219	Possible penicillin-binding lipoprotein	334.1	0.295819	0.147464	2.00605	0.0448514	0.227717	0.2715	0.322027	0.3415	0.0456808	NA	362.997	0.331915	0.152907	2.1707	0.0299539	0.0992462
Rv1263	amiB2	67.9626	Probable amidase AmiB2 (aminohydrolase)	196.843	0.389339	0.194151	2.00534	0.0449262	0.227772	0.274	0.268769	0.344	0.0453391	NA	164.683	-0.313124	0.223911	-1.39843	0.161984	0.342814
Rv0247c	Rv0247c	58.6345	Probable succinate dehydrogenase [iron-sulfur subunit] (succinic dehydrogenase)	2061.04	-0.151976	0.0760344	-1.99878	0.0456325	0.230143	-0.224	0.0888513	-0.154	0.0020243	NA	2286.56	-0.0455002	0.0783387	-0.580814	0.561366	0.741967
Rv1558	Rv1558	66.443	Conserved protein	475.264	-0.264096	0.132141	-1.99859	0.0456529	0.230143	-0.364	0.146017	-0.294	0.0299042	NA	595.04	0.192215	0.126855	1.51523	0.129714	0.294188
Rv3495c	lprN	62.2511	Possible Mce-family lipoprotein LprN (Mce-family lipoprotein Mce4E)	677.256	-0.221332	0.110724	-1.99896	0.0456132	0.230143	-0.274	0.107806	-0.204	0.0173321	NA	703.23	-0.318087	0.113361	-2.80596	0.00501667	0.0237948
Rv3509c	ilvX	68.3463	Probable acetohydroxyacid synthase IlvX (acetolactate synthase)	1097.43	0.208266	0.104187	1.99897	0.0456119	0.230143	0.019	0.17503	0.089	0.119266	NA	1012.44	-0.220348	0.0999566	-2.20444	0.0274938	0.0935014
Rv3838c	pheA	68.9441	Prephenate dehydratase PheA	554.152	0.237892	0.119091	1.99757	0.0457637	0.230374	-0.085	0.478598	-0.015	0.252892	NA	571.356	0.137083	0.124245	1.10333	0.269886	0.482954
Rv3343c	PPE54	61.5293	PPE family protein PPE54	948.991	-0.19808	0.099237	-1.99603	0.0459305	0.230887	-0.2625	0.391184	-0.1925	0.00558022	NA	1127.67	0.105239	0.0971361	1.08341	0.278625	0.492975
Rv2862c	Rv2862c	67.5214	Conserved hypothetical protein	190.033	-0.384839	0.193035	-1.99362	0.0461932	0.23188	-0.456	0.284517	-0.386	0.00116074	NA	228.84	-0.0195652	0.188183	-0.103969	0.917194	0.965013
Rv0147	Rv0147	64.2998	Probable aldehyde dehydrogenase (NAD+) dependent	1554.46	-0.166532	0.0835906	-1.99224	0.0463449	0.232313	-0.233	0.0807365	-0.163	0.00353245	NA	1731.69	-0.0492483	0.0809988	-0.608013	0.543179	0.729182
Rv3549c	Rv3549c	66.6667	Probable short-chain type dehydrogenase/reductase	248.062	0.368398	0.185167	1.98954	0.0466418	0.233472	0.1875	0.587087	0.2575	0.110898	NA	271.701	0.42046	0.175659	2.39361	0.0166836	0.0639566
Rv2508c	Rv2508c	67.2646	Probable conserved integral membrane leucine and alanine rich protein	291.539	0.313305	0.157542	1.98871	0.046733	0.233599	0.236	0.371838	0.306	0.00730504	NA	236.702	-0.513746	0.185679	-2.76685	0.00566	0.0262641
Rv1691	Rv1691	70.3851	Conserved hypothetical protein	426.883	0.262367	0.131983	1.98789	0.0468237	0.233724	0.173	0.172698	0.243	0.0193673	NA	484.101	0.411144	0.13243	3.10461	0.00190531	0.0106803
Rv3614c	espD	62.3423	ESX-1 secretion-associated protein EspD	3002	0.134255	0.0675854	1.98646	0.0469827	0.234189	0.0375	0.144499	0.1075	0.0267553	NA	2403.34	-0.815288	0.0721918	-11.2934	1.41512e-29	2.57411e-27
Rv1591	Rv1591	66.967	Probable transmembrane protein	448.265	0.268914	0.135455	1.98527	0.0471147	0.234507	0.176	0.129536	0.246	0.0229144	NA	395.22	-0.293026	0.148453	-1.97386	0.0483981	0.14229
Rv2150c	ftsZ	66.3158	Cell division protein FtsZ	2578.85	0.143678	0.0723932	1.98469	0.0471785	0.234507	0.0225	0.128508	0.0925	0.0511782	NA	3008.99	0.370612	0.0677685	5.46879	4.5313e-08	7.6791e-07
Rv0853c	pdc	66.0131	Probable pyruvate or indole-3-pyruvate decarboxylase Pdc	447.243	0.259858	0.131395	1.97769	0.047964	0.238078	0.062	0.256086	0.132	0.127858	NA	392.42	-0.319906	0.149025	-2.14665	0.0318211	0.104105
Rv0411c	glnH	67.3759	Probable glutamine-binding lipoprotein GlnH (GLNBP)	817.832	-0.208306	0.105498	-1.9745	0.0483247	0.239534	-0.285	0.0885865	-0.215	0.00669391	NA	922.442	-0.0498117	0.104696	-0.475777	0.634233	0.795635
Rv0024	Rv0024	69.0307	Putative secreted protein P60-related protein	353.421	0.287626	0.145747	1.97346	0.0484429	0.239768	0.158	0.214118	0.228	0.0596261	NA	320.217	-0.184665	0.162188	-1.13858	0.254877	0.464085
Rv2139	pyrD	68.7151	Probable dihydroorotate dehydrogenase PyrD	1129.27	0.178447	0.090464	1.97258	0.0485436	0.239768	-0.0805	0.220845	-0.0105	0.188947	NA	1102.02	-0.0855301	0.096339	-0.887803	0.374647	0.587232
Rv3433c	Rv3433c	74.7539	Conserved protein	570.018	0.241702	0.122547	1.97231	0.0485742	0.239768	0.02	0.31048	0.09	0.151702	NA	467.178	-0.57602	0.138236	-4.16692	3.08737e-05	0.000297404
Rv0421c	Rv0421c	68.8889	Conserved hypothetical protein	479.488	0.250426	0.127021	1.97153	0.0486631	0.239873	0.143	0.211438	0.213	0.0374261	NA	430.595	-0.259376	0.139374	-1.861	0.062744	0.171321
Rv0308	Rv0308	61.5063	Probable conserved integral membrane protein	538.545	0.245607	0.124673	1.97002	0.0488361	0.240393	0.157	0.103621	0.227	0.0186074	NA	570.176	0.217978	0.124419	1.75196	0.0797804	0.204973
Rv2243	fabD	69.637	Malonyl CoA-acyl carrier protein transacylase FabD (malonyl CoA:ACPM acyltransferase) (MCT)	2669.27	-0.29692	0.15095	-1.96701	0.0491819	0.24176	-0.381	0.104549	-0.311	0.0140802	NA	5667.35	1.37772	0.0751767	18.3264	5.0945e-75	6.17793e-72
Rv0436c	pssA	65.5052	Probable CDP-diacylglycerol--serine O-phosphatidyltransferase PssA (PS synthase) (phosphatidylserine synthase)	630.607	0.222733	0.11331	1.9657	0.0493336	0.242171	0.088	0.170549	0.158	0.0647329	NA	633.843	0.0489701	0.117867	0.41547	0.677798	0.826057
Rv0676c	mmpL5	63.4888	Probable conserved transmembrane transport protein MmpL5	1091.93	0.179563	0.091423	1.96409	0.04952	0.242467	0.102	0.175734	0.172	0.00756262	NA	1011.32	-0.243827	0.0977912	-2.49334	0.0126546	0.050564
Rv1470	trxA	57.3333	Probable thioredoxin TrxA	122.721	-0.478556	0.243737	-1.96341	0.0495986	0.242467	-0.541	0.106804	-0.471	0.00755636	NA	162.557	0.176506	0.228945	0.770953	0.440735	0.646795
Rv2153c	murG	74.047	Probable UPD-N-acetylglucosamine-N-acetylmuramyl-(pentapeptide) pyrophosphoryl-undecaprenol-N-acetylglucosamine transferase MurG	1196.05	0.18148	0.0924077	1.96391	0.049541	0.242467	0.1105	0.13852	0.1805	0.000979996	NA	1119.65	-0.208567	0.101759	-2.04962	0.040402	0.124985
Rv1043c	Rv1043c	64.3275	Conserved hypothetical protein	476.942	0.248524	0.126658	1.96217	0.0497427	0.242504	0.239	0.197597	0.309	0.0604763	NA	511.418	0.249154	0.140234	1.77671	0.075616	0.197623
Rv2217	lipB	68.6869	Probable lipoate biosynthesis protein B LipB	1140.78	-0.179843	0.0916496	-1.96229	0.0497288	0.242504	-0.259	0.0877606	-0.189	0.00915699	NA	1224.38	-0.170991	0.0926782	-1.845	0.0650374	0.175785
Rv0634A	Rv0634A	61.1111	Unknown protein	1398.67	-0.165595	0.0844677	-1.96045	0.0499431	0.242681	-0.2225	0.432453	-0.1525	0.0130948	NA	1495.08	-0.169913	0.0875526	-1.9407	0.0522948	0.150687
Rv2199c	Rv2199c	62.381	Possible conserved integral membrane protein	1944.42	-0.151395	0.0772386	-1.9601	0.049984	0.242681	-0.195	0.0656686	-0.125	0.0263954	NA	2053.94	-0.191796	0.078344	-2.44812	0.0143603	0.0561148
Rv3031	Rv3031	68.6907	Conserved protein	581.423	0.260491	0.132918	1.95979	0.0500205	0.242681	0.166	0.23751	0.236	0.024491	NA	587.408	0.104764	0.130794	0.800984	0.423141	0.632281
Rv3435c	Rv3435c	63.5088	Probable conserved transmembrane protein	781.408	-0.20306	0.103628	-1.95952	0.0500522	0.242681	-0.2355	0.116749	-0.1655	0.0375603	NA	890.923	-0.0152656	0.102088	-0.149534	0.881132	0.946989
Rv2052c	Rv2052c	71.215	Conserved protein	1126.11	0.187345	0.0956401	1.95886	0.0501298	0.242726	0.043	0.158865	0.113	0.074345	NA	1149.64	0.052949	0.103234	0.512902	0.60802	0.774496
Rv0377	Rv0377	67.3913	Probable transcriptional regulatory protein (probably LysR-family)	229.083	0.350412	0.179162	1.95583	0.0504849	0.243451	-0.232	0.517938	-0.162	0.512412	NA	202.804	-0.182054	0.208851	-0.871694	0.383375	0.596545
Rv0687	Rv0687	64.1304	Probable short-chain type dehydrogenase/reductase	331.153	-0.293425	0.150009	-1.95606	0.0504587	0.243451	-0.49	0.22365	-0.42	0.126575	NA	412.966	0.158537	0.146731	1.08046	0.279936	0.493176
Rv3553	Rv3553	68.7266	Possible oxidoreductase	196.722	0.372209	0.190263	1.95629	0.0504313	0.243451	0.271	0.305474	0.341	0.0312092	NA	176.752	-0.110046	0.210246	-0.523417	0.600684	0.770011
Rv3841	bfrB	59.5238	Bacterioferritin BfrB	7843.22	-0.262762	0.134497	-1.95366	0.050741	0.244354	-0.465	0.125835	-0.395	0.132238	NA	11994.7	0.695043	0.0720648	9.64469	5.17665e-22	4.95596e-20
Rv0196	Rv0196	67.8632	Possible transcriptional regulatory protein	135.897	0.478678	0.245157	1.95253	0.0508749	0.244668	0.487	0.245779	0.557	0.0783225	NA	123.875	0.0525168	0.275041	0.190941	0.848571	0.927939
Rv2563	Rv2563	64.6667	Probable glutamine-transport transmembrane protein ABC transporter	327.691	0.304292	0.155938	1.95137	0.0510134	0.245002	0.284	0.220767	0.354	0.0497084	NA	339.112	0.214321	0.162843	1.31613	0.188132	0.381313
Rv1492	mutA	70.2922	Probable methylmalonyl-CoA mutase small subunit MutA (MCM)	518.839	0.245005	0.125617	1.95041	0.0511267	0.245215	0.2	0.303269	0.27	0.0249946	NA	467.286	-0.252172	0.139735	-1.80464	0.0711315	0.189026
Rv2634c	PE_PGRS46	74.4116	PE-PGRS family protein PE_PGRS46	331.219	0.28908	0.148284	1.9495	0.0512356	0.245406	0.227	0.527316	0.297	0.00792019	NA	321.229	0.0159334	0.168405	0.0946133	0.924622	0.968426
Rv0500B	Rv0500B	55.8824	Conserved hypothetical protein	1156.33	-0.178709	0.0917449	-1.94789	0.0514286	0.245668	-0.283	0.0174038	-0.213	0.0342914	NA	1445.27	0.263721	0.0989894	2.66413	0.00771874	0.0340663
Rv1187	rocA	66.7892	Probable pyrroline-5-carboxylate dehydrogenase RocA	324.334	-0.295292	0.151584	-1.94804	0.0514099	0.245668	-0.0995	0.494131	-0.0295	0.265792	NA	457.455	0.475343	0.138688	3.42743	0.000609334	0.00408243
Rv0682	rpsL	62.6667	30S ribosomal protein S12 RpsL	2729.3	-0.150929	0.0775409	-1.94644	0.0516023	0.246167	-0.133	0.0450828	-0.063	0.0879285	NA	3576.41	0.406323	0.0750274	5.41566	6.10643e-08	1.00978e-06
Rv2673	aftC	63.2873	Possible arabinofuranosyltransferase AftC	443.356	0.254109	0.130694	1.94431	0.0518587	0.247059	0.132	0.385985	0.202	0.0521092	NA	399.398	-0.243193	0.144467	-1.68338	0.0923006	0.228895
Rv0283	eccB3	68.0272	ESX conserved component EccB3. ESX-3 type VII secretion system protein. Possible membrane protein.	3023.97	0.136308	0.0701635	1.94272	0.0520505	0.247641	0.048	0.105275	0.118	0.0183078	NA	3216.17	0.11823	0.0664205	1.78003	0.0750712	0.196481
Rv3220c	Rv3220c	64.741	Probable two component sensor kinase	2319.76	0.143346	0.0739336	1.93885	0.0525201	0.249541	0.063	0.0973857	0.133	0.0103459	NA	2097.63	-0.364102	0.0789334	-4.61278	3.97319e-06	4.80601e-05
Rv0103c	ctpB	66.0912	Probable cation-transporter P-type ATPase B CtpB	1556.99	0.164769	0.0850575	1.93715	0.0527276	0.249922	-0.035	0.262229	0.035	0.129769	NA	1474.57	-0.188919	0.0873779	-2.1621	0.0306108	0.100872
Rv1024	Rv1024	68.8501	Possible conserved membrane protein	332.921	0.296122	0.152874	1.93704	0.052741	0.249922	0.262	0.13113	0.332	0.0358775	NA	325.432	0.0440404	0.159102	0.276806	0.781929	0.890069
Rv2708c	Rv2708c	60.241	Conserved hypothetical protein	797.8	-0.201287	0.10398	-1.93581	0.0528907	0.250298	-0.242	0.0419157	-0.172	0.0292867	NA	902.005	-0.0380493	0.102506	-0.371191	0.710496	0.844424
Rv2985	mutT1	65.4088	Possible hydrolase MutT1	301.901	0.299315	0.154715	1.93462	0.0530368	0.250655	0.0245	0.409459	0.0945	0.204815	NA	286.29	-0.0352908	0.168891	-0.208955	0.834483	0.917956
Rv2720	lexA	66.8073	Repressor LexA	1645.22	-0.160131	0.0828092	-1.93374	0.0531452	0.250683	-0.246	0.128611	-0.176	0.0158686	NA	1999	0.202408	0.0791038	2.55877	0.0105044	0.0436243
Rv3720	Rv3720	63.8163	Possible fatty acid synthase	1599.87	-0.156059	0.0807162	-1.93343	0.0531838	0.250683	-0.217	0.103453	-0.147	0.00905877	NA	1649.81	-0.274424	0.0836014	-3.28253	0.00102881	0.00638704
Rv1079	metB	64.7815	Cystathionine gamma-synthase MetB (CGS) (O-succinylhomoserine [thiol]-lyase)	1712.27	0.174801	0.0905671	1.93007	0.0535981	0.252301	0.091	0.0929579	0.161	0.0138009	NA	1511.54	-0.405591	0.09593	-4.22799	2.35793e-05	0.000235018
Rv0352	dnaJ1	67.5084	Probable chaperone protein DnaJ1	2344.45	0.141682	0.0735631	1.92599	0.054106	0.254355	0.025	0.115916	0.095	0.0466815	NA	2799.38	0.426946	0.0734458	5.81308	6.13339e-09	1.25355e-07
Rv1355c	moeY	61.6387	Possible molybdopterin biosynthesis protein MoeY	174.167	-0.38436	0.199648	-1.92518	0.0542066	0.254492	-0.263	0.488249	-0.193	0.19136	NA	210.933	-0.00877727	0.204271	-0.0429687	0.965726	0.984301
Rv1157c	Rv1157c	69.8925	Conserved ala-, pro-rich protein	892.186	0.204011	0.106198	1.92104	0.0547268	0.256245	0.111	0.191016	0.181	0.0230106	NA	912.664	0.0778065	0.109282	0.711981	0.476477	0.676062
Rv1243c	PE_PGRS23	74.8964	PE-PGRS family protein PE_PGRS23	117.214	0.486461	0.25319	1.92133	0.0546902	0.256245	0.296	0.733325	0.366	0.120461	NA	137.525	0.702098	0.241991	2.90134	0.00371572	0.0187227
Rv2832c	ugpC	68.0517	Probable Sn-glycerol-3-phosphate transport ATP-binding protein ABC transporter UgpC	122.476	0.458032	0.238498	1.92049	0.0547963	0.256245	0.428	0.347445	0.498	0.0399681	NA	101.441	-0.258876	0.279466	-0.926323	0.354278	0.567281
Rv1110	lytB2	65.873	Probable LYTB-related protein LytB2	1609.62	-0.159336	0.0830774	-1.91792	0.0551211	0.256824	-0.232	0.100351	-0.162	0.00266422	NA	1910.65	0.138832	0.0783567	1.77179	0.076429	0.199366
Rv1240	mdh	67.2727	Probable malate dehydrogenase Mdh	1473.1	0.191051	0.0996201	1.9178	0.0551369	0.256824	0.139	0.089618	0.209	0.017949	NA	1412.3	-0.12264	0.106137	-1.15549	0.247891	0.457056
Rv1261c	Rv1261c	63.5556	Conserved protein	357.072	-0.286202	0.14923	-1.91786	0.0551291	0.256824	-0.295	0.152727	-0.225	0.0612017	NA	444.324	0.156674	0.143589	1.09113	0.275216	0.488838
Rv1315	murA	64.6778	Probable UDP-N-acetylglucosamine 1-carboxyvinyltransferase MurA	1206.62	-0.173078	0.0903406	-1.91584	0.0553858	0.257645	-0.2685	0.138886	-0.1985	0.0254221	NA	1524.23	0.294961	0.0850403	3.46848	0.000523407	0.00358598
Rv2885c	Rv2885c	65.4375	Probable transposase	556.434	0.237194	0.124017	1.91259	0.0558007	0.259236	0.17	0.194909	0.24	0.00280567	NA	494.951	-0.303388	0.136784	-2.21801	0.0265543	0.0915074
Rv0870c	Rv0870c	61.7949	Possible conserved integral membrane protein	547.122	-0.231155	0.120952	-1.91113	0.0559879	0.259292	-0.314	0.115163	-0.244	0.012845	NA	757.868	0.481032	0.111593	4.31061	1.62805e-05	0.000167786
Rv3424c	Rv3424c	58.4022	Hypothetical protein	192.428	-0.418782	0.219165	-1.91081	0.0560295	0.259292	0.019	0.830315	0.089	0.507782	NA	272.772	0.394089	0.203603	1.93558	0.0529197	0.151592
Rv3671c	Rv3671c	66.2479	Membrane-associated serine protease	1100.38	0.180201	0.0943072	1.91079	0.0560317	0.259292	0.0625	0.12628	0.1325	0.0477011	NA	1068.01	-0.0997316	0.0981392	-1.01623	0.309522	0.527843
Rv0696	Rv0696	66.3836	Probable membrane sugar transferase	1150.72	0.176195	0.0922713	1.90953	0.0561932	0.259702	-0.0445	0.294699	0.0255	0.150695	NA	1006.57	-0.432463	0.100201	-4.31595	1.58919e-05	0.000165045
Rv3686c	Rv3686c	67.5676	Conserved hypothetical protein	2286.96	-0.139313	0.0731049	-1.90566	0.0566937	0.261675	-0.2215	0.0568825	-0.1515	0.0121865	NA	2352.29	-0.264379	0.0760366	-3.47699	0.000507078	0.00349384
Rv1415	ribA2	64.1628	Probable riboflavin biosynthesis protein RibA2 : GTP cyclohydrolase II + 3,4-dihydroxy-2-butanone 4-phosphate synthase (DHBP synthase)	2440.19	-0.13711	0.0720426	-1.90318	0.0570168	0.262824	-0.237	0.169004	-0.167	0.0298897	NA	2700.6	-0.038043	0.070087	-0.542797	0.58727	0.760586
Rv3097c	lipY	62.4049	PE-PGRS family protein, triacylglycerol lipase LipY (esterase/lipase) (triglyceride lipase) (tributyrase)	75.2927	-0.579983	0.305027	-1.90142	0.0572471	0.263544	-0.5875	0.904057	-0.5175	0.0624833	NA	98.9438	0.0708851	0.284177	0.24944	0.803021	0.901385
Rv3099c	Rv3099c	66.784	Conserved protein	993.768	0.18087	0.0951572	1.90075	0.0573343	0.263604	-0.033	0.184197	0.037	0.14387	NA	930.28	-0.208986	0.10063	-2.07678	0.0378217	0.118141
Rv1201c	dapD	67.1908	Tetrahydrodipicolinate N-succinyltransferase DapD	2669.83	-0.134267	0.0707608	-1.89748	0.0577651	0.265242	-0.2015	0.0593774	-0.1315	0.0027669	NA	2874.76	-0.117734	0.0700596	-1.68049	0.0928627	0.229507
Rv2287	yjcE	65.8686	Probable conserved integral membrane transport protein YjcE	178.442	0.370428	0.195773	1.89213	0.0584731	0.268147	0.116	0.616902	0.186	0.184428	NA	158.281	-0.15269	0.221626	-0.688956	0.490851	0.688934
Rv2359	zur	62.5954	Probable zinc uptake regulation protein Zur	316.829	-0.287755	0.152172	-1.89098	0.0586271	0.26816	-0.432	0.142143	-0.362	0.0742454	NA	327.811	-0.394961	0.164414	-2.40224	0.0162949	0.0625985
Rv2958c	Rv2958c	64.8019	Possible glycosyl transferase	614.129	-0.224673	0.1188	-1.8912	0.0585981	0.26816	-0.236	0.253346	-0.166	0.0586732	NA	781.943	0.269458	0.109935	2.45107	0.0142433	0.0557774
Rv0508	Rv0508	63.6054	Conserved hypothetical protein	244.783	-0.326901	0.172934	-1.89032	0.0587146	0.268215	-0.3275	0.0591836	-0.2575	0.0694012	NA	264.303	-0.300848	0.176164	-1.70778	0.0876776	0.220421
Rv1696	recN	67.9705	Probable DNA repair protein RecN (recombination protein N)	892.101	0.196095	0.103822	1.88875	0.0589248	0.268477	0.127	0.179987	0.197	0.000904896	NA	821.293	-0.246134	0.106808	-2.30445	0.0211975	0.0764288
Rv1712	cmk	65.9452	Cytidylate kinase Cmk (CMP kinase) (cytidine monophosphate kinase) (ck)	838.923	0.191905	0.101579	1.88921	0.0588631	0.268477	0.0405	0.125578	0.1105	0.0814048	NA	753.007	-0.330806	0.112702	-2.93523	0.00333301	0.0172728
Rv3824c	papA1	57.487	Conserved polyketide synthase associated protein PapA1	1236.62	-0.177292	0.0938946	-1.8882	0.0589985	0.268477	-0.2825	0.141913	-0.2125	0.0352077	NA	1317	-0.195376	0.0941154	-2.07592	0.037901	0.118254
Rv0357c	purA	65.127	Probable adenylosuccinate synthetase PurA (imp--aspartate ligase) (ADSS) (ampsase)	606.117	-0.219213	0.116537	-1.88106	0.0599635	0.272217	-0.205	0.191039	-0.135	0.084213	NA	695.523	-0.00969118	0.118659	-0.0816725	0.934907	0.972881
Rv1608c	bcpB	61.2903	Probable peroxidoxin BcpB	442.305	-0.245736	0.130681	-1.88043	0.0600501	0.272217	-0.286	0.0859596	-0.216	0.0297363	NA	505.72	-0.0462479	0.130298	-0.35494	0.722634	0.851242
Rv3649	Rv3649	68.437	Probable helicase	200.772	0.348805	0.185445	1.88091	0.0599835	0.272217	0.2035	0.400715	0.2735	0.0753053	NA	204.735	0.218302	0.201997	1.08072	0.279821	0.493176
Rv2659c	Rv2659c	64.8936	Probable PhiRv2 prophage integrase	86.2766	-0.525885	0.279752	-1.87983	0.0601314	0.272238	-0.726	0.39624	-0.656	0.130115	NA	108.777	-0.00728911	0.2674	-0.0272592	0.978253	0.988854
Rv0418	lpqL	64.6707	Probable lipoprotein aminopeptidase LpqL	1267.07	0.169013	0.0899376	1.87923	0.0602135	0.272263	0.066	0.138699	0.136	0.0330131	NA	1185.97	-0.220705	0.0946172	-2.33261	0.0196688	0.0725601
Rv0055	rpsR1	64.7059	30S ribosomal protein S18-1 RpsR1	477.982	0.237497	0.126629	1.87554	0.060719	0.2742	0.1975	0.0368442	0.2675	0.0300028	NA	497.588	0.163015	0.131507	1.23959	0.215126	0.416169
Rv0072	Rv0072	61.7143	Probable glutamine-transport transmembrane protein ABC transporter	1152.98	-0.168097	0.0896965	-1.87407	0.060921	0.274415	-0.204	0.110601	-0.134	0.0340974	NA	1302.74	-0.00818936	0.088224	-0.0928245	0.926043	0.969201
Rv1764	Rv1764	64.0324	Putative transposase	96.6524	-0.503033	0.268361	-1.87446	0.0608664	0.274415	-0.112	0.642448	-0.042	0.461033	NA	127.524	0.134578	0.253904	0.530033	0.596089	0.76655
MTB000124	ncRv11042c	68.1818	Putative small regulatory RNA	198.251	-0.362718	0.194268	-1.8671	0.0618872	0.277012	-0.248	0.0254287	-0.178	0.184718	NA	256.82	0.206576	0.191336	1.07965	0.280299	0.493459
Rv1771	Rv1771	63.1702	L-gulono-1,4-lactone dehydrogenase	1244.74	-0.163838	0.0877156	-1.86783	0.0617862	0.277012	-0.162	0.133903	-0.092	0.0718376	NA	1332.71	-0.164153	0.0884626	-1.85562	0.0635073	0.172675
Rv1827	garA	62.5767	Conserved protein with FHA domain, GarA	3966.93	0.11917	0.0638237	1.86717	0.0618774	0.277012	-0.076	0.122079	-0.006	0.12517	NA	3749.16	-0.248882	0.065195	-3.81751	0.000134807	0.00108984
Rv2604c	snoP	68.0067	Probable glutamine amidotransferase SnoP	417.725	0.250305	0.133991	1.86808	0.0617505	0.277012	0.1205	0.168781	0.1905	0.0598055	NA	351.919	-0.469704	0.156431	-3.00263	0.00267655	0.014383
Rv3902c	Rv3902c	51.6008	Hypothetical protein	156.643	-0.405535	0.217166	-1.8674	0.0618463	0.277012	-0.492	0.185721	-0.422	0.0164651	NA	189.918	-0.0146614	0.2061	-0.0711374	0.943288	0.974194
Rv2381c	mbtD	66.932	Polyketide synthetase MbtD (polyketide synthase)	381.502	-0.268075	0.143789	-1.86437	0.0622702	0.278375	-0.396	0.300599	-0.326	0.0579255	NA	465.981	0.121694	0.139751	0.870792	0.383868	0.596545
Rv3803c	fbpD	67.1111	Secreted MPT51/MPB51 antigen protein FbpD (MPT51/MPB51 antigen 85 complex C) (AG58C) (mycolyl transferase 85C) (fibronectin-binding protein C) (85C)	2559.97	0.149069	0.0800089	1.86316	0.0624396	0.278782	0.003	0.134884	0.073	0.0760695	NA	2635.24	0.039776	0.0749192	0.530919	0.595475	0.766303
Rv0177	Rv0177	59.8198	Probable conserved Mce associated protein	1452.19	0.158482	0.085215	1.85978	0.062916	0.280158	0.037	0.0969599	0.107	0.0514815	NA	1379.25	-0.190729	0.0877473	-2.17362	0.0297338	0.0989649
Rv1206	fadD6	65.4404	Probable fatty-acid-CoA ligase FadD6 (fatty-acid-CoA synthetase) (fatty-acid-CoA synthase)	711.941	-0.20151	0.10835	-1.85981	0.0629124	0.280158	-0.252	0.157541	-0.182	0.0195103	NA	750.935	-0.24718	0.110708	-2.23271	0.025568	0.0889748
Rv3880c	espL	64.3678	ESX-1 secretion-associated protein EspL	720.209	-0.205258	0.110395	-1.8593	0.0629842	0.280158	-0.184	0.0952894	-0.114	0.0912579	NA	855.538	0.0989292	0.104446	0.947178	0.343548	0.556737
Rv0408	pta	64.2065	Probable phosphate acetyltransferase Pta (phosphotransacetylase)	839.764	0.190039	0.102259	1.8584	0.0631121	0.280376	0.076	0.21864	0.146	0.0440387	NA	738.235	-0.400513	0.112279	-3.56713	0.000360919	0.00258979
Rv2042c	Rv2042c	65.7895	Conserved protein	205.121	0.342212	0.184309	1.85673	0.0633495	0.281079	0.259	0.262692	0.329	0.0132124	NA	195.08	0.0199262	0.20094	0.0991647	0.921007	0.965598
Rv0162c	adhE1	67.6215	Probable zinc-type alcohol dehydrogenase (E subunit) AdhE1	276.057	0.305665	0.164702	1.85587	0.063472	0.281271	0.2165	0.43984	0.2865	0.0191649	NA	293.895	0.292935	0.16694	1.75473	0.0793063	0.203899
Rv1879	Rv1879	63.1486	Conserved hypothetical protein	123.4	-0.45694	0.246995	-1.85	0.064314	0.28434	-0.511	0.320099	-0.441	0.0159398	NA	139.684	-0.270086	0.245154	-1.1017	0.270592	0.483267
Rv2405	Rv2405	66.6667	Conserved protein	721.586	-0.212661	0.114957	-1.84992	0.0643245	0.28434	-0.132	0.27498	-0.062	0.150661	NA	698.213	-0.5469	0.127612	-4.28567	1.82193e-05	0.000186709
Rv0815c	cysA2	61.7506	Probable thiosulfate sulfurtransferase CysA2 (rhodanese-like protein) (thiosulfate cyanide transsulfurase) (thiosulfate thiotransferase)	1565.29	-0.151024	0.0818014	-1.84622	0.06486	0.285996	-0.189	0.0934227	-0.119	0.0320236	NA	2000.71	0.343459	0.0777794	4.41581	1.00633e-05	0.000109285
Rv0869c	moaA2	69.7138	Probable molybdenum cofactor biosynthesis protein A2 MoaA2	1325.24	-0.157433	0.0852567	-1.84658	0.064808	0.285996	-0.234	0.0996046	-0.164	0.00656675	NA	1403.46	-0.190739	0.0861298	-2.21455	0.0267911	0.0919489
Rv0859	fadA	67.0792	Possible acyl-CoA thiolase FadA	1152.28	0.164804	0.0893899	1.84365	0.0652336	0.286535	0.028	0.175862	0.098	0.0668041	NA	1137.64	-0.0651145	0.0926591	-0.702732	0.482223	0.681822
Rv0976c	Rv0976c	70.0535	Conserved hypothetical protein	127.91	0.424575	0.230201	1.84436	0.06513	0.286535	0.239	0.664094	0.309	0.115575	NA	120.935	0.0998084	0.262223	0.380625	0.703482	0.841261
Rv0987	Rv0987	54.0888	Probable adhesion component transport transmembrane protein ABC transporter	584.08	-0.221023	0.119915	-1.84317	0.0653049	0.286535	-0.369	0.455286	-0.299	0.0779766	NA	642.088	-0.142175	0.117422	-1.21081	0.225969	0.431166
Rv3539	PPE63	65.7639	PPE family protein PPE63	106.357	0.473495	0.256879	1.84326	0.0652903	0.286535	0.4135	0.751138	0.4835	0.0100048	NA	93.8409	-0.0413373	0.285613	-0.144732	0.884922	0.94945
Rv3893c	PE36	67.094	PE family protein PE36	435.906	-0.241312	0.131061	-1.84122	0.0655899	0.287431	-0.2805	0.0677919	-0.2105	0.0308121	NA	509.083	0.0204423	0.132108	0.154739	0.877027	0.944509
Rv2064	cobG	72.8938	Precorrin-3B synthase CobG	699.966	0.203366	0.110837	1.83482	0.0665321	0.290129	-0.071	0.280576	-0.001	0.204366	NA	685.793	-0.0471062	0.12318	-0.382419	0.702151	0.840679
Rv2293c	Rv2293c	63.5628	Conserved hypothetical protein	244.913	-0.31386	0.170973	-1.83573	0.066398	0.290129	-0.328	0.262298	-0.258	0.0558604	NA	333.592	0.373838	0.159778	2.33973	0.0192975	0.0715639
Rv3107c	agpS	67.5505	Possible alkyldihydroxyacetonephosphate synthase AgpS (alkyl-DHAP synthase) (alkylglycerone-phosphate synthase)	405.346	0.256974	0.139983	1.83574	0.0663956	0.290129	-0.118	0.332917	-0.048	0.304974	NA	416.045	0.14422	0.143921	1.00208	0.316304	0.534134
Rv3878	espJ	66.7853	ESX-1 secretion-associated protein EspJ. Conserved alanine rich protein.	1157.24	-0.186642	0.1017	-1.83523	0.0664717	0.290129	-0.209	0.103828	-0.139	0.047642	NA	1560.9	0.449959	0.0947155	4.75064	2.02777e-06	2.59754e-05
MTB000035	valT	68.0556	tRNA-Val (CAC)	258.704	-0.326711	0.178589	-1.8294	0.0673403	0.293046	-0.4915	0.0387388	-0.4215	0.0947893	NA	395.603	0.649814	0.344843	1.88438	0.0595141	0.165277
Rv0386	Rv0386	66.6974	Probable transcriptional regulatory protein (probably LuxR/UhpA-family)	585.886	-0.217338	0.118852	-1.82865	0.0674527	0.293046	-0.282	0.293784	-0.212	0.00533767	NA	703.965	0.122178	0.112957	1.08163	0.279416	0.492975
Rv0821c	phoY2	62.6168	Probable phosphate-transport system transcriptional regulatory protein PhoY2	1884.46	-0.147755	0.0808475	-1.82758	0.0676133	0.293046	-0.194	0.0481449	-0.124	0.0237549	NA	2387.27	0.322576	0.0728209	4.42972	9.43576e-06	0.000103085
Rv1998c	Rv1998c	63.5779	Conserved protein	87.5667	0.507934	0.277688	1.82915	0.0673768	0.293046	0.313	0.257692	0.383	0.124934	NA	71.5579	-0.234763	0.325566	-0.72109	0.470854	0.669651
Rv2368c	phoH1	64.8725	Probable PHOH-like protein PhoH1 (phosphate starvation-inducible protein PSIH)	1769.47	-0.154399	0.0844813	-1.82761	0.0676075	0.293046	-0.2395	0.0782438	-0.1695	0.0151008	NA	1952.5	-0.0642003	0.0842397	-0.762114	0.445992	0.651614
Rv0907	Rv0907	63.4146	Conserved protein	736.809	-0.196515	0.107694	-1.82475	0.0680389	0.294173	-0.3025	0.125318	-0.2325	0.0359848	NA	827.816	-0.0511965	0.107416	-0.476621	0.633632	0.795155
Rv2459	Rv2459	62.9993	Probable conserved integral membrane transport protein	821.899	-0.19048	0.104357	-1.82528	0.0679581	0.294173	-0.097	0.294428	-0.027	0.16348	NA	887.89	-0.162372	0.105631	-1.53716	0.124253	0.284119
Rv0214	fadD4	63.3829	Probable fatty-acid-CoA ligase FadD4 (fatty-acid-CoA synthetase) (fatty-acid-CoA synthase)	153.24	0.385843	0.211574	1.82367	0.0682016	0.294518	0.4115	0.37161	0.4815	0.0956575	NA	138.981	-0.0662248	0.242801	-0.272753	0.785043	0.890971
Rv1842c	Rv1842c	67.2515	Conserved hypothetical membrane protein	1256.25	-0.158212	0.086847	-1.82174	0.0684951	0.29522	-0.207	0.143655	-0.137	0.0212124	NA	1381.69	-0.0768602	0.0877688	-0.875712	0.381186	0.595174
Rv2716	Rv2716	63.7555	Conserved protein	468.634	0.235707	0.129402	1.8215	0.0685302	0.29522	0.119	0.0860925	0.189	0.0467068	NA	497.999	0.214392	0.135965	1.57682	0.114838	0.268841
Rv1515c	Rv1515c	59.3088	Conserved hypothetical protein	180.916	0.375129	0.206087	1.82025	0.0687207	0.295682	0.259	0.188226	0.329	0.0461295	NA	170.782	0.0342147	0.223118	0.153348	0.878124	0.945086
Rv2452c	Rv2452c	49.6599	Hypothetical protein	139.6	-0.424984	0.233657	-1.81883	0.0689367	0.296253	-0.508	0.0847162	-0.438	0.0130162	NA	171.158	-0.00652706	0.217522	-0.0300065	0.976062	0.988343
Rv2739c	Rv2739c	73.4362	Possible alanine rich transferase	682.207	0.20233	0.111389	1.81642	0.0693058	0.29712	0.173	0.296497	0.243	0.0406704	NA	705.5	0.107463	0.114408	0.9393	0.347577	0.560499
Rv3147	nuoC	66.3854	Probable NADH dehydrogenase I (chain C) NuoC (NADH-ubiquinone oxidoreductase chain C)	1046.91	0.170404	0.0938076	1.81653	0.0692894	0.29712	0.0645	0.141667	0.1345	0.0359042	NA	919.92	-0.427338	0.101066	-4.22829	2.3547e-05	0.000235018
Rv3493c	Rv3493c	67.0782	Conserved hypothetical Mce associated alanine and valine rich protein	663.357	-0.205056	0.113073	-1.81347	0.0697589	0.298702	-0.29	0.140202	-0.22	0.0149443	NA	626.782	-0.627144	0.119461	-5.24978	1.52278e-07	2.41916e-06
Rv0551c	fadD8	65.6177	Probable fatty-acid-CoA ligase FadD8 (fatty-acid-CoA synthetase) (fatty-acid-CoA synthase)	216.77	0.32567	0.179721	1.81209	0.0699728	0.299184	0.329	0.336382	0.399	0.0733295	NA	224.83	0.241422	0.18824	1.28252	0.199659	0.396459
Rv2111c	pup	65.1282	Prokaryotic ubiquitin-like protein Pup	1357.6	-0.173256	0.0956342	-1.81165	0.0700396	0.299184	-0.32	0.0470874	-0.25	0.0767439	NA	1568.09	0.0498557	0.092967	0.536274	0.591769	0.763425
Rv2552c	aroE	70.9877	Probable shikimate 5-dehydrogenase AroE (5-dehydroshikimate reductase)	764.323	0.191863	0.106005	1.80994	0.0703045	0.299954	0.172	0.128544	0.242	0.0501368	NA	733.17	-0.121641	0.112497	-1.08128	0.279571	0.493009
Rv2161c	Rv2161c	72.895	Conserved protein	5958.92	-0.109139	0.0603609	-1.8081	0.0705908	0.300815	-0.187	0.0458539	-0.117	0.00786148	NA	5737.35	-0.448427	0.060581	-7.4021	1.34044e-13	5.30057e-12
Rv3241c	Rv3241c	62.9457	Conserved protein	952.15	-0.176565	0.0977536	-1.80622	0.0708838	0.301702	-0.24	0.116636	-0.17	0.00656458	NA	965.896	-0.348154	0.100581	-3.46142	0.000537329	0.00367098
Rv3085	Rv3085	66.3057	Probable short-chain type dehydrogenase/reductase	98.057	0.486124	0.269413	1.80438	0.0711722	0.302567	0.4375	0.264475	0.5075	0.0213765	NA	88.4761	0.0286588	0.296249	0.096739	0.922934	0.96706
Rv0866	moaE2	67.1362	Probable molybdenum cofactor biosynthesis protein E2 MoaE2 (molybdopterin converting factor large subunit) (molybdopterin [MPT] converting factor, subunit 2)	391.334	-0.260415	0.144446	-1.80285	0.0714118	0.302686	-0.317	0.0605519	-0.247	0.0134148	NA	409.471	-0.337332	0.145407	-2.31991	0.0203458	0.0744649
Rv0926c	Rv0926c	64.5311	Conserved hypothetical protein	320.811	0.273811	0.151836	1.80333	0.0713361	0.302686	0.24	0.293503	0.31	0.0361892	NA	275.844	-0.370224	0.172938	-2.14079	0.0322907	0.105157
Rv3782	glfT1	64.8087	UDP-galactofuranosyl transferase GlfT1	1898.65	-0.145042	0.0804642	-1.80257	0.0714556	0.302686	-0.0745	0.144894	-0.0045	0.140542	NA	2104.17	-0.0415414	0.0805164	-0.515937	0.605898	0.773385
Rv2169c	Rv2169c	62.2222	Probable conserved transmembrane protein	884.632	-0.183057	0.101743	-1.79922	0.0719846	0.304563	-0.382	0.115606	-0.312	0.128943	NA	881.175	-0.415957	0.107938	-3.85368	0.000116355	0.000964232
Rv0706	rplV	68.5185	50S ribosomal protein L22 RplV	2289.66	0.142071	0.079006	1.79823	0.0721403	0.304859	0.1135	0.0522596	0.1835	0.041429	NA	2696.65	0.392523	0.0780153	5.03136	4.8701e-07	7.14413e-06
Rv2702	ppgK	64.2857	Polyphosphate glucokinase PpgK (polyphosphate-glucose phosphotransferase)	592.826	-0.214375	0.119287	-1.79714	0.0723132	0.305227	-0.2725	0.184891	-0.2025	0.0118753	NA	689.694	0.0357737	0.114888	0.311379	0.755512	0.8705
Rv0338c	Rv0338c	64.8547	Probable iron-sulfur-binding reductase	4625.88	-0.114729	0.0641833	-1.78753	0.073852	0.310248	-0.194	0.14475	-0.124	0.00927055	NA	5402.98	0.13574	0.0588459	2.3067	0.0210713	0.0762621
Rv1220c	Rv1220c	70.8333	Probable methyltransferase	792.224	0.192271	0.107558	1.7876	0.0738412	0.310248	0.167	0.128134	0.237	0.0447294	NA	790.266	-0.00632689	0.114728	-0.0551467	0.956022	0.980138
Rv1702c	Rv1702c	67.033	Conserved hypothetical protein	166.459	0.3858	0.215754	1.78814	0.0737528	0.310248	0.347	0.441535	0.417	0.0312005	NA	132.433	-0.491568	0.249796	-1.96787	0.0490824	0.143654
Rv3887c	eccD2	64.902	ESX conserved component EccD2. ESX-2 type VII secretion system protein. Probable transmembrane protein.	457.435	-0.235644	0.131745	-1.78864	0.0736733	0.310248	-0.277	0.293414	-0.207	0.0286436	NA	490.313	-0.233403	0.134679	-1.73304	0.0830886	0.21153
Rv2208	cobS	71.3333	Probable cobalamin 5'-phosphate synthase CobS	488.597	0.226993	0.127194	1.78463	0.0743214	0.311852	0.153	0.174125	0.223	0.00399341	NA	460.549	-0.135698	0.142727	-0.950754	0.341729	0.555676
Rv2194	qcrC	64.5314	Probable ubiquinol-cytochrome C reductase QcrC (cytochrome C subunit)	3662.74	-0.126406	0.0708697	-1.78364	0.0744815	0.312155	-0.159	0.128358	-0.089	0.0374064	NA	3829.77	-0.199311	0.0656004	-3.03826	0.00237946	0.0129782
Rv1409	ribG	67.9412	Probable bifunctional riboflavin biosynthesis protein RibG : diaminohydroxyphosphoribosylaminopyrimidine deaminase (riboflavin-specific deaminase) + 5-amino-6-(5-phosphoribosylamino) uracil reductase (HTP reductase)	1379.41	-0.150404	0.084486	-1.78023	0.0750384	0.314118	-0.2265	0.154951	-0.1565	0.0060956	NA	1393.79	-0.33364	0.0864189	-3.86073	0.000113047	0.00094111
Rv1416	ribH	67.7019	Probable riboflavin synthase beta chain RibH (6,7-dimethyl-8-ribityllumazine synthase) (DMRL synthase) (lumazine synthase)	830.797	-0.190459	0.107168	-1.7772	0.075535	0.315825	-0.206	0.0550721	-0.136	0.0544589	NA	915.189	-0.105164	0.107129	-0.981655	0.32627	0.543733
Rv2412	rpsT	63.9847	30S ribosomal protein S20 RpsT	1480.24	-0.152843	0.0860595	-1.77601	0.0757307	0.316272	-0.248	0.0622176	-0.178	0.0251572	NA	1689	0.036035	0.0810814	0.44443	0.656732	0.812816
Rv3620c	esxW	62.6263	Putative ESAT-6 like protein EsxW (ESAT-6 like protein 10)	115.114	-0.439597	0.247779	-1.77415	0.0760378	0.317181	-0.3565	0.174192	-0.2865	0.153097	NA	143.538	0.0340025	0.24279	0.140049	0.888622	0.950663
Rv2776c	Rv2776c	67.6344	Probable oxidoreductase	546.771	-0.216575	0.122115	-1.77353	0.0761408	0.317238	-0.246	0.112276	-0.176	0.0405747	NA	561.882	-0.348548	0.127277	-2.73851	0.00617186	0.0282786
Rv0467	icl1	66.0451	Isocitrate lyase Icl (isocitrase) (isocitratase)	814.435	0.183615	0.103951	1.76636	0.0773362	0.321842	0.169	0.108485	0.239	0.0553852	NA	839.303	0.0775526	0.10867	0.71365	0.475443	0.675386
Rv2780	ald	64.1577	Secreted L-alanine dehydrogenase Ald (40 kDa antigen) (TB43)	983.382	-0.169875	0.0962485	-1.76497	0.0775694	0.322435	-0.2875	0.16331	-0.2175	0.0476246	NA	1168.67	0.132839	0.0947748	1.40162	0.161028	0.341984
Rv3213c	Rv3213c	64.2946	Possible SOJ/para-related protein	3309.72	0.125587	0.0713604	1.7599	0.078425	0.32561	-0.046	0.126422	0.024	0.101587	NA	2975.76	-0.403317	0.0729637	-5.52764	3.24561e-08	5.67669e-07
Rv2623	TB31.7	66.1074	Universal stress protein family protein TB31.7	86.1967	0.496895	0.282498	1.75893	0.0785892	0.325911	0.5245	0.31713	0.5945	0.0976048	NA	83.9301	0.264015	0.338121	0.780832	0.434902	0.643683
Rv0822c	Rv0822c	65.3041	Conserved protein	2529.13	0.124401	0.0708263	1.75642	0.0790161	0.327283	0.0615	0.145956	0.1315	0.007099	NA	2519.85	-0.0820994	0.0718974	-1.1419	0.253497	0.462958
Rv2753c	dapA	68.66	Probable dihydrodipicolinate synthase DapA (DHDPS) (dihydrodipicolinate synthetase)	3297.04	0.116974	0.0666175	1.75591	0.0791041	0.327283	-0.066	0.23606	0.004	0.112974	NA	3789.24	0.307017	0.0634903	4.83566	1.32708e-06	1.76847e-05
Rv3229c	desA3	61.838	Possible linoleoyl-CoA desaturase (delta(6)-desaturase)	310.226	-0.311377	0.177388	-1.75535	0.0792002	0.327299	-0.395	0.325068	-0.325	0.013623	NA	372.754	0.0333955	0.156882	0.212871	0.831428	0.916922
Rv3721c	dnaZX	68.5665	DNA polymerase III (subunit gamma/tau) DnaZ/X	987.25	0.167447	0.0955799	1.75191	0.0797891	0.32935	0.137	0.25068	0.207	0.0395526	NA	1001.77	0.0173476	0.0983361	0.176412	0.859971	0.935019
Rv0322	udgA	64.9399	Probable UDP-glucose 6-dehydrogenase UdgA (UDP-GLC dehydrogenase) (UDP-GLCDH) (UDPGDH)	126.804	-0.408711	0.233759	-1.74843	0.08039	0.330829	-0.445	0.753216	-0.375	0.0337111	NA	159.51	0.0840121	0.225142	0.373151	0.709036	0.843516
Rv0476	Rv0476	62.8788	Possible conserved transmembrane protein	659.459	-0.196834	0.112552	-1.74884	0.0803193	0.330829	-0.215	0.054152	-0.145	0.0518345	NA	764.135	0.0394966	0.10905	0.362187	0.717212	0.848251
Rv0950c	Rv0950c	66.4665	Conserved hypothetical protein	1482.34	-0.164374	0.094089	-1.74701	0.0806357	0.330829	-0.2555	0.184287	-0.1855	0.0211257	NA	1533.73	-0.270884	0.0943116	-2.87222	0.00407594	0.0200653
Rv1413	Rv1413	67.8295	Conserved hypothetical protein	161.116	-0.359507	0.205832	-1.74661	0.0807059	0.330829	-0.5175	0.277317	-0.4475	0.0879925	NA	188.557	-0.083035	0.203587	-0.407861	0.683376	0.828838
Rv2536	Rv2536	66.9553	Probable conserved transmembrane protein	968.61	-0.174389	0.0997788	-1.74775	0.0805066	0.330829	-0.1955	0.118932	-0.1255	0.0488887	NA	1117.78	0.0450236	0.0935486	0.481285	0.630314	0.792138
Rv3375	amiD	66.3866	Probable amidase AmiD (acylamidase) (acylase)	335.978	0.260973	0.149368	1.74718	0.0806053	0.330829	0.155	0.241637	0.225	0.0359727	NA	309.378	-0.164242	0.162054	-1.0135	0.310822	0.529139
Rv1662	pks8	64.8368	Probable polyketide synthase Pks8	757.811	-0.2088	0.119706	-1.74427	0.0811119	0.33211	-0.396	0.564193	-0.326	0.1172	NA	727.125	-0.578561	0.121089	-4.77798	1.77064e-06	2.31712e-05
Rv0517	Rv0517	64.5309	Possible membrane acyltransferase	554.743	-0.21386	0.122741	-1.74237	0.0814442	0.333087	-0.1205	0.229738	-0.0505	0.16336	NA	650.86	0.0597636	0.116657	0.5123	0.608441	0.774496
Rv3625c	mesJ	70.8848	Possible cell cycle protein MesJ	343.066	0.257912	0.148129	1.74113	0.0816602	0.333586	0.2685	0.362191	0.3385	0.0805882	NA	303.73	-0.294072	0.165985	-1.77168	0.0764474	0.199366
Rv0643c	mmaA3	59.1837	Methoxy mycolic acid synthase 3 MmaA3 (methyl mycolic acid synthase 3) (MMA3) (hydroxy mycolic acid synthase)	1219.35	0.160755	0.0924091	1.7396	0.0819294	0.333918	0.076	0.087461	0.146	0.0147548	NA	1322.77	0.197185	0.0945395	2.08574	0.0370023	0.116754
Rv3595c	PE_PGRS59	75.4545	PE-PGRS family protein PE_PGRS59	767.461	0.191788	0.110236	1.73979	0.0818964	0.333918	0.202	0.152471	0.272	0.0802121	NA	826.618	0.208253	0.110379	1.88671	0.0591994	0.164745
Rv3547	ddn	60.9649	Deazaflavin-dependent nitroreductase Ddn	439.81	-0.231952	0.133464	-1.73794	0.0822215	0.334725	-0.367	0.148705	-0.297	0.0650484	NA	523.328	0.0809658	0.132233	0.612297	0.540342	0.727929
Rv0030	Rv0030	65.4545	Conserved hypothetical protein	173.65	-0.347991	0.200611	-1.73466	0.0828014	0.3367	-0.488	0.198722	-0.418	0.0700093	NA	228.863	0.264014	0.187221	1.41017	0.158489	0.337577
Rv3585	radA	67.9834	DNA repair protein RadA (DNA repair protein SMS)	748.789	0.185761	0.107209	1.73269	0.0831507	0.337734	0.11	0.286678	0.18	0.00576067	NA	777.165	0.0988632	0.108861	0.908158	0.363795	0.575929
Rv0384c	clpB	68.5905	Probable endopeptidase ATP binding protein (chain B) ClpB (ClpB protein) (heat shock protein F84.1)	1287.48	0.153291	0.0885573	1.73099	0.0834544	0.337877	0.043	0.302176	0.113	0.0402914	NA	1229.79	-0.177869	0.094312	-1.88596	0.0593001	0.164808
Rv1159A	Rv1159A	57.8947	Unknown protein	456.164	-0.223121	0.128936	-1.73048	0.0835442	0.337877	-0.351	0.199959	-0.281	0.0578786	NA	572.997	0.236885	0.123707	1.91488	0.0555074	0.157763
Rv1826	gcvH	61.4815	Probable glycine cleavage system H protein GcvH	1313.49	-0.154143	0.0890813	-1.73036	0.0835662	0.337877	-0.05	0.150635	0.02	0.174143	NA	1560.81	0.14688	0.0861707	1.70453	0.0882821	0.22165
Rv3040c	Rv3040c	68.2814	Conserved protein	362.61	0.245433	0.141765	1.73127	0.0834039	0.337877	0.082	0.192161	0.152	0.0934325	NA	337.128	-0.154423	0.15622	-0.988497	0.32291	0.541315
Rv2352c	PPE38	69.3878	PPE family protein PPE38	427.826	0.263775	0.152648	1.728	0.0839882	0.339198	0.171	0.250198	0.241	0.0227752	NA	422.761	0.0431379	0.161311	0.26742	0.789146	0.893254
Rv1646	PE17	65.1661	PE family protein PE17	1552.98	-0.161296	0.0934452	-1.7261	0.0843292	0.340188	-0.1955	0.171041	-0.1255	0.035796	NA	1612.25	-0.258138	0.0928401	-2.78046	0.0054282	0.0252541
Rv0510	hemC	68.0645	Probable porphobilinogen deaminase HemC (PBG) (hydroxymethylbilane synthase) (HMBS) (pre-uroporphyrinogen synthase)	4504.88	-0.108294	0.0627828	-1.72489	0.084547	0.340295	-0.18	0.0452949	-0.11	0.0017065	NA	5182.21	0.098465	0.0632593	1.55653	0.119582	0.276215
Rv2335	cysE	69.2754	Probable serine acetyltransferase CysE (sat)	1001.72	0.16387	0.0949827	1.72526	0.084481	0.340295	0.089	0.0683955	0.159	0.00486972	NA	1089.13	0.204456	0.0998448	2.04774	0.0405859	0.125341
Rv3059	cyp136	63.0156	Probable cytochrome P450 136 Cyp136	617.55	-0.203303	0.117938	-1.72382	0.0847405	0.340372	-0.2605	0.199194	-0.1905	0.0128031	NA	668.548	-0.167453	0.114848	-1.45805	0.144828	0.316483
Rv3715c	recR	65.6863	Probable recombination protein RecR	740.044	0.188792	0.109526	1.72372	0.0847579	0.340372	0.084	0.117062	0.154	0.0347924	NA	728.816	-0.0444083	0.114235	-0.388744	0.697466	0.836867
Rv0414c	thiE	70.2541	Thiamine-phosphate pyrophosphorylase ThiE (TMP pyrophosphorylase) (TMP-PPASE) (thiamine-phosphate synthase)	170.034	0.353927	0.205427	1.72289	0.0849089	0.340594	0.0725	0.250533	0.1425	0.211427	NA	162.661	0.0504708	0.224709	0.224605	0.822287	0.913133
Rv1514c	Rv1514c	62.2307	Conserved hypothetical protein	202.577	0.33303	0.193375	1.7222	0.0850336	0.340607	0.296	0.227411	0.366	0.0329705	NA	175.402	-0.279971	0.212672	-1.31645	0.188024	0.381313
Rv3630	Rv3630	67.5154	Probable conserved integral membrane protein	586.835	0.228508	0.132714	1.72181	0.0851039	0.340607	0.135	0.191309	0.205	0.023508	NA	526.313	-0.286798	0.139486	-2.05611	0.0397721	0.123246
Rv1098c	fum	65.614	Probable fumarase Fum (fumarate hydratase)	1315.17	0.147353	0.0856698	1.72001	0.0854306	0.341089	0.111	0.12767	0.181	0.0336471	NA	1307.64	-0.0645589	0.0921021	-0.700949	0.483335	0.682863
Rv1277	Rv1277	66.5869	Conserved hypothetical protein	384.502	0.244143	0.14198	1.71956	0.0855121	0.341089	0.1285	0.351847	0.1985	0.0456429	NA	377.392	0.00480278	0.148754	0.0322868	0.974243	0.988343
Rv1714	Rv1714	69.0037	Probable oxidoreductase	203.737	0.316998	0.184274	1.72025	0.0853863	0.341089	0.237	0.334473	0.307	0.00999824	NA	185.439	-0.141637	0.21253	-0.666432	0.505135	0.7006
Rv0965c	Rv0965c	65	Conserved hypothetical protein	282.073	0.275519	0.160385	1.71786	0.0858218	0.341557	0.1315	0.0887447	0.2015	0.0740191	NA	249.764	-0.270743	0.180289	-1.50172	0.13317	0.299896
Rv2066	cobI	70.7269	Probable bifunctional protein, CobI-COBJ fusion protein: S-adenosyl-L-methionine-precorrin-2 methyl transferase + precorrin-3 methylase	1088.53	0.17102	0.0995281	1.7183	0.0857411	0.341557	0.059	0.148859	0.129	0.0420196	NA	989.678	-0.310506	0.0986724	-3.14684	0.00165046	0.00947064
Rv3827c	Rv3827c	66.0147	Possible transposase	659.592	0.193195	0.112558	1.7164	0.0860886	0.342236	0.179	0.182733	0.249	0.0558053	NA	580.499	-0.394082	0.122331	-3.22143	0.00127552	0.00763213
Rv3419c	gcp	68.8889	Probable O-sialoglycoprotein endopeptidase Gcp (glycoprotease)	1003.24	-0.165021	0.0961812	-1.71573	0.0862119	0.342343	-0.3	0.159506	-0.23	0.0649792	NA	1151.65	0.04097	0.0941546	0.435135	0.663464	0.816813
Rv1647	Rv1647	66.877	Adenylate cyclase (ATP pyrophosphate-lyase) (adenylyl cyclase)	244.577	-0.291743	0.170153	-1.71459	0.0864209	0.34279	-0.3475	0.15211	-0.2775	0.0142428	NA	303.715	0.147999	0.164343	0.900548	0.367829	0.579045
Rv0215c	fadE3	65.0838	Probable acyl-CoA dehydrogenase FadE3	325.206	0.258985	0.151102	1.71397	0.0865336	0.342854	0.1245	0.323085	0.1945	0.064485	NA	336.474	0.164319	0.159555	1.02986	0.303076	0.519629
Rv0290	eccD3	68.0761	ESX conserved component EccD3. ESX-3 type VII secretion system protein. Probable transmembrane protein.	2031.13	0.26386	0.154224	1.71089	0.0871015	0.34472	0.186	0.143072	0.256	0.00786037	NA	1704.52	-0.463792	0.0999289	-4.64122	3.46359e-06	4.28589e-05
Rv3091	Rv3091	69.3853	Conserved protein	959.446	-0.16327	0.0954727	-1.71012	0.087243	0.344737	0.0025	0.261714	0.0725	0.23577	NA	1111.93	0.0682163	0.0944711	0.722087	0.470241	0.669041
Rv3573c	fadE34	68.9607	Probable acyl-CoA dehydrogenase FadE34	146.37	0.376312	0.220089	1.70982	0.0872997	0.344737	0.0165	0.82716	0.0865	0.289812	NA	135.802	-0.00895804	0.239303	-0.0374339	0.970139	0.986515
Rv3592	mhuD	64.1509	Possible heme degrading protein MhuD	1052.36	-0.166502	0.0974739	-1.70817	0.0876044	0.345556	-0.2325	0.0935689	-0.1625	0.00400221	NA	1194.38	0.00653817	0.0964158	0.0678122	0.945935	0.974194
Rv1588c	Rv1588c	66.2182	Partial REP13E12 repeat protein	140.788	0.380032	0.222572	1.70746	0.0877371	0.345696	0.286	0.257151	0.356	0.0240322	NA	132.561	0.0270869	0.248266	0.109104	0.91312	0.963157
Rv1743	pknE	65.6673	Probable transmembrane serine/threonine-protein kinase E PknE (protein kinase E) (STPK E)	1184.11	-0.156169	0.091556	-1.70572	0.088061	0.346588	-0.183	0.170794	-0.113	0.0431685	NA	1254.87	-0.189716	0.0911578	-2.08118	0.0374177	0.11735
Rv1349	irtB	67.1264	Iron-regulated transporter IrtB	210.267	0.315849	0.185288	1.70464	0.0882614	0.346609	0.271	0.325506	0.341	0.0251508	NA	217.679	0.229183	0.191531	1.19659	0.231468	0.439702
Rv2390c	Rv2390c	62.724	Conserved hypothetical protein	132.952	0.392736	0.230381	1.70473	0.0882454	0.346609	0.111	0.213869	0.181	0.211736	NA	128.896	0.128687	0.247961	0.518979	0.603775	0.773155
Rv2299c	htpG	62.037	Probable chaperone protein HtpG (heat shock protein) (HSP90 family protein) (high temperature protein G)	1355.1	0.144305	0.0848249	1.70121	0.0889035	0.348745	0.044	0.229121	0.114	0.030305	NA	1255.52	-0.284238	0.0901365	-3.15342	0.0016137	0.00927431
Rv2418c	octT	62.0968	Sugar octanoyltransferase OctT	543.471	0.205436	0.120839	1.70008	0.0891161	0.348809	0.011	0.242209	0.081	0.124436	NA	558.159	0.0908485	0.127544	0.712292	0.476284	0.676062
Rv2553c	Rv2553c	65.0718	Probable conserved membrane protein	2007.38	0.129553	0.0761999	1.70017	0.0890994	0.348809	-0.0555	0.217858	0.0145	0.115053	NA	2064.93	0.0159957	0.0755105	0.211834	0.832237	0.916922
Rv0039c	Rv0039c	71.8391	Possible conserved transmembrane protein	529.822	-0.216467	0.127384	-1.69932	0.0892593	0.348985	-0.222	0.164332	-0.152	0.0644667	NA	616.795	0.0328253	0.128991	0.254476	0.799127	0.89872
Rv1513	Rv1513	62.5683	Conserved protein	743.274	-0.182447	0.107498	-1.69721	0.0896565	0.350153	-0.2835	0.0877361	-0.2135	0.0310534	NA	875.02	0.0948538	0.104815	0.904967	0.365483	0.576845
Rv1577c	Rv1577c	64.3275	Probable PhiRv1 phage protein	346.182	-0.250371	0.147602	-1.69626	0.0898369	0.350472	-0.2035	0.332009	-0.1335	0.116871	NA	521.728	0.668576	0.131337	5.09055	3.5702e-07	5.34501e-06
Rv1689	tyrS	64.7059	Probable tyrosyl-tRNA synthase TyrS (TYRRS)	890.305	0.169339	0.0999661	1.69397	0.0902719	0.351783	0.0865	0.111177	0.1565	0.0128391	NA	933.765	0.11137	0.100179	1.1117	0.266266	0.478359
Rv0079	Rv0079	68.1265	Unknown protein	609.376	0.886212	0.523737	1.69209	0.0906281	0.352784	0.994	0.233658	1.064	0.177788	NA	889.853	1.52874	0.71807	2.12896	0.0332577	0.107167
Rv1210	tagA	64.5528	Probable DNA-3-methyladenine glycosylase I TagA (tag I) (3-methyladenine-DNA glycosylase I, constitutive) (DNA-3-methyladenine glycosidase I)	460.115	-0.217132	0.128395	-1.69112	0.090813	0.353118	-0.186	0.137335	-0.116	0.101132	NA	550.027	0.10647	0.12509	0.851148	0.394687	0.606396
Rv2470	glbO	62.2739	Globin (oxygen-binding protein) GlbO	444.452	-0.221256	0.131032	-1.68857	0.0913026	0.354633	-0.379	0.24901	-0.309	0.0877437	NA	554.125	0.216172	0.125779	1.71867	0.0856739	0.216897
Rv0925c	Rv0925c	63.1436	Conserved protein	525.578	0.206372	0.122345	1.68681	0.0916396	0.355554	0.096	0.101213	0.166	0.0403724	NA	510.41	-0.0694343	0.130583	-0.531725	0.594916	0.766126
Rv3247c	tmk	68.062	Thymidylate kinase Tmk (dTMP kinase) (thymidylic acid kinase) (TMPK)	578.513	-0.198947	0.118081	-1.68484	0.0920203	0.356641	-0.246	0.0856698	-0.176	0.0229475	NA	737.438	0.294854	0.110845	2.66006	0.00781262	0.0343265
Rv3423c	alr	66.0147	Alanine racemase Alr	713.781	-0.189922	0.112815	-1.68347	0.0922833	0.357271	-0.307	0.203834	-0.237	0.0470783	NA	830.975	0.056056	0.107757	0.520209	0.602918	0.772425
Rv2141c	Rv2141c	65.1076	Conserved protein	479.184	0.215978	0.128432	1.68165	0.0926368	0.35771	0.105	0.186129	0.175	0.0409776	NA	429.822	-0.302977	0.143331	-2.11383	0.0345301	0.110387
Rv3744	nmtR	63.9118	Metal sensor transcriptional regulator (ArsR-SmtB family)	373.244	-0.241031	0.143306	-1.68193	0.0925821	0.35771	-0.384	0.0920033	-0.314	0.0729692	NA	501.637	0.395518	0.140643	2.81222	0.00492015	0.0234902
Rv3805c	aftB	66.242	Possible arabinofuranosyltransferase AftB	2709.86	0.119526	0.0710902	1.68133	0.0926985	0.35771	-0.005	0.128475	0.065	0.0545263	NA	2809.71	0.0286897	0.0730288	0.392855	0.694427	0.835159
Rv1164	narI	63.1579	Probable respiratory nitrate reductase (gamma chain) NarI	425.29	-0.22944	0.136569	-1.68002	0.0929527	0.358244	-0.34	0.111834	-0.27	0.0405603	NA	475.934	-0.0939004	0.137192	-0.684447	0.493693	0.691399
Rv1624c	Rv1624c	61.0544	Probable conserved membrane protein	240.538	-0.291846	0.173761	-1.67958	0.0930385	0.358244	-0.361	0.125884	-0.291	0.000846065	NA	260.657	-0.249158	0.176622	-1.41069	0.158337	0.337451
Rv2460c	clpP2	61.7054	Probable ATP-dependent CLP protease proteolytic subunit 2 ClpP2 (endopeptidase CLP 2)	2003.95	-0.130322	0.0776825	-1.67762	0.0934208	0.359326	-0.087	0.101577	-0.017	0.113322	NA	2200.21	-0.0559081	0.0755609	-0.739908	0.459356	0.661574
Rv0969	ctpV	69.0878	Probable metal cation transporter P-type ATPase CtpV	854.987	0.170125	0.101563	1.67507	0.0939205	0.360597	0.119	0.201523	0.189	0.0188748	NA	837.011	-0.0872808	0.10894	-0.801182	0.423026	0.632281
Rv1001	arcA	65.6741	Probable arginine deiminase ArcA (adi) (ad) (arginine dihydrolase)	731.252	-0.182893	0.109197	-1.6749	0.0939542	0.360597	-0.259	0.167573	-0.189	0.00610694	NA	844.319	0.0419812	0.106973	0.392448	0.694727	0.835159
Rv1154c	Rv1154c	62.3053	Hypothetical protein	135.076	-0.393095	0.234851	-1.67381	0.0941687	0.361031	-0.306	0.333026	-0.236	0.157095	NA	167.264	0.0528056	0.227352	0.232264	0.816333	0.91015
Rv0574c	Rv0574c	64.9169	Conserved hypothetical protein	109.228	0.414165	0.247622	1.67257	0.0944114	0.361182	0.229	0.618498	0.299	0.115165	NA	89.637	-0.343534	0.293186	-1.17173	0.241307	0.450424
Rv1155	Rv1155	62.3874	Possible pyridoxamine 5'-phosphate oxidase (PNP/PMP oxidase) (pyridoxinephosphate oxidase) (PNPOX) (pyridoxine 5'-phosphate oxidase)	953.646	-0.167231	0.099981	-1.67263	0.0943997	0.361182	-0.253	0.102005	-0.183	0.0157686	NA	1103.59	0.062014	0.100243	0.618637	0.536156	0.72376
Rv3871	eccCb1	63.1194	ESX conserved component EccCb1. ESX-1 type VII secretion system protein.	3300.29	-0.127809	0.0764538	-1.67171	0.0945813	0.361443	-0.1705	0.0847814	-0.1005	0.0273087	NA	3442.14	-0.209063	0.0675181	-3.0964	0.00195887	0.0109636
Rv1718	Rv1718	66.7888	Conserved hypothetical protein	135.745	0.376956	0.225993	1.668	0.0953156	0.363858	0.2525	0.615702	0.3225	0.0544562	NA	121.568	-0.115938	0.25548	-0.453804	0.64997	0.80813
Rv0530A	Rv0530A	62.963	Conserved protein	278.717	-0.271087	0.163033	-1.66277	0.0963584	0.367308	-0.502	0.065	-0.432	0.160913	NA	358.092	0.259006	0.15155	1.70905	0.0874408	0.219993
Rv2406c	Rv2406c	62.4709	Conserved protein	1050.33	-0.155956	0.0938122	-1.66243	0.096426	0.367308	-0.264	0.0493717	-0.194	0.0380435	NA	1039.78	-0.407332	0.0971903	-4.19108	2.77632e-05	0.000272244
Rv0908	ctpE	63.5338	Probable metal cation transporter ATPase P-type CtpE	1299.01	-0.144668	0.087157	-1.65985	0.0969445	0.368493	-0.2595	0.155089	-0.1895	0.0448324	NA	1352.05	-0.233898	0.0897057	-2.6074	0.00912337	0.0387291
Rv3456c	rplQ	64.825	50S ribosomal protein L17 RplQ	3271.44	0.110062	0.0662886	1.66034	0.0968465	0.368493	0.059	0.0362105	0.129	0.0189385	NA	3765.15	0.304313	0.0638772	4.76402	1.8977e-06	2.45689e-05
Rv3855	ethR	65.2842	Transcriptional regulatory repressor protein (TetR-family) EthR	463.65	-0.228929	0.138128	-1.65737	0.0974448	0.369999	-0.17	0.194967	-0.1	0.128929	NA	618.408	0.391044	0.120827	3.23639	0.0012105	0.0073153
Rv3057c	Rv3057c	64.6991	Probable short chain alcohol dehydrogenase/reductase	522.497	-0.200734	0.121183	-1.65645	0.0976312	0.370311	-0.281	0.166151	-0.211	0.0102661	NA	576.164	-0.112066	0.123667	-0.90619	0.364835	0.576323
Rv0281	Rv0281	66.8867	Possible S-adenosylmethionine-dependent methyltransferase	1211.37	-0.146564	0.0885122	-1.65586	0.0977492	0.370363	-0.162	0.107625	-0.092	0.0545643	NA	1556.61	0.360405	0.0833509	4.32395	1.53263e-05	0.000160683
Rv1223	htrA	64.9653	Probable serine protease HtrA (DEGP protein)	4095.96	-0.105612	0.06382	-1.65484	0.0979574	0.370757	-0.159	0.0680452	-0.089	0.0166117	NA	4498.91	-0.0302103	0.061898	-0.488066	0.625503	0.788159
Rv2876	Rv2876	64.127	Possible conserved transmembrane protein	549.394	-0.198546	0.120026	-1.65419	0.0980892	0.370861	-0.2945	0.057504	-0.2245	0.0259541	NA	640.059	0.0524953	0.125349	0.418794	0.675367	0.824441
Rv3677c	Rv3677c	65.0314	Possible hydrolase	1205.71	-0.146557	0.0887159	-1.65198	0.0985391	0.372166	-0.1965	0.132873	-0.1265	0.0200567	NA	1409	0.106716	0.0879637	1.21318	0.225061	0.430027
Rv1475c	acn	62.9944	Probable iron-regulated aconitate hydratase Acn (citrate hydro-lyase) (aconitase)	2549.72	-0.122701	0.0743221	-1.65094	0.098751	0.37257	-0.2115	0.141596	-0.1415	0.0187987	NA	3410.08	0.481378	0.0682538	7.05276	1.754e-12	5.85417e-11
Rv2779c	Rv2779c	60.3704	Possible transcriptional regulatory protein (probably Lrp/AsnC-family)	251.853	-0.283911	0.172161	-1.6491	0.0991262	0.373589	-0.4125	0.0905623	-0.3425	0.0585891	NA	335.612	0.340083	0.161702	2.10314	0.0354534	0.112843
Rv1068c	PE_PGRS20	75.2874	PE-PGRS family protein PE_PGRS20	150.398	0.351896	0.213677	1.64686	0.0995869	0.374573	0.1135	0.678422	0.1835	0.168396	NA	114.088	-0.706406	0.262871	-2.68727	0.0072038	0.0320384
Rv2903c	lepB	65.0847	Probable signal peptidase I LepB (SPASE I) (leader peptidase I).	3483.02	0.108326	0.0657793	1.6468	0.0995982	0.374573	-0.013	0.113586	0.057	0.0513256	NA	3802.89	0.162012	0.0643705	2.51687	0.0118402	0.0481281
Rv1708	Rv1708	64.9948	Putative initiation inhibitor protein	941.979	0.159382	0.0969452	1.64405	0.100167	0.376313	0.1115	0.257721	0.1815	0.0221176	NA	1024.41	0.200524	0.105999	1.89175	0.058524	0.163525
Rv1094	desA2	63.6473	Possible acyl-[acyl-carrier protein] desaturase DesA2 (acyl-[ACP] desaturase) (stearoyl-ACP desaturase)	14063.6	-0.0922112	0.0562601	-1.63901	0.10121	0.378874	-0.163	0.0531747	-0.093	0.000788836	NA	18563.8	0.474187	0.0504599	9.3973	5.59829e-21	4.42752e-19
Rv1571	Rv1571	71.9608	Conserved protein	229.268	0.289638	0.176642	1.63969	0.10107	0.378874	0.314	0.354485	0.384	0.0943619	NA	212.757	-0.111562	0.194857	-0.572536	0.566959	0.746442
Rv1854c	ndh	64.0805	Probable NADH dehydrogenase Ndh	1332.24	-0.142058	0.0866891	-1.6387	0.101275	0.378874	-0.2085	0.14809	-0.1385	0.00355777	NA	1548.81	0.0970616	0.0841056	1.15404	0.248482	0.457479
Rv3430c	Rv3430c	65.2921	Possible transposase	255.357	-0.274386	0.167369	-1.6394	0.101129	0.378874	-0.36	0.724217	-0.29	0.0156142	NA	285.411	-0.144558	0.169903	-0.850827	0.394865	0.606396
Rv2714	Rv2714	63.1795	Conserved alanine and leucine rich protein	864.753	-0.163613	0.0998918	-1.6379	0.101442	0.379099	-0.1885	0.151182	-0.1185	0.0451132	NA	1036.47	0.162513	0.0998436	1.62768	0.103593	0.249914
Rv0010c	Rv0010c	62.4413	Probable conserved membrane protein	553.566	-0.201419	0.123047	-1.63693	0.101646	0.379464	-0.283	0.0978789	-0.213	0.0115806	NA	572.527	-0.312038	0.130875	-2.38424	0.0171142	0.0651272
Rv1713	engA	68.8218	Probable GTP-binding protein EngA	1835.97	0.134618	0.0822876	1.63595	0.10185	0.379827	0.0555	0.143718	0.1255	0.00911838	NA	1660.63	-0.37269	0.085297	-4.36932	1.24632e-05	0.000133356
Rv3045	adhC	64.6494	Probable NADP-dependent alcohol dehydrogenase AdhC	2950.11	-0.111244	0.0680359	-1.63508	0.102032	0.380106	-0.17	0.0907175	-0.1	0.0112443	NA	3156.79	-0.113341	0.066733	-1.69842	0.0894285	0.22391
Rv0084	hycD	68.5594	Possible formate hydrogenlyase HycD (FHL)	368.373	0.252668	0.154976	1.63037	0.103024	0.381963	0.2405	0.180398	0.3105	0.0578322	NA	335.676	-0.20799	0.170934	-1.21679	0.223684	0.427846
Rv0803	purL	67.6821	Phosphoribosylformylglycinamidine synthase II PurL (FGAM synthase II)	1630.33	0.141568	0.0868154	1.63068	0.102959	0.381963	0.066	0.103586	0.136	0.0055677	NA	1600.35	-0.10812	0.0899708	-1.20173	0.229469	0.436476
Rv1326c	glgB	64.0255	1,4-alpha-glucan branching enzyme GlgB (glycogen branching enzyme)	1238.08	-0.145755	0.0894537	-1.62938	0.103232	0.381963	-0.2255	0.156876	-0.1555	0.00974541	NA	1343.69	-0.105569	0.0876681	-1.20419	0.228516	0.435258
Rv1400c	lipI	67.3936	Probable lipase LipH	584.813	0.191873	0.117669	1.63061	0.102972	0.381963	0.119	0.224144	0.189	0.00287313	NA	489.632	-0.561397	0.145897	-3.84791	0.000119132	0.000982769
Rv2053c	fxsA	67.2348	Probable transmembrane protein FxsA	386.969	0.235287	0.144242	1.63119	0.102849	0.381963	0.124	0.0897259	0.194	0.0412873	NA	420.341	0.273852	0.147089	1.86182	0.0626291	0.171321
Rv2094c	tatA	61.5079	Sec-independent protein translocase membrane-bound protein TatA	1240.94	-0.144563	0.0887446	-1.62898	0.103317	0.381963	-0.2335	0.0405379	-0.1635	0.0189368	NA	1467.47	0.142354	0.0867153	1.64163	0.100668	0.244478
Rv2392	cysH	64.183	Probable 3'-phosphoadenosine 5'-phosphosulfate reductase CysH (PAPS reductase, thioredoxin DEP.) (padops reductase) (3'- phosphoadenylylsulfate reductase) (PAPS sulfotransferase)	2170.44	0.122494	0.0752095	1.6287	0.103376	0.381963	0.013	0.047272	0.083	0.0394941	NA	2452.93	0.268092	0.0715699	3.74587	0.000179767	0.00139147
Rv3766	Rv3766	62.3188	Hypothetical protein	242.508	-0.280974	0.172521	-1.62864	0.10339	0.381963	-0.411	0.188464	-0.341	0.0600263	NA	249.02	-0.417053	0.18065	-2.30862	0.0209647	0.0760416
Rv2340c	PE_PGRS39	70.8535	PE-PGRS family protein PE_PGRS39	809.081	-0.169641	0.104363	-1.62549	0.104058	0.383729	-0.248	0.167709	-0.178	0.0083587	NA	936.024	0.0584549	0.102139	0.572305	0.567115	0.746442
Rv3908	mutT4	69.2102	Possible mutator protein MutT4	903.627	0.159475	0.0981159	1.62537	0.104084	0.383729	0.046	0.096754	0.116	0.0434746	NA	1017.46	0.293449	0.0982694	2.98617	0.00282499	0.0150253
Rv3504	fadE26	65.8354	Probable acyl-CoA dehydrogenase FadE26	84.0768	-0.473301	0.291483	-1.62377	0.104425	0.384587	-0.492	0.362163	-0.422	0.0513006	NA	102.384	-0.0723011	0.276781	-0.261222	0.793922	0.89587
Rv1460	Rv1460	69.7646	Probable transcriptional regulatory protein	705.665	0.178952	0.11027	1.62284	0.104623	0.384917	0.059	0.259327	0.129	0.0499516	NA	766.949	0.220072	0.110719	1.98766	0.0468498	0.139819
Rv1406	fmt	69.8616	Probable methionyl-tRNA formyltransferase Fmt	309.043	-0.255005	0.157387	-1.62024	0.105181	0.386481	-0.4155	0.293512	-0.3455	0.0904951	NA	333.512	-0.226627	0.157633	-1.43769	0.150522	0.325236
Rv1622c	cydB	63.7848	Probable integral membrane cytochrome D ubiquinol oxidase (subunit II) CydB (cytochrome BD-I oxidase subunit II)	740.481	-0.170737	0.105502	-1.61833	0.105592	0.386481	-0.202	0.132918	-0.132	0.0387369	NA	610.927	-1.13596	0.121688	-9.33499	1.00998e-20	7.81767e-19
Rv2295	Rv2295	64.4757	Conserved hypothetical protein	799.125	-0.16793	0.103734	-1.61885	0.10548	0.386481	-0.214	0.0908399	-0.144	0.0239297	NA	915.452	0.0320543	0.102832	0.311714	0.755258	0.8705
Rv2296	Rv2296	66.3344	Probable haloalkane dehalogenase	582.897	0.188986	0.116755	1.61866	0.105521	0.386481	0.092	0.135755	0.162	0.0269864	NA	537.869	-0.245083	0.128808	-1.90271	0.0570787	0.160597
Rv3862c	whiB6	65.812	Possible transcriptional regulatory protein WhiB-like WhiB6	319.854	-0.242501	0.149784	-1.619	0.105447	0.386481	-0.265	0.250539	-0.195	0.0475006	NA	442.538	0.469046	0.138069	3.39719	0.000680827	0.00446279
Rv2990c	Rv2990c	62.4855	Hypothetical protein	509.205	-0.222446	0.137531	-1.61743	0.105786	0.386795	-0.171	0.188983	-0.101	0.121446	NA	949.534	1.15893	0.121652	9.5266	1.62516e-21	1.37496e-19
Rv3377c	Rv3377c	54.2497	Halimadienyl diphosphate synthase	554.339	-0.209215	0.129559	-1.61483	0.106348	0.38845	-0.293	0.167708	-0.223	0.0137854	NA	586.231	-0.249559	0.125266	-1.99223	0.046346	0.139047
Rv2211c	gcvT	66.8421	Probable aminomethyltransferase GcvT (glycine cleavage system T protein)	1154.73	0.153087	0.0949341	1.61256	0.10684	0.389844	0.124	0.125085	0.194	0.0409128	NA	1212.74	0.0992839	0.0974409	1.01891	0.308243	0.52659
Rv0359	Rv0359	67.5641	Probable conserved integral membrane protein	161.621	0.335134	0.208278	1.60907	0.1076	0.390216	0.383	0.339776	0.453	0.117866	NA	169.756	0.287423	0.215997	1.33068	0.183295	0.375215
Rv1163	narJ	70.132	Probable respiratory nitrate reductase (delta chain) NarJ	476.028	-0.203411	0.12634	-1.61002	0.107392	0.390216	-0.286	0.0819933	-0.216	0.0125888	NA	529.095	-0.089546	0.127073	-0.704684	0.481007	0.680367
Rv1238	sugC	60.2369	Probable sugar-transport ATP-binding protein ABC transporter SugC	828.077	-0.163149	0.10138	-1.60929	0.107553	0.390216	-0.265	0.152557	-0.195	0.0318509	NA	854.877	-0.276903	0.104228	-2.65671	0.00789076	0.0346249
Rv1257c	Rv1257c	67.8363	Probable oxidoreductase	1084.03	0.147007	0.0913227	1.60975	0.107452	0.390216	0.098	0.105675	0.168	0.0209932	NA	1056.51	-0.12329	0.0953309	-1.29329	0.195912	0.391394
Rv3087	Rv3087	70.0493	Possible triacylglycerol synthase (diacylglycerol acyltransferase)	205.799	0.300334	0.186548	1.60996	0.107406	0.390216	-0.0065	0.527467	0.0635	0.236834	NA	157.406	-0.751614	0.227032	-3.31061	0.000930939	0.00584932
Rv3802c	Rv3802c	64.3917	Probable conserved membrane protein	1737.57	-0.126066	0.078248	-1.6111	0.107157	0.390216	-0.2345	0.084364	-0.1645	0.0384345	NA	2042.26	0.14282	0.0770894	1.85265	0.0639322	0.173571
Rv1590	Rv1590	68.75	Conserved hypothetical protein	431.355	0.212336	0.132216	1.60597	0.10828	0.392232	0.128	0.054983	0.198	0.0143355	NA	393.863	-0.251144	0.146271	-1.71698	0.0859835	0.217443
Rv2298	Rv2298	66.2551	Conserved protein	540.757	0.208757	0.130024	1.60553	0.108377	0.392232	0.0725	0.194564	0.1425	0.0662574	NA	513.208	-0.13727	0.139638	-0.983043	0.325586	0.543092
Rv0873	fadE10	63.0312	Probable acyl-CoA dehydrogenase FadE10	2047.29	-0.120704	0.0752481	-1.60409	0.108695	0.392756	-0.209	0.105351	-0.139	0.0182956	NA	2237.17	-0.0596128	0.074434	-0.80088	0.423201	0.632281
Rv1014c	pth	66.8403	Probable peptidyl-tRNA hydrolase Pth	133.822	0.359971	0.224439	1.60387	0.108743	0.392756	0.2485	0.307453	0.3185	0.0414712	NA	122.499	-0.0719214	0.250624	-0.286969	0.774136	0.883963
Rv0165c	mce1R	66.2202	Probable transcriptional regulatory protein Mce1R (probably GntR-family)	487.195	0.205415	0.128561	1.5978	0.110088	0.393733	0.1195	0.143913	0.1895	0.0159149	NA	437.078	-0.313315	0.140589	-2.22859	0.0258412	0.0896191
Rv0318c	Rv0318c	65.7862	Probable conserved integral membrane protein	91.8398	-0.443763	0.27765	-1.59828	0.10998	0.393733	-0.7145	0.493633	-0.6445	0.200737	NA	104.94	-0.228095	0.284613	-0.801421	0.422888	0.632281
Rv0610c	Rv0610c	69.0846	Hypothetical protein	463.287	-0.227354	0.142108	-1.59987	0.109627	0.393733	-0.2125	0.194211	-0.1425	0.0848542	NA	528.055	-0.0430293	0.130131	-0.330662	0.7409	0.861258
Rv0940c	Rv0940c	62.7451	Possible oxidoreductase	202.272	0.309289	0.193545	1.59802	0.110039	0.393733	0.298	0.171402	0.368	0.0587111	NA	197.478	0.0545247	0.19996	0.272678	0.7851	0.890971
Rv1045	Rv1045	62.3583	Hypothetical protein	197.513	-0.307851	0.192676	-1.59777	0.110095	0.393733	-0.438	0.252026	-0.368	0.0601486	NA	235.808	0.0233041	0.192258	0.121213	0.903522	0.958872
Rv1193	fadD36	68.3544	Probable fatty-acid-CoA ligase FadD36 (fatty-acid-CoA synthetase) (fatty-acid-CoA synthase)	1207.08	-0.144273	0.090188	-1.59969	0.109668	0.393733	-0.26	0.220686	-0.19	0.0457274	NA	1247.36	-0.253539	0.0897787	-2.82404	0.00474217	0.0227534
Rv1509	Rv1509	57.0295	Hypothetical protein	261.554	-0.290044	0.181601	-1.59715	0.110232	0.393733	-0.433	0.183629	-0.363	0.0729556	NA	306.368	-0.0164398	0.180274	-0.0911931	0.927339	0.969588
Rv1731	gabD2	65.7675	Possible succinate-semialdehyde dehydrogenase [NADP+] dependent (SSDH) GabD2	722.66	0.173204	0.108183	1.60102	0.109373	0.393733	0.054	0.189446	0.124	0.0492037	NA	704.619	-0.0937086	0.113515	-0.825518	0.409078	0.618547
Rv1786	Rv1786	63.2353	Probable ferredoxin	131.674	-0.376947	0.235574	-1.60012	0.109572	0.393733	-0.461	0.0772066	-0.391	0.014053	NA	155.938	-0.0625776	0.235578	-0.265635	0.790521	0.893925
Rv2138	lppL	65.7382	Probable conserved lipoprotein LppL	1929.36	-0.126626	0.079276	-1.59728	0.110203	0.393733	-0.1645	0.138932	-0.0945	0.032126	NA	2426.82	0.32295	0.0757632	4.26263	2.02038e-05	0.00020543
Rv3316	sdhC	59.882	Probable succinate dehydrogenase (cytochrome B-556 subunit) SdhC (succinic dehydrogenase) (fumarate reductase) (fumarate dehydrogenase) (fumaric hydrogenase)	198.91	-0.29965	0.187318	-1.59969	0.109668	0.393733	-0.181	0.140728	-0.111	0.18865	NA	245.336	0.124674	0.18604	0.670145	0.502765	0.699182
Rv2350c	plcB	62.7031	Membrane-associated phospholipase C 2 PlcB	635.684	-0.181428	0.113709	-1.59554	0.110591	0.394618	-0.294	0.205528	-0.224	0.0425718	NA	768.686	0.168641	0.111775	1.50876	0.131361	0.296826
Rv0121c	Rv0121c	66.2069	Conserved protein	108.161	-0.396685	0.248794	-1.59443	0.11084	0.39511	-0.5955	0.226851	-0.5255	0.128815	NA	137.201	0.115662	0.237097	0.487824	0.625675	0.788159
Rv2031c	hspX	61.6092	Heat shock protein HspX (alpha-crystallin homolog) (14 kDa antigen) (HSP16.3)	98.0244	1.38648	0.869878	1.59388	0.110963	0.395151	1.425	0.104939	1.495	0.108518	NA	94.5992	1.17564	1.18797	0.989621	0.322359	0.540933
Rv3312A	Rv3312A	71.7949	Secreted protein antigen	991.832	-0.160954	0.101221	-1.59013	0.111805	0.397751	-0.2645	0.080144	-0.1945	0.0335457	NA	1240.33	0.276302	0.0934482	2.95674	0.00310909	0.0163216
Rv1152	Rv1152	67.7596	Probable transcriptional regulatory protein	365.065	-0.2332	0.146913	-1.58733	0.112437	0.399601	-0.423	0.144177	-0.353	0.1198	NA	474.101	0.319248	0.135755	2.35165	0.0186902	0.0699536
Rv0902c	prrB	68.5309	Two component sensor histidine kinase PrrB	664.349	0.174677	0.110132	1.58606	0.112725	0.400225	0.104	0.146567	0.174	0.000676968	NA	653.68	-0.0652242	0.117115	-0.556922	0.577581	0.753943
Rv0420c	Rv0420c	60.5839	Possible transmembrane protein	292.863	-0.250593	0.15811	-1.58493	0.112983	0.400741	-0.3745	0.122233	-0.3045	0.0539068	NA	380.064	0.301562	0.148021	2.03729	0.0416209	0.127471
Rv0280	PPE3	69.3358	PPE family protein PPE3	421.045	0.217769	0.137604	1.58258	0.113517	0.401834	0.155	0.241346	0.225	0.00723117	NA	780.551	1.45687	0.116257	12.5314	5.02537e-36	1.66203e-33
Rv0639	nusG	63.8773	Probable transcription antitermination protein NusG	4182.57	-0.103234	0.0652211	-1.58283	0.113461	0.401834	-0.167	0.0319148	-0.097	0.00623376	NA	4888.82	0.147384	0.059915	2.45989	0.0138981	0.0547791
Rv0269c	Rv0269c	69.263	Conserved hypothetical protein	321.191	0.237146	0.1499	1.58203	0.113642	0.401875	0.157	0.243395	0.227	0.0101461	NA	299.762	-0.154079	0.165451	-0.931262	0.351718	0.564144
Rv2231c	cobC	67.3059	Possible aminotransferase CobC	310.518	0.262418	0.166102	1.57986	0.114139	0.402715	0.1485	0.334907	0.2185	0.0439176	NA	277.292	-0.259167	0.185894	-1.39417	0.163267	0.344129
Rv2485c	lipQ	67.6145	Probable carboxylesterase LipQ	166.942	0.325981	0.206335	1.57986	0.114138	0.402715	0.577	0.461268	0.647	0.321019	NA	148.419	-0.196913	0.231824	-0.849405	0.395656	0.606396
Rv2898c	Rv2898c	67.4419	Conserved hypothetical protein	257.398	0.262563	0.166231	1.57951	0.11422	0.402715	0.177	0.250907	0.247	0.0155633	NA	277.917	0.284495	0.171247	1.66131	0.0966506	0.2363
Rv0116c	ldtA	63.2275	Probable L,D-transpeptidase LdtA	262.753	-0.259008	0.164059	-1.57875	0.114393	0.402925	-0.3085	0.225971	-0.2385	0.0205082	NA	323.696	0.154427	0.15942	0.968678	0.332706	0.547946
Rv0129c	fbpC	65.0049	Secreted antigen 85-C FbpC (85C) (antigen 85 complex C) (AG58C) (mycolyl transferase 85C) (fibronectin-binding protein C)	2732	0.121817	0.0774002	1.57386	0.11552	0.406492	0.047	0.0634248	0.117	0.00481716	NA	2904.77	0.102356	0.0760174	1.34648	0.178147	0.36678
Rv1097c	Rv1097c	65.873	Probable membrane glycine and proline rich protein	1072.13	0.144894	0.092137	1.57259	0.115813	0.40712	0.118	0.109285	0.188	0.0431059	NA	1083.78	-0.0178467	0.0954771	-0.186921	0.851722	0.92932
Rv2455c	Rv2455c	63.7615	Probable oxidoreductase (alpha subunit)	4605.04	-0.106193	0.0675664	-1.57168	0.116025	0.407462	-0.172	0.281237	-0.102	0.0041927	NA	4750.15	-0.220068	0.0663824	-3.31516	0.00091592	0.00577117
Rv0775	Rv0775	68.2692	Conserved hypothetical protein	578.469	-0.18437	0.117442	-1.56989	0.116441	0.408522	-0.067	0.223986	0.003	0.18737	NA	791.35	0.488115	0.112136	4.3529	1.34349e-05	0.000142913
Rv3101c	ftsX	59.0604	Putative cell division protein FtsX (septation component-transport integral membrane protein ABC transporter)	623.06	0.17913	0.114228	1.56818	0.11684	0.409515	0.1535	0.115536	0.2235	0.04437	NA	600.546	-0.121352	0.122168	-0.99332	0.320554	0.538626
Rv0563	htpX	66.2021	Probable protease transmembrane protein heat shock protein HtpX	1134.65	0.149477	0.0954616	1.56583	0.117389	0.411034	0.059	0.0808089	0.129	0.0204765	NA	1094.99	-0.151659	0.0979299	-1.54865	0.121466	0.278802
Rv3339c	icd1	59.7561	Probable isocitrate dehydrogenase [NADP] Icd1 (oxalosuccinate decarboxylase) (IDH) (NADP+-specific ICDH) (IDP)	945.237	-0.161405	0.103114	-1.5653	0.117512	0.411059	-0.172	0.160731	-0.102	0.0594052	NA	976.315	-0.273241	0.109293	-2.50009	0.0124163	0.0498022
Rv3726	Rv3726	65.2429	Possible dehydrogenase	1026.25	0.149665	0.0956898	1.56407	0.117802	0.411669	0.0705	0.161936	0.1405	0.00916535	NA	1044.45	0.00671762	0.0985169	0.0681874	0.945636	0.974194
Rv2157c	murF	71.559	Probable UDP-N-acetylmuramoylalanyl-D-glutamyl-2,6-diaminopimelate-D-alanyl-D-alanyl ligase MurF	1396.18	0.143388	0.0917211	1.5633	0.117981	0.411754	0.067	0.21798	0.137	0.00638787	NA	1231.25	-0.447784	0.0995005	-4.50032	6.7851e-06	7.78681e-05
Rv3619c	esxV	63.1579	Putative ESAT-6 like protein EsxV (ESAT-6 like protein 1)	145.162	0.341861	0.218724	1.56298	0.118058	0.411754	0.143	0.163166	0.213	0.128861	NA	134.661	-0.0541175	0.241272	-0.224301	0.822523	0.913133
Rv1117	Rv1117	62.963	Conserved protein	1662.16	-0.132665	0.0849606	-1.56149	0.118409	0.412292	-0.231	0.0365879	-0.161	0.0283352	NA	1672.22	-0.327346	0.086564	-3.78155	0.000155856	0.00122729
Rv2788	sirR	68.1223	Probable transcriptional repressor SirR	489.191	-0.20277	0.12987	-1.56134	0.118444	0.412292	-0.25	0.0541854	-0.18	0.0227703	NA	566.27	0.029964	0.127521	0.234972	0.81423	0.908641
Rv1252c	lprE	66.6667	Probable lipoprotein LprE	239.809	0.269295	0.172748	1.55889	0.119023	0.413901	0.128	0.11121	0.198	0.0712947	NA	261.338	0.31299	0.180212	1.73679	0.082424	0.210504
Rv0051	Rv0051	64.5276	Probable conserved transmembrane protein	1143.25	0.139849	0.0897523	1.55816	0.119194	0.414092	-0.123	0.188313	-0.053	0.192849	NA	1062.97	-0.277591	0.0956662	-2.90167	0.00371184	0.0187227
Rv3367	PE_PGRS51	74.3067	PE-PGRS family protein PE_PGRS51	540.561	0.189428	0.121688	1.55667	0.119548	0.414915	0.18	0.380056	0.25	0.0605716	NA	577.829	0.184059	0.131803	1.39647	0.162574	0.343066
Rv0680c	Rv0680c	63.2	Probable conserved transmembrane protein	329.812	-0.236533	0.152074	-1.55539	0.119854	0.415571	-0.3135	0.17737	-0.2435	0.00696663	NA	420.806	0.264839	0.144425	1.83375	0.0666917	0.179015
Rv2798c	Rv2798c	67.8899	Conserved hypothetical protein	395.157	-0.213131	0.13723	-1.5531	0.1204	0.417058	-0.313	0.0772052	-0.243	0.0298686	NA	435.133	-0.126693	0.139685	-0.906991	0.364412	0.576024
Rv0489	gpm1	66.2667	Probable phosphoglycerate mutase 1 Gpm1 (phosphoglyceromutase) (PGAM) (BPG-dependent PGAM)	527.394	-0.190469	0.122992	-1.54863	0.121471	0.417512	-0.273	0.0946641	-0.203	0.0125309	NA	693.665	0.385457	0.113365	3.40014	0.00067351	0.0044308
Rv0501	galE2	63.3952	Possible UDP-glucose 4-epimerase GalE2 (galactowaldenase) (UDP-galactose 4-epimerase) (uridine diphosphate galactose 4-epimerase) (uridine diphospho-galactose 4-epimerase)	1853.17	-0.127403	0.0822593	-1.5488	0.121429	0.417512	-0.155	0.108578	-0.085	0.0424033	NA	2302.53	0.289381	0.0733328	3.94613	7.94258e-05	0.000683099
Rv0518	Rv0518	65.6609	Possible exported protein	294.417	0.245638	0.158572	1.54906	0.121367	0.417512	0.12	0.096526	0.19	0.0556377	NA	247.697	-0.479974	0.181904	-2.63862	0.00832452	0.0360778
Rv0679c	Rv0679c	64.4578	Conserved threonine rich protein	519.557	-0.192405	0.124052	-1.551	0.120902	0.417512	-0.399	0.101086	-0.329	0.136595	NA	580.535	-0.0657795	0.127004	-0.517933	0.604505	0.773178
Rv0780	purC	63.7584	Phosphoribosylaminoimidazole- succinocarboxamide synthase PurC (SAICAR synthetase)	322.555	0.234498	0.151196	1.55095	0.120913	0.417512	0.0505	0.188558	0.1205	0.113998	NA	336.44	0.164884	0.155945	1.05732	0.290364	0.506155
Rv1385	pyrF	72.9697	Probable orotidine 5'-phosphate decarboxylase PyrF (OMP decarboxylase) (ompdecase)	411.62	0.211352	0.136402	1.54948	0.121267	0.417512	0.132	0.10362	0.202	0.0093524	NA	337.941	-0.612111	0.160882	-3.80471	0.000141971	0.00114268
Rv2307D	Rv2307D	65.0273	Hypothetical protein	142.839	-0.353703	0.228216	-1.54986	0.121175	0.417512	-0.485	0.100643	-0.415	0.0612974	NA	207.752	0.511585	0.195952	2.61077	0.00903395	0.0384842
Rv3100c	smpB	64.1822	Probable SSRA-binding protein SmpB	242.199	0.265771	0.171437	1.55026	0.12108	0.417512	0.129	0.0873218	0.199	0.0667712	NA	238.876	0.0403771	0.184783	0.218511	0.827031	0.915623
Rv0317c	glpQ2	64.9805	Possible glycerophosphoryl diester phosphodiesterase GlpQ2 (glycerophosphodiester phosphodiesterase)	1018.38	-0.145089	0.0938362	-1.54619	0.122058	0.419023	-0.256	0.155289	-0.186	0.0409113	NA	1084.02	-0.162502	0.0944152	-1.72114	0.0852252	0.216062
Rv2937	drrB	59.4253	Daunorubicin-dim-transport integral membrane protein ABC transporter DrrB	1020.33	-0.144788	0.0936636	-1.54583	0.122146	0.419023	-0.211	0.120505	-0.141	0.00378768	NA	1291.06	0.322627	0.0891258	3.61991	0.000294707	0.00218359
Rv3283	sseA	64.2058	Probable thiosulfate sulfurtransferase SseA (rhodanese) (thiosulfate cyanide transsulfurase) (thiosulfate thiotransferase)	2520.31	-0.116947	0.0756881	-1.54511	0.122319	0.41921	-0.1735	0.0745576	-0.1035	0.0134467	NA	3014.55	0.197676	0.0704004	2.80789	0.00498676	0.0237459
Rv2072c	cobL	68.2012	Precorrin-6Y C(5,15)-methyltransferase (decarboxylating) CobL	171.795	0.314961	0.204072	1.54338	0.122738	0.419979	0.243	0.369863	0.313	0.00196147	NA	148.758	-0.295455	0.23371	-1.2642	0.206159	0.405628
Rv3687c	rsfB	58.2656	Anti-anti-sigma factor RsfB (anti-sigma factor antagonist) (regulator of sigma F B)	437.875	-0.218315	0.141468	-1.54321	0.12278	0.419979	-0.269	0.0870184	-0.199	0.0193146	NA	511.945	0.0419187	0.13443	0.311825	0.755174	0.8705
Rv1759c	wag22	77.2678	PE-PGRS family protein Wag22	231.819	0.273418	0.177362	1.54158	0.123176	0.420121	0.358	0.51291	0.428	0.154582	NA	217.22	-0.0998859	0.194516	-0.51351	0.607594	0.774496
Rv2001	Rv2001	61.2218	Conserved hypothetical protein	82.7108	0.438372	0.284193	1.54251	0.122949	0.420121	0.079	0.57114	0.149	0.289372	NA	78.5412	0.117648	0.313004	0.375867	0.707015	0.842766
Rv3276c	purK	68.5271	Probable phosphoribosylaminoimidazole carboxylase ATPase subunit PurK (air carboxylase) (AIRC)	1053.16	0.142672	0.0925484	1.5416	0.123172	0.420121	0.029	0.113502	0.099	0.0436722	NA	1068.76	-0.00889697	0.0948939	-0.093757	0.925302	0.968705
Rv1520	Rv1520	63.2085	Probable sugar transferase	370.317	-0.228665	0.148654	-1.53824	0.123991	0.422496	-0.141	0.605019	-0.071	0.157665	NA	430.721	0.0199947	0.149388	0.133844	0.893526	0.953027
Rv1837c	glcB	63.9263	Malate synthase G GlcB	5125.72	-0.0933173	0.0607078	-1.53716	0.124255	0.422623	-0.162	0.0741521	-0.092	0.00131735	NA	6127.1	0.217628	0.0573717	3.7933	0.000148659	0.00118342
Rv3127	Rv3127	62.9952	Conserved protein	559.064	0.706762	0.459799	1.53711	0.124266	0.422623	0.643	0.233762	0.713	0.00623759	NA	736.883	1.16385	0.696325	1.67142	0.0946394	0.232007
Rv3892c	PPE69	71	PPE family protein PPE69	163.236	-0.316132	0.205775	-1.5363	0.124465	0.422895	-0.284	0.442111	-0.214	0.102132	NA	210.06	0.222111	0.194443	1.14229	0.253334	0.462898
Rv1508A	Rv1508A	58.9532	Conserved hypothetical protein	159.678	-0.322627	0.21022	-1.53471	0.124854	0.423812	-0.555	0.238032	-0.485	0.162373	NA	215.163	0.340983	0.194876	1.74975	0.0801617	0.205517
Rv3873	PPE68	67.4797	PPE family protein PPE68	2677.43	-0.113326	0.0739275	-1.53293	0.125293	0.424897	-0.235	0.124954	-0.165	0.0516744	NA	2995.83	0.0153474	0.0681363	0.225245	0.821789	0.913133
Rv2840c	Rv2840c	64	Conserved hypothetical protein	2964.96	-0.109151	0.0712318	-1.53234	0.125439	0.424985	-0.1375	0.0444355	-0.0675	0.0416513	NA	3773.98	0.368028	0.0655702	5.61272	1.99165e-08	3.65941e-07
Rv3049c	Rv3049c	64.0635	Probable monooxygenase	1853.24	0.119333	0.0779033	1.53181	0.12557	0.425025	0.0985	0.134469	0.1685	0.0491673	NA	2309.3	0.512984	0.0753897	6.80442	1.01454e-11	2.8835e-10
Rv2266	cyp124	63.0148	Probable cytochrome P450 124 Cyp124	387.23	-0.235254	0.153648	-1.53112	0.12574	0.425195	-0.205	0.359052	-0.135	0.100254	NA	461.754	0.0795106	0.144379	0.550709	0.581833	0.755698
Rv2487c	PE_PGRS42	74.1966	PE-PGRS family protein PE_PGRS42	127.197	0.351613	0.230012	1.52867	0.126346	0.425663	0.244	0.477365	0.314	0.0376127	NA	119.286	-0.0122887	0.254601	-0.0482664	0.961504	0.982295
Rv2707	Rv2707	62.5641	Probable conserved transmembrane alanine and leucine rich protein	1201.33	-0.143373	0.093792	-1.52862	0.126358	0.425663	-0.073	0.13973	-0.003	0.140373	NA	1630.28	0.500533	0.0876437	5.711	1.12313e-08	2.22214e-07
Rv2781c	Rv2781c	68.599	Possible alanine rich oxidoreductase	1520.08	-0.125231	0.081882	-1.52941	0.126162	0.425663	-0.151	0.103544	-0.081	0.0442314	NA	1656.45	-0.0729526	0.0821018	-0.888563	0.374238	0.586844
Rv3505	fadE27	68.3601	Probable acyl-CoA dehydrogenase FadE27	212.633	0.295304	0.193077	1.52946	0.12615	0.425663	0.375	0.377442	0.445	0.149696	NA	189.298	-0.22758	0.205091	-1.10965	0.267148	0.479234
Rv0543c	Rv0543c	64.6865	Conserved protein	658.327	-0.168727	0.11063	-1.52515	0.127222	0.427359	-0.263	0.0739395	-0.193	0.0242731	NA	789.032	0.157914	0.107877	1.46383	0.143241	0.314112
Rv2453c	mobA	67.8218	Probable molybdopterin-guanine dinucleotide biosynthesis protein A MobA	623.078	-0.172744	0.113222	-1.52571	0.127081	0.427359	-0.233	0.146367	-0.163	0.00974441	NA	654.257	-0.231198	0.11873	-1.94726	0.0515032	0.14906
Rv2929	Rv2929	63.4615	Hypothetical protein	487.042	-0.190689	0.124999	-1.52552	0.127129	0.427359	-0.2905	0.0961016	-0.2205	0.0298111	NA	499.708	-0.328472	0.140334	-2.34065	0.01925	0.0714608
Rv2192c	trpD	69.6316	Probable anthranilate phosphoribosyltransferase TrpD	963.612	0.150698	0.0989087	1.52361	0.127607	0.427443	0.0015	0.133246	0.0715	0.0791978	NA	902.099	-0.240982	0.103045	-2.33861	0.0193558	0.0717072
Rv2994	Rv2994	66.8161	Probable conserved integral membrane protein	761.318	-0.169263	0.111065	-1.524	0.127509	0.427443	-0.244	0.161736	-0.174	0.00473682	NA	811.525	-0.181066	0.108032	-1.67604	0.0937305	0.230711
Rv3916c	Rv3916c	63.5374	Conserved hypothetical protein	707.734	-0.166462	0.109248	-1.52371	0.127582	0.427443	-0.308	0.277278	-0.238	0.0715382	NA	836.377	0.120284	0.108721	1.10636	0.268573	0.481314
Rv2698	Rv2698	65.8436	Probable conserved alanine rich transmembrane protein	254.988	-0.252878	0.166077	-1.52266	0.127845	0.427604	-0.376	0.185732	-0.306	0.0531224	NA	287.45	-0.0958823	0.167179	-0.573531	0.566285	0.745943
Rv3714c	Rv3714c	65.4321	Conserved hypothetical protein	178.289	-0.298721	0.196211	-1.52245	0.127896	0.427604	-0.3855	0.227071	-0.3155	0.0167791	NA	195.113	-0.233365	0.204647	-1.14033	0.254148	0.463453
Rv0480c	Rv0480c	67.6157	Possible amidohydrolase	465.109	-0.193404	0.127414	-1.51792	0.129034	0.431002	0.015	0.296331	0.085	0.278404	NA	573.718	0.213833	0.123517	1.7312	0.083416	0.212067
Rv1384	carB	66.9952	Probable carbamoyl-phosphate synthase large chain CarB (carbamoyl-phosphate synthetase ammonia chain)	1761.85	0.118583	0.0781901	1.5166	0.129367	0.431708	-0.025	0.289167	0.045	0.0735834	NA	1520.17	-0.555819	0.0851021	-6.5312	6.5246e-11	1.69546e-09
Rv0825c	Rv0825c	64.6417	Conserved protein	224.442	-0.266354	0.176078	-1.51271	0.130354	0.433781	-0.386	0.273152	-0.316	0.0496455	NA	262.812	0.00324512	0.174306	0.0186174	0.985146	0.993062
Rv0877	Rv0877	67.5539	Conserved hypothetical protein	1520.47	-0.126989	0.0839237	-1.51315	0.130242	0.433781	-0.172	0.148866	-0.102	0.0249889	NA	1720.81	0.0348494	0.0810672	0.429883	0.667281	0.819704
Rv1390	rpoZ	62.1622	Probable DNA-directed RNA polymerase (omega chain) RpoZ (transcriptase omega chain) (RNA polymerase omega subunit)	1417.15	-0.126195	0.0833779	-1.51353	0.130146	0.433781	-0.194	0.0174954	-0.124	0.00219465	NA	1902.66	0.488396	0.0774546	6.30558	2.87122e-10	6.96367e-09
Rv3906c	Rv3906c	67.8431	Conserved hypothetical protein	626.169	-0.171916	0.113714	-1.51182	0.130579	0.434122	-0.259	0.0822313	-0.189	0.017084	NA	735.07	0.0970801	0.11212	0.86586	0.386567	0.599372
MTB000072	mcr10	71.5447	Putative small regulatory RNA	134.676	0.339773	0.225494	1.50679	0.131864	0.437578	0.264	0.0584449	0.334	0.00577252	NA	139.829	0.256969	0.236144	1.08819	0.276513	0.490471
Rv1074c	fadA3	65.353	Probable beta-ketoacyl CoA thiolase FadA3	3179.95	-0.105776	0.0701938	-1.50692	0.131832	0.437578	-0.1415	0.0837994	-0.0715	0.0342762	NA	3155.64	-0.342803	0.0692147	-4.95274	7.31744e-07	1.03988e-05
Rv2612c	pgsA1	67.5841	PI synthase PgsA1 (phosphatidylinositol synthase) (CDP-diacylglycerol--inositol-3-phosphatidyltransferase)	374.188	0.224067	0.148783	1.50599	0.132069	0.437847	0.093	0.166783	0.163	0.0610669	NA	344.445	-0.211954	0.163447	-1.29677	0.194709	0.390384
Rv1716	Rv1716	65.9446	Conserved hypothetical protein	114.529	0.364666	0.24244	1.50415	0.132543	0.439009	0.187	0.244584	0.257	0.107666	NA	108.87	0.0388709	0.272417	0.142689	0.886536	0.950152
Rv0711	atsA	63.0288	Possible arylsulfatase AtsA (aryl-sulfate sulphohydrolase) (arylsulphatase)	1154.66	0.135371	0.0900466	1.50335	0.132749	0.439284	0.071	0.174543	0.141	0.0056285	NA	1188.47	0.024385	0.0919065	0.265324	0.79076	0.893925
Rv1321	Rv1321	64.3172	Conserved hypothetical protein	877.745	-0.160896	0.107301	-1.49949	0.133748	0.440537	-0.273	0.17082	-0.203	0.0421044	NA	1059.28	0.184554	0.105945	1.74198	0.0815117	0.208831
Rv1620c	cydC	69.1508	Probable 'component linked with the assembly of cytochrome' transport transmembrane ATP-binding protein ABC transporter CydC	1604.94	-0.128172	0.085385	-1.50111	0.133327	0.440537	-0.2365	0.146302	-0.1665	0.0383278	NA	1193.72	-1.59804	0.0991729	-16.1136	2.0459e-58	1.4886e-55
Rv2629	Rv2629	64.0889	Conserved protein	947.463	0.146616	0.0977347	1.50015	0.133576	0.440537	0.187	0.137527	0.257	0.110384	NA	921.121	-0.129931	0.113535	-1.14441	0.252452	0.462447
Rv3029c	fixA	65.1685	Probable electron transfer flavoprotein (beta-subunit) FixA (beta-ETF) (electron transfer flavoprotein small subunit) (ETFSS)	4018.62	0.0963045	0.0642192	1.49962	0.133712	0.440537	0.021	0.0933813	0.091	0.00530451	NA	4539.67	0.242156	0.0610507	3.96647	7.29435e-05	0.000640783
Rv3754	tyrA	67.3289	Prephenate dehydrogenase TyrA (PDH) (hydroxyphenylpyruvate synthase)	418.978	-0.205476	0.137001	-1.49982	0.133661	0.440537	-0.278	0.135207	-0.208	0.00252403	NA	512.758	0.181263	0.133221	1.36062	0.173633	0.35993
Rv1025	Rv1025	68.8034	Conserved protein	298.024	0.231839	0.155044	1.49532	0.134832	0.440541	0.255	0.23041	0.325	0.0931605	NA	274.653	-0.199358	0.170793	-1.16725	0.24311	0.452586
Rv1303	Rv1303	61.1111	Conserved hypothetical transmembrane protein	1705.98	-0.117905	0.0787225	-1.49773	0.134203	0.440541	-0.177	0.0416684	-0.107	0.0109052	NA	1616.45	-0.512824	0.084441	-6.07316	1.25417e-09	2.81646e-08
Rv1322	Rv1322	67.3401	Conserved hypothetical protein	325.483	-0.22293	0.14883	-1.49788	0.134163	0.440541	-0.446	0.151944	-0.376	0.15307	NA	388.683	0.0978088	0.146094	0.669491	0.503182	0.699494
Rv2454c	Rv2454c	64.082	Probable oxidoreductase (beta subunit)	2377.37	-0.113829	0.0760824	-1.49613	0.13462	0.440541	-0.211	0.100246	-0.141	0.027171	NA	2331.72	-0.39157	0.0757253	-5.17093	2.32926e-07	3.54555e-06
Rv2478c	Rv2478c	65.8436	Conserved hypothetical protein	178.769	-0.292925	0.195911	-1.49519	0.134864	0.440541	-0.385	0.160996	-0.315	0.0220752	NA	216.934	0.0815128	0.190976	0.426822	0.669509	0.820909
Rv2581c	Rv2581c	64.7407	Possible glyoxalase II (hydroxyacylglutathione hydrolase) (GLX II)	500.539	0.186382	0.124458	1.49755	0.13425	0.440541	0.1045	0.142664	0.1745	0.0118823	NA	568.68	0.343344	0.125939	2.72628	0.00640531	0.0292011
Rv3015c	Rv3015c	70.4142	Conserved hypothetical protein	243.176	0.259428	0.173294	1.49704	0.134384	0.440541	0.208	0.347701	0.278	0.0185724	NA	219.22	-0.237224	0.213771	-1.10971	0.267124	0.479234
Rv3763	lpqH	64.375	19 kDa lipoprotein antigen precursor LpqH	2382.72	-0.109494	0.0731571	-1.49669	0.134473	0.440541	-0.184	0.0935	-0.114	0.00450617	NA	2594.61	-0.0597056	0.0706411	-0.845197	0.398001	0.608025
Rv3810	pirG	68.3041	Exported repetitive protein precursor PirG (cell surface protein) (EXP53)	3020.7	0.102389	0.0684283	1.4963	0.134575	0.440541	-0.021	0.0996203	0.049	0.0533893	NA	3877.88	0.571524	0.0650513	8.78574	1.5534e-18	9.41878e-17
Rv0082	Rv0082	69.7917	Probable oxidoreductase	167.315	0.310452	0.208128	1.49164	0.135794	0.441627	0.2055	0.241264	0.2755	0.0349521	NA	136.707	-0.492199	0.246086	-2.00011	0.0454885	0.137106
Rv0176	Rv0176	65.2219	Probable conserved Mce associated transmembrane protein	1607.74	0.131633	0.0883587	1.48976	0.136287	0.441627	0.051	0.123919	0.121	0.0106335	NA	1544.66	-0.186283	0.0903241	-2.06238	0.0391716	0.121592
Rv1072	Rv1072	62.8435	Probable conserved transmembrane protein	7761.46	0.0891369	0.0598054	1.49045	0.136106	0.441627	0.061	0.103486	0.131	0.0418631	NA	8371.36	0.109594	0.0557816	1.9647	0.0494491	0.144495
Rv1149	Rv1149	64.4608	Possible transposase	596.633	-0.173347	0.11616	-1.49232	0.135615	0.441627	-0.244	0.152227	-0.174	0.000652692	NA	683.062	0.0246238	0.11527	0.213619	0.830844	0.916891
Rv1342c	Rv1342c	62.8099	Conserved membrane protein	183.754	-0.28879	0.193764	-1.49042	0.136114	0.441627	-0.228	0.124936	-0.158	0.13079	NA	188.103	-0.437365	0.205013	-2.13335	0.0328959	0.10646
Rv2248	Rv2248	66.4216	Conserved hypothetical protein	1374.34	-0.129331	0.0868197	-1.48965	0.136315	0.441627	-0.1705	0.133724	-0.1005	0.0288313	NA	1667.15	0.224253	0.0833038	2.69199	0.00710273	0.0317441
Rv2334	cysK1	65.3805	Cysteine synthase a CysK1 (O-acetylserine sulfhydrylase A) (O-acetylserine (thiol)-lyase A) (CSASE A)	2118.57	0.111909	0.0749481	1.49315	0.135398	0.441627	0.0725	0.0671277	0.1425	0.0305913	NA	2413.11	0.279204	0.0728363	3.83331	0.000126431	0.00103129
Rv3034c	Rv3034c	65.227	Possible transferase	617.387	-0.168927	0.113309	-1.49085	0.136001	0.441627	-0.149	0.155465	-0.079	0.0899272	NA	701.393	0.00628817	0.11401	0.0551546	0.956015	0.980138
Rv3901c	Rv3901c	64.4444	Possible membrane protein	132.092	0.337794	0.226456	1.49165	0.13579	0.441627	0.166	0.181307	0.236	0.101794	NA	130.821	0.129081	0.245301	0.526217	0.598737	0.768869
Rv0970	Rv0970	61.9273	Probable conserved integral membrane protein	542.78	-0.178009	0.119598	-1.48839	0.136649	0.442305	-0.1955	0.205017	-0.1255	0.0525086	NA	665.462	0.210681	0.115476	1.82445	0.0680834	0.182123
Rv2259	mscR	66.5746	S-nitrosomycothiol reductase MscR	1760.04	-0.117548	0.0790455	-1.48709	0.13699	0.443005	-0.148	0.0633107	-0.078	0.039548	NA	2021.82	0.0859656	0.0758101	1.13396	0.256811	0.46644
Rv3589	mutY	69.7268	Probable adenine glycosylase MutY	561.041	0.19479	0.131131	1.48546	0.137421	0.443995	0.1875	0.195083	0.2575	0.0627103	NA	552.168	-0.0408541	0.130169	-0.313855	0.753631	0.869891
Rv3439c	Rv3439c	69.8006	Conserved hypothetical alanine and proline rich protein	356.962	0.214779	0.144945	1.4818	0.138394	0.446731	0.184	0.221599	0.254	0.0392212	NA	365.825	0.0920972	0.153614	0.599538	0.548814	0.732961
Rv1383	carA	67.7277	Probable carbamoyl-phosphate synthase small chain CarA (carbamoyl-phosphate synthetase glutamine chain)	391.295	0.207471	0.140208	1.47973	0.138944	0.447696	0.1395	0.206002	0.2095	0.00202938	NA	326.282	-0.561409	0.1643	-3.41699	0.000633187	0.00420353
Rv2808	Rv2808	50	Hypothetical protein	180.705	-0.29159	0.19702	-1.48	0.138874	0.447696	-0.361	0.110553	-0.291	0.000589539	NA	198.593	-0.209196	0.203138	-1.02982	0.303093	0.519629
Rv0383c	Rv0383c	68.0702	Possible conserved secreted protein	2998.22	-0.106072	0.0718026	-1.47727	0.139604	0.448311	-0.1745	0.0657019	-0.1045	0.00157157	NA	3729.39	0.311713	0.0680592	4.58003	4.64911e-06	5.54732e-05
Rv0507	mmpL2	58.1011	Probable conserved transmembrane transport protein MmpL2	997.062	-0.142797	0.0967628	-1.47575	0.140012	0.448311	-0.155	0.205953	-0.085	0.0577973	NA	1083.35	-0.100832	0.0994029	-1.01438	0.310403	0.528673
Rv0847	lpqS	69.4656	Probable lipoprotein LpqS	376.755	0.207585	0.140666	1.47572	0.140018	0.448311	0.0635	0.0953065	0.1335	0.0740848	NA	326.885	-0.41816	0.169498	-2.46705	0.0136232	0.0538125
Rv1567c	Rv1567c	59.2982	Probable hypothetical membrane protein	157.511	-0.321719	0.217821	-1.47699	0.139678	0.448311	-0.41	0.193647	-0.34	0.0182809	NA	202.154	0.209633	0.207552	1.01003	0.312482	0.530723
Rv2160A	Rv2160A	70.283	Conserved hypothetical protein	988.569	-0.146025	0.0989398	-1.4759	0.139972	0.448311	-0.2675	0.0952902	-0.1975	0.0514752	NA	980.68	-0.386764	0.0993001	-3.8949	9.82374e-05	0.000831134
Rv2970A	Rv2970A	52.0468	Conserved hypothetical protein	356.174	-0.220135	0.149105	-1.47638	0.139842	0.448311	-0.3335	0.069414	-0.2635	0.0433648	NA	494.862	0.501207	0.146437	3.42268	0.000620074	0.00413155
Rv3161c	Rv3161c	62.4021	Possible dioxygenase	413.954	0.198537	0.134519	1.4759	0.139971	0.448311	0.152	0.150895	0.222	0.0234634	NA	397.591	-0.111124	0.145944	-0.761421	0.446406	0.651695
Rv0663	atsD	64.2555	Possible arylsulfatase AtsD (aryl-sulfate sulphohydrolase) (arylsulphatase)	1599.93	-0.118773	0.0805738	-1.47409	0.140456	0.448456	-0.171	0.287314	-0.101	0.0177734	NA	1934.22	0.224152	0.0799342	2.8042	0.0050441	0.0238317
Rv1205	Rv1205	62.234	Conserved hypothetical protein	545.105	-0.176618	0.119848	-1.47368	0.140568	0.448456	-0.494	0.198703	-0.424	0.247382	NA	668.826	0.216091	0.134175	1.61051	0.107286	0.25635
Rv2081c	Rv2081c	65.5329	Conserved transmembrane protein	751.589	0.158722	0.107638	1.47459	0.140322	0.448456	-0.146	0.544274	-0.076	0.234722	NA	801.806	0.148585	0.109762	1.35369	0.175834	0.362633
Rv2387	Rv2387	61.7225	Conserved protein	418.946	-0.196414	0.133189	-1.47471	0.140291	0.448456	-0.2585	0.145797	-0.1885	0.00791411	NA	498.734	0.112851	0.131215	0.860048	0.389763	0.602105
Rv0917	betP	61.56	Possible glycine betaine transport integral membrane protein BetP	383.276	-0.206036	0.139953	-1.47218	0.140973	0.448538	-0.289	0.313299	-0.219	0.0129638	NA	462.633	0.145632	0.139911	1.04089	0.297925	0.515384
Rv1178	Rv1178	68.6869	Probable aminotransferase	4196.04	0.0962259	0.0653559	1.47234	0.14093	0.448538	0.065	0.100138	0.135	0.0387741	NA	4496.08	0.097688	0.0659191	1.48194	0.138357	0.307104
Rv3118	sseC1	68.6469	Conserved hypothetical protein SseC1	676.043	-0.165147	0.112111	-1.47307	0.140731	0.448538	-0.214	0.0146235	-0.144	0.0211472	NA	755.748	-0.0358041	0.112426	-0.318467	0.750131	0.867995
Rv0677c	mmpS5	61.5385	Possible conserved membrane protein MmpS5	226.299	0.26373	0.180089	1.46445	0.143072	0.454809	0.122	0.0917253	0.192	0.0717302	NA	258.897	0.434427	0.181592	2.39233	0.0167416	0.0641117
Rv1100	Rv1100	67.5214	Conserved protein	611.744	-0.167114	0.114221	-1.46307	0.143449	0.4556	-0.252	0.142185	-0.182	0.0148864	NA	723.389	0.121234	0.113862	1.06475	0.286989	0.502809
Rv2490c	PE_PGRS43	77.1021	PE-PGRS family protein PE_PGRS43	284.094	0.255858	0.175013	1.46194	0.143758	0.455768	0.2215	0.829934	0.2915	0.035642	NA	286.902	0.0988597	0.182946	0.540376	0.588938	0.762204
Rv2895c	viuB	67.6056	Possible mycobactin utilization protein ViuB	732.044	0.171647	0.117397	1.4621	0.143713	0.455768	0.172	0.150874	0.242	0.0703531	NA	710.755	-0.107456	0.124131	-0.865662	0.386675	0.599372
Rv2763c	dfrA	67.0833	Dihydrofolate reductase DfrA (DHFR) (tetrahydrofolate dehydrogenase)	451.521	0.190302	0.13025	1.46105	0.144002	0.456135	0.1255	0.0733044	0.1955	0.00519849	NA	428.322	-0.15834	0.143466	-1.10368	0.269733	0.482918
Rv2756c	hsdM	61.9224	Possible type I restriction/modification system DNA methylase HsdM (M protein) (DNA methyltransferase)	306.583	0.22511	0.154379	1.45816	0.144795	0.45824	0.107	0.236868	0.177	0.0481098	NA	285.908	-0.17327	0.181434	-0.955003	0.339576	0.553458
Rv1464	csd	67.8628	Probable cysteine desulfurase Csd	1415.26	-0.129496	0.088865	-1.45722	0.145056	0.458655	-0.1515	0.091707	-0.0815	0.0479957	NA	1601.8	0.0324676	0.0826154	0.392997	0.694322	0.835159
Rv1789	PPE26	68.0203	PPE family protein PPE26	1848.75	-0.123286	0.0847407	-1.45486	0.145708	0.460276	-0.153	0.17765	-0.083	0.0402859	NA	1999.21	-0.0930277	0.0813877	-1.14302	0.253031	0.462898
Rv2999	lppY	64.5963	Probable conserved lipoprotein LppY	130.578	0.338847	0.232976	1.45443	0.145827	0.460276	0.158	0.321704	0.228	0.110847	NA	128.708	0.118849	0.252189	0.47127	0.637448	0.797929
Rv2333c	stp	65.2416	Integral membrane drug efflux protein Stp	294.706	-0.233401	0.160973	-1.44994	0.147075	0.463802	-0.367	0.607065	-0.297	0.0635987	NA	319.805	-0.191561	0.16495	-1.16133	0.245508	0.455264
Rv2375	Rv2375	63.522	Conserved hypothetical protein	239.388	-0.251901	0.173897	-1.44856	0.147459	0.464601	-0.367	0.0874526	-0.297	0.0450986	NA	301.487	0.221067	0.168374	1.31295	0.189199	0.382265
Rv0681	Rv0681	65.313	Probable transcriptional regulatory protein (possibly TetR-family)	768.75	-0.157492	0.108804	-1.44748	0.147763	0.464733	-0.276	0.110886	-0.206	0.0485081	NA	947.394	0.241535	0.102737	2.35101	0.0187226	0.070003
Rv3703c	Rv3703c	68.7793	Conserved hypothetical protein	1146.26	0.137309	0.0948357	1.44786	0.147656	0.464733	-0.1	0.259132	-0.03	0.167309	NA	1047.53	-0.335229	0.0974873	-3.43869	0.000584531	0.00393801
Rv0471c	Rv0471c	69.1207	Hypothetical protein	227.763	-0.273302	0.189203	-1.44449	0.148602	0.466547	-0.265	0.153585	-0.195	0.0783015	NA	289.768	0.226595	0.18055	1.25503	0.209469	0.409702
Rv2928	tesA	54.4529	Probable thioesterase TesA	521.611	-0.175508	0.121495	-1.44457	0.14858	0.466547	-0.264	0.373893	-0.194	0.018492	NA	628.431	0.167466	0.121882	1.37401	0.169439	0.353245
Rv1709	scpA	64.2772	Possible segregation and condensation protein ScpA	660.778	0.169816	0.11762	1.44377	0.148804	0.466768	0.099	0.104611	0.169	0.000816207	NA	693.105	0.113092	0.121046	0.934289	0.350155	0.562412
Rv0975c	fadE13	67.7981	Probable acyl-CoA dehydrogenase FadE13	106.178	0.370704	0.257293	1.44079	0.149645	0.46858	0.227	0.408987	0.297	0.073704	NA	87.9866	-0.365085	0.29929	-1.21984	0.222525	0.426752
Rv2526	vapB17	69.2982	Possible antitoxin VapB17	134.127	0.33076	0.22954	1.44096	0.149595	0.46858	0.2	0.0915138	0.27	0.0607597	NA	150.46	0.445798	0.228527	1.95075	0.0510867	0.148208
Rv2942	mmpL7	66.0152	Conserved transmembrane transport protein MmpL7	5660.07	0.0895363	0.0621693	1.4402	0.149811	0.468686	0.025	0.101954	0.095	0.00546373	NA	6163.22	0.135618	0.0624922	2.17016	0.0299944	0.09929
Rv3791	dprE2	64.7059	Decaprenylphosphoryl-D-2-keto erythro pentose reductase	478.012	0.18337	0.127399	1.43933	0.150057	0.469043	0.168	0.148143	0.238	0.0546301	NA	495.373	0.0937676	0.132013	0.710293	0.477523	0.677282
Rv1937	Rv1937	65.9127	Possible oxygenase	144.198	0.331247	0.230257	1.4386	0.150265	0.469281	0.19	0.549584	0.26	0.0712469	NA	129.998	-0.147564	0.252578	-0.584232	0.559064	0.741197
Rv0938	ligD	65.5702	ATP dependent DNA ligase LigD (ATP dependent polydeoxyribonucleotide synthase) (thermostable DNA ligase) (ATP dependent polynucleotide ligase) (sealase) (DNA repair enzyme) (DNA joinase)	1763.85	-0.113146	0.078748	-1.43682	0.15077	0.470086	-0.2455	0.130096	-0.1755	0.0623535	NA	1913.19	-0.0745121	0.078377	-0.950688	0.341763	0.555676
Rv2588c	yajC	60.9195	Probable conserved membrane protein secretion factor YajC	860.739	-0.1492	0.103845	-1.43676	0.150787	0.470086	-0.273	0.0820257	-0.203	0.0537996	NA	1001.49	0.0927685	0.101821	0.911093	0.362247	0.57494
Rv1838c	vapC13	60.101	Possible toxin VapC13	155.171	-0.308296	0.21503	-1.43374	0.151648	0.472354	-0.262	0.152144	-0.192	0.116296	NA	197.932	0.210381	0.204248	1.03003	0.302998	0.519629
Rv2461c	clpP1	62.1891	Probable ATP-dependent CLP protease proteolytic subunit 1 ClpP1 (endopeptidase CLP)	1330.07	-0.12598	0.0879406	-1.43256	0.151983	0.472985	-0.205	0.0465276	-0.135	0.00901975	NA	1505.75	0.0372962	0.0874953	0.426265	0.669915	0.820909
Rv1086	Rv1086	65.019	Short (C15) chain Z-isoprenyl diphosphate synthase (Z-FPP synthase) (Z-farnesyl diphosphate synthase) (Z-FPP synthetase) (Z-farnesyl diphosphate synthetase) (geranyltranstransferase) (farnesyl pyrophosphate synthetase)	566.545	-0.167943	0.117365	-1.43095	0.152444	0.474005	-0.202	0.0877813	-0.132	0.0359434	NA	679.482	0.158937	0.114491	1.38821	0.165073	0.346529
Rv1684	Rv1684	68.8889	Conserved hypothetical protein	110.174	0.354729	0.247983	1.43046	0.152586	0.47403	0.225	0.0872172	0.295	0.0597286	NA	119.264	0.382304	0.256548	1.49018	0.136177	0.304306
Rv1593c	Rv1593c	64.9789	Conserved protein	1035.12	0.135268	0.0946203	1.42959	0.152834	0.474387	0.129	0.227224	0.199	0.0637316	NA	1220.69	0.392084	0.096596	4.05901	4.92817e-05	0.000451604
Rv1365c	rsfA	65.1163	Anti-anti-sigma factor RsfA (anti-sigma factor antagonist) (regulator of sigma F A)	190.216	-0.276609	0.193919	-1.42642	0.153748	0.475976	-0.305	0.188665	-0.235	0.0416093	NA	223.642	0.00791264	0.196435	0.0402813	0.967869	0.985476
Rv1570	bioD	72.5404	Dethiobiotin synthetase BioD	446.773	0.190186	0.133254	1.42724	0.153511	0.475976	0.071	0.15797	0.141	0.0491859	NA	411.374	-0.247681	0.142476	-1.7384	0.0821399	0.210018
Rv2594c	ruvC	66.3139	Probable crossover junction endodeoxyribonuclease RuvC (holliday junction nuclease) (holliday junction resolvase)	647.859	0.159822	0.112017	1.42677	0.153647	0.475976	0.09	0.156055	0.16	0.000177798	NA	718.444	0.253418	0.118703	2.13488	0.0327705	0.106161
Rv1679	fadE16	67.4688	Possible acyl-CoA dehydrogenase FadE16	792.285	0.148479	0.10415	1.42562	0.153977	0.476271	0.07	0.142515	0.14	0.00847869	NA	703.546	-0.417988	0.115401	-3.62204	0.00029229	0.0021701
Rv1850	ureC	65.8016	Urease alpha subunit UreC (urea amidohydrolase)	582.792	0.166467	0.116852	1.42459	0.154275	0.476776	0.0945	0.162113	0.1645	0.0019669	NA	582.902	-0.0258882	0.123717	-0.209254	0.83425	0.917956
Rv2197c	Rv2197c	66.9767	Probable conserved transmembrane protein	1093.13	0.143488	0.100805	1.42342	0.154613	0.477408	0.076	0.0663609	0.146	0.00251223	NA	1020.09	-0.261524	0.106596	-2.45342	0.0141506	0.0554738
Rv1256c	cyp130	67.2414	Probable cytochrome P450 130 Cyp130	205.079	0.266012	0.186989	1.42261	0.15485	0.477723	0.2355	0.250525	0.3055	0.0394876	NA	181.376	-0.286762	0.211058	-1.35869	0.174245	0.360332
Rv0080	Rv0080	68.8453	Conserved hypothetical protein	74.7842	0.443886	0.312491	1.42048	0.155469	0.47796	0.6815	0.185844	0.7515	0.307614	NA	83.9606	0.570111	0.365557	1.55957	0.118862	0.275077
Rv0914c	Rv0914c	67.2316	Possible lipid carrier protein or keto acyl-CoA thiolase	600.656	-0.163492	0.11517	-1.41957	0.155734	0.47796	-0.2205	0.253802	-0.1505	0.0129918	NA	716.755	0.15034	0.114259	1.31579	0.188246	0.381313
Rv2104c	vapB37	65.8824	Possible antitoxin VapB37	283.067	-0.243909	0.171774	-1.41994	0.155625	0.47796	-0.4005	0.0483859	-0.3305	0.0865911	NA	390.637	0.458768	0.150947	3.03927	0.00237151	0.0129543
Rv2235	Rv2235	65.6863	Probable conserved transmembrane protein	563.573	0.167572	0.117964	1.42054	0.155451	0.47796	-0.032	0.166816	0.038	0.129572	NA	487.695	-0.48122	0.133968	-3.59204	0.000328104	0.00238728
Rv2586c	secF	65.839	Probable protein-export membrane protein SecF	2538.56	0.102086	0.0718741	1.42034	0.155508	0.47796	-0.01	0.134	0.06	0.0420857	NA	2449.65	-0.204595	0.0825894	-2.47725	0.0132397	0.0524115
Rv3761c	fadE36	65.5303	Possible acyl-CoA dehydrogenase FadE36	302.026	0.220256	0.155035	1.42069	0.155407	0.47796	0.179	0.17002	0.249	0.0287435	NA	309.579	0.101708	0.162106	0.627418	0.530385	0.71954
Rv3225c	Rv3225c	66.4561	GCN5-related N-acetyltransferase, phosphorylase	834.139	-0.144437	0.101787	-1.41902	0.155894	0.478039	-0.165	0.217942	-0.095	0.0494368	NA	970.992	0.0982093	0.0996758	0.985287	0.324483	0.542495
Rv2084	Rv2084	65.6992	Hypothetical protein	797.954	0.147903	0.104305	1.41799	0.156195	0.478548	0.1515	0.172033	0.2215	0.0735968	NA	729.33	-0.326343	0.11717	-2.7852	0.00534953	0.0249828
MTB000047	serX	65.5172	tRNA-Ser (CGA)	275.401	-0.259156	0.182884	-1.41705	0.15647	0.478978	-0.475	0.120185	-0.405	0.145844	NA	466.937	0.935129	0.441763	2.11681	0.0342759	0.109767
Rv1858	modB	66.5409	Probable molybdenum-transport integral membrane protein ABC transporter ModB	83.6457	0.416683	0.294759	1.41364	0.157467	0.481616	0.1955	0.339098	0.2655	0.151183	NA	78.524	0.0685114	0.320004	0.214096	0.830472	0.916891
Rv2850c	Rv2850c	70.4762	Possible magnesium chelatase	1687.03	0.113161	0.0802502	1.4101	0.158509	0.484386	0.013	0.20622	0.083	0.0301611	NA	1585.23	-0.274696	0.0847677	-3.24058	0.00119287	0.00722076
Rv0276	Rv0276	66.8838	Conserved hypothetical protein	3620.06	0.0911718	0.0648344	1.40622	0.159657	0.486429	-0.349	0.227053	-0.279	0.370172	NA	3254.18	-0.446684	0.0665876	-6.70821	1.97028e-11	5.38938e-10
Rv1985c	Rv1985c	65.0219	Probable transcriptional regulatory protein (probably LysR-family)	111.506	-0.351857	0.250221	-1.40619	0.159669	0.486429	-0.3585	0.358939	-0.2885	0.0633574	NA	149.918	0.307616	0.234118	1.31394	0.188868	0.382265
Rv2443	dctA	63.2791	Probable C4-dicarboxylate-transport transmembrane protein DctA	403.723	0.192669	0.137034	1.406	0.159725	0.486429	-0.074	0.257935	-0.004	0.196669	NA	373.593	-0.226711	0.15786	-1.43615	0.150958	0.32554
Rv3528c	Rv3528c	48.5994	Unknown protein	448.878	-0.18747	0.133289	-1.40649	0.159577	0.486429	-0.339	0.187247	-0.269	0.0815303	NA	502.731	-0.0506707	0.136106	-0.372287	0.709679	0.843789
Rv0557	mgtA	66.9305	Mannosyltransferase MgtA	723.259	-0.14986	0.106634	-1.40536	0.159914	0.486587	-0.189	0.1411	-0.119	0.0308598	NA	796.06	-0.0664088	0.110421	-0.601413	0.547565	0.731561
Rv0835	lpqQ	61.8605	Possible lipoprotein LpqQ	218.593	-0.255231	0.181699	-1.40469	0.160114	0.486779	-0.209	0.210027	-0.139	0.116231	NA	253.065	-0.0210991	0.177437	-0.118911	0.905346	0.959129
Rv2537c	aroD	66.2162	3-dehydroquinate dehydratase AroD (AROQ) (3-dehydroquinase) (type II dhqase)	445.771	-0.182865	0.130567	-1.40055	0.16135	0.490117	-0.201	0.108224	-0.131	0.0518653	NA	506.634	-0.00524972	0.13028	-0.0402958	0.967857	0.985476
Rv2319c	Rv2319c	66.6667	Universal stress protein family protein	90.2262	0.394916	0.282336	1.39875	0.161889	0.490917	0.279	0.532037	0.349	0.0459162	NA	84.4404	0.0305608	0.304839	0.100252	0.920144	0.965321
Rv2973c	recG	64.589	Probable ATP-dependent DNA helicase RecG	328.534	0.209972	0.150079	1.39908	0.161789	0.490917	0.119	0.27144	0.189	0.0209722	NA	333.114	0.0572576	0.157419	0.363728	0.716061	0.847909
Rv1693	Rv1693	63.8418	Conserved hypothetical protein	252.689	0.2392	0.171591	1.39401	0.163313	0.494813	0.0505	0.0729919	0.1205	0.1187	NA	236.619	-0.136715	0.185831	-0.735697	0.461915	0.662919
Rv0262c	aac	68.1319	Aminoglycoside 2'-N-acetyltransferase Aac (Aac(2')-IC)	254.675	0.238439	0.171262	1.39225	0.163848	0.49601	0.155	0.118201	0.225	0.0134387	NA	265.751	0.167082	0.177614	0.940706	0.346856	0.56008
Rv2965c	kdtB	61.1111	Probable phosphopantetheine adenylyltransferase KdtB (pantetheine- phosphate adenylyltransferase) (PPAT) (dephospho-CoA pyrophosphorylase)	513.053	-0.187852	0.135177	-1.38968	0.164628	0.497522	-0.257	0.0623525	-0.187	0.000852381	NA	534.608	-0.274926	0.134337	-2.04654	0.0407032	0.12549
Rv3694c	Rv3694c	64.5519	Possible conserved transmembrane protein	1219.43	0.127459	0.0917003	1.38996	0.164542	0.497522	-0.03	0.173099	0.04	0.0874594	NA	1167.66	-0.197981	0.0925036	-2.14026	0.0323341	0.105157
Rv3193c	Rv3193c	61.9335	Probable conserved transmembrane protein	2270	0.102994	0.0741497	1.38901	0.164831	0.497713	0.041	0.176118	0.111	0.00800552	NA	2350.57	0.00785549	0.0741997	0.10587	0.915686	0.964579
Rv0309	Rv0309	62.8615	Possible conserved exported protein	1836.41	0.110036	0.0792615	1.38827	0.165056	0.497971	-0.027	0.150218	0.043	0.067036	NA	2009.43	0.170237	0.0774152	2.19901	0.0278775	0.0942549
Rv0849	Rv0849	63.8095	Probable conserved integral membrane transport protein	85.0446	0.444078	0.319991	1.38778	0.165203	0.49799	0.48	0.447666	0.55	0.105922	NA	65.1965	-0.525458	0.342773	-1.53296	0.125285	0.28597
Rv0112	gca	55.9039	Possible GDP-mannose 4,6-dehydratase Gca (GDP-D-mannose dehydratase)	452.193	-0.189791	0.136906	-1.38629	0.165659	0.498098	-0.3155	0.17129	-0.2455	0.0557092	NA	630.485	0.529014	0.126459	4.18329	2.87321e-05	0.000279484
Rv1312	Rv1312	64.4144	Conserved hypothetical secreted protein	1509.97	0.1189	0.0857622	1.38639	0.165628	0.498098	0.037	0.0671829	0.107	0.0118997	NA	1189.18	-0.90599	0.0922441	-9.82166	9.08383e-23	8.93161e-21
Rv3641c	fic	63.2075	Possible cell filamentation protein Fic	171.504	-0.276286	0.199286	-1.38638	0.165631	0.498098	-0.272	0.198226	-0.202	0.0742863	NA	225.892	0.314506	0.193709	1.6236	0.104461	0.251509
Rv3359	Rv3359	67.4223	Possible oxidoreductase	113.576	-0.340402	0.245739	-1.38522	0.165986	0.49866	-0.3305	0.544137	-0.2605	0.079902	NA	114.166	-0.556033	0.265763	-2.09221	0.0364195	0.115413
Rv2920c	amt	63.1799	Probable ammonium-transport integral membrane protein Amt	272.161	-0.25014	0.180702	-1.38427	0.166276	0.499108	0.042	0.679715	0.112	0.36214	NA	326.71	0.0822724	0.162033	0.507752	0.611627	0.776921
Rv1147	Rv1147	68.8172	Conserved protein	76.0282	0.414596	0.300283	1.38068	0.167377	0.500301	0.439	0.385805	0.509	0.0944042	NA	56.3252	-0.702673	0.373548	-1.88108	0.0599614	NA
Rv1769	Rv1769	64.9799	Conserved protein	1003.97	-0.132148	0.0956162	-1.38207	0.16695	0.500301	-0.148	0.174294	-0.078	0.0541483	NA	1064.29	-0.162776	0.0963868	-1.68878	0.0912618	0.226809
Rv2525c	Rv2525c	65.8368	Conserved hypothetical protein. Secreted; predicted to be a substrate of the twin arginine translocation (tat) export system.	1004.22	0.133691	0.0967918	1.38122	0.16721	0.500301	0.005	0.0815393	0.075	0.0586911	NA	1216.51	0.456952	0.0936344	4.88018	1.0599e-06	1.44416e-05
Rv3414c	sigD	65.7277	Probable alternative RNA polymerase sigma-D factor SigD	1175.16	-0.131408	0.0950896	-1.38194	0.16699	0.500301	-0.2305	0.0621072	-0.1605	0.0290917	NA	1528.04	0.403525	0.0935059	4.31551	1.59238e-05	0.000165045
Rv3733c	Rv3733c	66.2675	Conserved hypothetical protein	417.329	-0.18445	0.133558	-1.38105	0.167265	0.500301	-0.284	0.112169	-0.214	0.0295498	NA	489.625	0.0830813	0.132887	0.625203	0.531838	0.719802
Rv0789c	Rv0789c	64.6667	Hypothetical protein	77.2073	0.405958	0.294691	1.37757	0.168336	0.500979	0.194	0.322631	0.264	0.141958	NA	71.2758	0.00865949	0.326435	0.0265274	0.978837	0.988893
Rv1488	Rv1488	66.5794	Possible exported conserved protein	1349.26	-0.118035	0.0856723	-1.37775	0.168281	0.500979	-0.199	0.117824	-0.129	0.0109652	NA	1395.02	-0.225649	0.0872837	-2.58523	0.00973141	0.0408809
Rv1531	Rv1531	62.2575	Conserved protein	281.296	0.219108	0.159103	1.37715	0.168466	0.500979	0.154	0.133488	0.224	0.00489162	NA	249.693	-0.333567	0.178727	-1.86635	0.0619925	0.171019
Rv3060c	Rv3060c	65.5126	Probable transcriptional regulatory protein (probably GntR-family)	922.812	-0.142474	0.103486	-1.37675	0.16859	0.500979	-0.244	0.218627	-0.174	0.031526	NA	1053.57	0.0451552	0.102142	0.442082	0.65843	0.812816
Rv3450c	eccB4	70.1345	ESX conserved component EccB4. ESX-4 type VII secretion system protein. Probable membrane protein.	190.279	0.268707	0.194962	1.37826	0.168124	0.500979	0.0385	0.580553	0.1085	0.160207	NA	186.715	0.032407	0.204725	0.158296	0.874224	0.943274
Rv3457c	rpoA	63.5057	Probable DNA-directed RNA polymerase (alpha chain) RpoA (transcriptase alpha chain) (RNA polymerase alpha subunit) (DNA-directed RNA nucleotidyltransferase)	3797.17	0.0911476	0.0661266	1.37838	0.168086	0.500979	0.03	0.0681165	0.1	0.00885237	NA	4847.49	0.547606	0.0621044	8.8175	1.17039e-18	7.21673e-17
Rv3648c	cspA	59.8039	Probable cold shock protein A CspA	11299.4	0.0913888	0.0663014	1.37838	0.168085	0.500979	0.027	0.0205781	0.097	0.00561117	NA	13473.2	0.378463	0.0582907	6.49269	8.43169e-11	2.1755e-09
Rv1918c	PPE35	60.4588	PPE family protein PPE35	765.366	0.143629	0.104562	1.37363	0.169558	0.503142	-0.124	0.342257	-0.054	0.197629	NA	702.666	-0.313476	0.113239	-2.76827	0.00563546	0.0261837
Rv3190c	Rv3190c	60.5845	Hypothetical protein	425.213	0.18323	0.133405	1.37349	0.169602	0.503142	0.076	0.256732	0.146	0.0372297	NA	417.42	-0.0639674	0.144956	-0.44129	0.659003	0.812972
Rv0019c	fhaB	63.0342	Conserved protein with FHA domain, FhaB	1142.75	-0.145736	0.10618	-1.37253	0.169899	0.50358	-0.276	0.0983368	-0.206	0.0602643	NA	1335.16	0.106029	0.0892141	1.18848	0.234646	0.44299
Rv1361c	PPE19	67.9261	PPE family protein PPE19	2372.76	0.103071	0.0751191	1.3721	0.170033	0.50358	-0.092	0.213653	-0.022	0.125071	NA	2520.91	0.0819414	0.0709504	1.15491	0.248127	0.457056
Rv0996	Rv0996	67.3166	Probable conserved transmembrane protein	1178.29	0.122072	0.0890301	1.37113	0.170334	0.50377	0.055	0.073055	0.125	0.00292795	NA	1316.04	0.236615	0.0888074	2.66437	0.00771336	0.0340663
Rv1123c	bpoB	66.7767	Possible peroxidase BpoB (non-haem peroxidase)	583.268	0.162622	0.118617	1.37098	0.17038	0.50377	0.1085	0.196371	0.1785	0.0158775	NA	533.046	-0.307571	0.13646	-2.25393	0.0242006	0.0850689
Rv1600	hisC1	63.0796	Probable histidinol-phosphate aminotransferase HisC1	708.19	-0.146794	0.107207	-1.36925	0.170921	0.504529	-0.216	0.122964	-0.146	0.000793515	NA	763.19	-0.126414	0.109397	-1.15556	0.247862	0.457056
Rv2529	Rv2529	69.8994	Hypothetical protein	118.243	0.338561	0.247253	1.36929	0.170909	0.504529	0.2105	0.528659	0.2805	0.0580606	NA	111.353	-0.00861841	0.26984	-0.031939	0.974521	0.988343
Rv1412	ribC	65.6766	Probable riboflavin synthase alpha chain RibC (RibE)	266.96	-0.221907	0.162469	-1.36584	0.171989	0.507262	-0.354	0.41086	-0.284	0.062093	NA	294.022	-0.135325	0.165311	-0.818609	0.41301	0.622939
Rv0442c	PPE10	66.1202	PPE family protein PPE10	433.655	-0.182777	0.134039	-1.36361	0.17269	0.508002	-0.143	0.315422	-0.073	0.109777	NA	532.057	0.20853	0.130111	1.60271	0.108998	0.259005
Rv0457c	Rv0457c	64.2928	Probable peptidase	364.924	-0.195034	0.143102	-1.3629	0.172914	0.508002	-0.348	0.493349	-0.278	0.0829656	NA	373.379	-0.341909	0.154535	-2.2125	0.0269319	0.0923451
Rv0660c	mazE2	71.5447	Possible antitoxin MazE2	1067.91	-0.125044	0.0918844	-1.36088	0.173551	0.508002	-0.217	0.0515771	-0.147	0.021956	NA	1397.72	0.426228	0.0874819	4.87218	1.10374e-06	1.48934e-05
Rv0784	Rv0784	68.2678	Conserved hypothetical protein	118.081	-0.324405	0.237946	-1.36335	0.172771	0.508002	0.015	0.493604	0.085	0.409405	NA	157.047	0.301075	0.228297	1.31879	0.18724	0.380137
Rv0924c	mntH	65.3458	Divalent cation-transport integral membrane protein MntH (BRAMP) (MRAMP)	153.108	0.289597	0.212529	1.36262	0.173001	0.508002	0.198	0.401419	0.268	0.0215967	NA	134.335	-0.28899	0.243802	-1.18535	0.23588	0.444628
Rv1111c	Rv1111c	67.5813	Conserved hypothetical protein	1174.25	0.121273	0.0889127	1.36396	0.172581	0.508002	0.136	0.263388	0.206	0.0847267	NA	1349.1	0.310128	0.0874598	3.54595	0.000391206	0.00278514
Rv2718c	nrdR	64.5161	Probable transcriptional regulatory protein NrdR	615.941	0.161377	0.118588	1.36082	0.17357	0.508002	-0.093	0.197849	-0.023	0.184377	NA	567.188	-0.281608	0.124279	-2.26593	0.0234555	0.0829263
Rv2782c	pepR	68.5649	Probable zinc protease PepR	2237.69	0.102329	0.0752137	1.36051	0.17367	0.508002	-0.02	0.109714	0.05	0.0523286	NA	2502.01	0.220209	0.0763022	2.88602	0.00390152	0.01942
Rv3702c	Rv3702c	66.8091	Conserved hypothetical protein	271	0.222232	0.163328	1.36065	0.173624	0.508002	0.03	0.215992	0.1	0.122232	NA	253.997	-0.158822	0.177477	-0.894887	0.370848	0.582532
Rv3749c	Rv3749c	59.0196	Conserved hypothetical protein	346.495	-0.20193	0.148336	-1.3613	0.173417	0.508002	-0.234	0.125009	-0.164	0.0379302	NA	403.17	0.040834	0.149906	0.272398	0.785316	0.890971
Rv2240c	Rv2240c	67.1743	Unknown protein	792.602	-0.147338	0.108388	-1.35936	0.174033	0.508393	-0.206	0.107243	-0.136	0.0113376	NA	867.909	-0.0791067	0.109204	-0.724393	0.468824	0.667286
Rv2574	Rv2574	65.4762	Conserved protein	380.311	-0.188479	0.138671	-1.35918	0.17409	0.508393	-0.172	0.214972	-0.102	0.0864792	NA	427.824	-0.0375577	0.148114	-0.253574	0.799825	0.898799
Rv3685c	cyp137	65.9679	Probable cytochrome P450 137 Cyp137	1003.67	-0.131933	0.0973463	-1.3553	0.175322	0.511572	-0.2145	0.233684	-0.1445	0.0125665	NA	1123.02	-0.00306461	0.0951442	-0.0322102	0.974304	0.988343
Rv0827c	kmtR	64.3766	Metal sensor transcriptional regulator KmtR (ArsR-SmtB family)	164.924	0.277146	0.204596	1.3546	0.175544	0.511647	0.2985	0.236082	0.3685	0.0913541	NA	191.768	0.491587	0.224465	2.19004	0.0285214	0.0957317
Rv2308	Rv2308	62.7615	Conserved hypothetical protein	76.4423	-0.399728	0.295151	-1.35432	0.175636	0.511647	-0.5455	0.32741	-0.4755	0.0757723	NA	90.2185	-0.0877421	0.292351	-0.300125	0.764082	0.878086
Rv2263	Rv2263	66.7715	Possible oxidoreductase	285.45	0.216854	0.160226	1.35342	0.17592	0.511777	-0.07	0.597176	0	0.216854	NA	259.405	-0.257341	0.176728	-1.45614	0.145353	0.317023
Rv3651	Rv3651	63.7765	Conserved hypothetical protein	583.07	-0.157039	0.116044	-1.35327	0.175968	0.511777	-0.19	0.114878	-0.12	0.0370393	NA	755.498	0.373405	0.10974	3.40263	0.000667406	0.00439859
Rv2434c	Rv2434c	63.3472	Probable conserved transmembrane protein	209.718	-0.249022	0.184112	-1.35256	0.176197	0.512023	-0.405	0.372499	-0.335	0.085978	NA	243.891	0.00486957	0.184873	0.0263401	0.978986	0.988893
Rv0920c	Rv0920c	63.4848	Probable transposase	780.953	-0.145319	0.107544	-1.35125	0.176616	0.512821	-0.2235	0.201514	-0.1535	0.00818116	NA	955.71	0.235231	0.10511	2.23796	0.0252237	0.0883193
Rv3095	Rv3095	65.1992	Hypothetical transcriptional regulatory protein	481.961	0.170529	0.126348	1.34968	0.177119	0.513862	0.059	0.201337	0.129	0.0415285	NA	598.105	0.548171	0.124038	4.41938	9.89849e-06	0.000107816
MTB000126	ncRv11144c	61.3636	Putative small regulatory RNA	1504.17	-0.120246	0.0892457	-1.34736	0.177865	0.515185	-0.097	0.0767092	-0.027	0.0932459	NA	1314.89	-0.820156	0.104278	-7.86512	3.68736e-15	1.65612e-13
Rv1752	Rv1752	65.1111	Conserved hypothetical protein	307.268	0.206455	0.153186	1.34774	0.177742	0.515185	0.057	0.127044	0.127	0.0794549	NA	253.999	-0.592907	0.178625	-3.31928	0.000902487	0.00570008
Rv2611c	Rv2611c	67.9285	Probable acyltransferase	552.604	0.163867	0.121794	1.34545	0.17848	0.516545	0.1185	0.0692628	0.1885	0.0246327	NA	537.752	-0.107159	0.126039	-0.85021	0.395208	0.606396
MTB000133	ncRv11315	60.5042	Putative small regulatory RNA	1914.76	-0.1103	0.0821288	-1.34302	0.179266	0.518015	-0.183	0.162809	-0.113	0.00269961	NA	3017.76	0.876725	0.329423	2.66139	0.0077818	0.0342324
Rv0244c	fadE5	64.2702	Probable acyl-CoA dehydrogenase FadE5	1319.08	0.115366	0.0859216	1.34268	0.179374	0.518015	0.056	0.144702	0.126	0.0106345	NA	1334.87	-0.0444554	0.088184	-0.504121	0.614176	0.778691
Rv0857	Rv0857	61.6034	Conserved hypothetical protein	482.853	-0.194142	0.144609	-1.34253	0.179425	0.518015	-0.2505	0.0825353	-0.1805	0.0136421	NA	527.498	-0.134026	0.142164	-0.942756	0.345806	0.559129
Rv0553	menC	70.2345	Probable muconate cycloisomerase MenC (cis,cis-muconate lactonizing enzyme) (MLE)	96.6606	0.3529	0.263061	1.34151	0.179754	0.518543	0.244	0.247065	0.314	0.0388995	NA	90.4889	-0.0161032	0.290052	-0.0555182	0.955726	0.980138
Rv0117	oxyS	63.5979	Oxidative stress response regulatory protein OxyS	177.373	-0.268887	0.200637	-1.34017	0.180191	0.518961	-0.454	0.441578	-0.384	0.115113	NA	193.838	-0.200402	0.213672	-0.937897	0.348298	0.560915
Rv3273	Rv3273	64.2266	Probable transmembrane carbonic anhydrase (carbonate dehydratase) (carbonic dehydratase)	2347.63	0.097862	0.0730157	1.34029	0.180152	0.518961	0.0305	0.130679	0.1005	0.00263804	NA	2266.65	-0.206002	0.0739797	-2.78458	0.00535972	0.0249983
Rv3384c	vapC46	68.9567	Possible toxin VapC46. Contains PIN domain.	144.238	-0.292852	0.218626	-1.33951	0.180405	0.519157	-0.384	0.180763	-0.314	0.0211478	NA	167.081	-0.0530365	0.219249	-0.241901	0.808857	0.906538
Rv2564	glnQ	65.7603	Probable glutamine-transport ATP-binding protein ABC transporter GlnQ	494.838	0.168668	0.126011	1.33851	0.18073	0.519673	0.0775	0.137365	0.1475	0.0211675	NA	571.567	0.370485	0.123126	3.00899	0.00262122	0.0141274
Rv0270	fadD2	64.6465	Probable fatty-acid-CoA ligase FadD2 (fatty-acid-CoA synthetase) (fatty-acid-CoA synthase)	2925.48	-0.09512	0.0711009	-1.33782	0.180956	0.519901	-0.15	0.107267	-0.08	0.01512	NA	3230.61	-0.00496702	0.0673104	-0.0737927	0.941175	0.974194
Rv1672c	Rv1672c	67.6426	Probable conserved integral membrane transport protein	273.049	0.22587	0.16898	1.33667	0.181332	0.52056	0.0175	0.314954	0.0875	0.13837	NA	269.304	0.00324029	0.180108	0.0179908	0.985646	0.993291
Rv0141c	Rv0141c	60.5839	Unknown protein	480.403	-0.174375	0.130924	-1.33188	0.182899	0.521032	-0.3025	0.140071	-0.2325	0.0581245	NA	594.144	0.240236	0.134202	1.7901	0.0734373	0.193178
Rv0637	hadC	60.479	(3R)-hydroxyacyl-ACP dehydratase subunit HadC	1900.55	0.108261	0.0812957	1.33169	0.182962	0.521032	0.012	0.0415798	0.082	0.0262607	NA	1870.12	-0.137781	0.0787203	-1.75026	0.0800741	0.205517
Rv0742	PE_PGRS8	75.3788	PE-PGRS family protein PE_PGRS8	176.006	0.262695	0.197259	1.33173	0.182949	0.521032	0.181	0.497267	0.251	0.0116953	NA	165.627	-0.0983519	0.217051	-0.453129	0.650456	0.808383
Rv0794c	Rv0794c	67.4	Probable oxidoreductase	345.767	0.195873	0.146832	1.334	0.182205	0.521032	0.06	0.178754	0.13	0.0658728	NA	333.636	-0.0975948	0.155938	-0.625857	0.531408	0.71954
Rv1461	Rv1461	61.708	Conserved protein	3224.6	-0.0927184	0.0694329	-1.33537	0.181756	0.521032	-0.136	0.0964811	-0.066	0.0267184	NA	3995.97	0.31317	0.0635945	4.92448	8.45842e-07	1.18353e-05
Rv1634	Rv1634	67.0198	Possible drug efflux membrane protein	989.781	0.132648	0.0994537	1.33376	0.182282	0.521032	0.0355	0.145892	0.1055	0.0271475	NA	921.082	-0.283916	0.111845	-2.53848	0.0111335	0.0457152
Rv1654	argB	68.2486	Probable acetylglutamate kinase ArgB	277.29	0.234665	0.176171	1.33203	0.182849	0.521032	0.116	0.169634	0.186	0.0486652	NA	255.747	-0.194295	0.192001	-1.01195	0.311564	0.529896
Rv1886c	fbpB	64.2127	Secreted antigen 85-B FbpB (85B) (antigen 85 complex B) (mycolyl transferase 85B) (fibronectin-binding protein B) (extracellular alpha-antigen)	3075.69	-0.113802	0.085438	-1.33199	0.182864	0.521032	-0.1985	0.0744062	-0.1285	0.0146976	NA	3173.34	-0.226822	0.0778936	-2.91194	0.00359187	0.0183787
Rv2185c	TB16.3	57.0115	Conserved protein TB16.3	625.552	-0.150499	0.112973	-1.33217	0.182805	0.521032	-0.187	0.0866537	-0.117	0.0334993	NA	781.316	0.285424	0.120221	2.37415	0.0175892	0.0666559
Rv2619c	Rv2619c	65.8192	Conserved protein	170.408	-0.266969	0.200227	-1.33333	0.182424	0.521032	-0.2865	0.0912799	-0.2165	0.0504688	NA	188.185	-0.168878	0.205462	-0.821944	0.411109	0.621102
Rv1501	Rv1501	54.1363	Conserved hypothetical protein	401.66	-0.196548	0.147696	-1.33076	0.183269	0.52107	-0.307	0.230187	-0.237	0.040452	NA	445.817	-0.0890005	0.14889	-0.59776	0.55	0.734153
Rv2236c	cobD	71.9745	Probable cobalamin biosynthesis transmembrane protein CobD	148.72	0.286562	0.215303	1.33097	0.183198	0.52107	0.341	0.457747	0.411	0.124438	NA	134.853	-0.187748	0.253166	-0.741602	0.458328	0.661506
Rv1990c	Rv1990c	62.2807	Probable transcriptional regulatory protein	91.1509	-0.367608	0.276497	-1.32952	0.183677	0.521814	-0.427	0.172504	-0.357	0.0106081	NA	114.663	0.123774	0.258756	0.478344	0.632405	0.79421
Rv1704c	cycA	63.2555	Probable D-serine/alanine/glycine transporter protein CycA	692.241	0.150312	0.113187	1.328	0.184179	0.522404	0.134	0.180633	0.204	0.0536885	NA	732.246	0.116155	0.115525	1.00544	0.314683	0.533216
Rv2762c	Rv2762c	70.7143	Conserved hypothetical protein	229.92	0.240136	0.180768	1.32842	0.184039	0.522404	0.145	0.0810641	0.215	0.0251361	NA	206.82	-0.268253	0.195753	-1.37036	0.170574	0.354848
Rv1902c	nanT	60.8353	Probable sialic acid-transport integral membrane protein NanT	173.538	-0.265034	0.20006	-1.32477	0.185247	0.525015	-0.35	0.358405	-0.28	0.0149661	NA	204.276	0.0206453	0.199482	0.103494	0.917571	0.965013
Rv2584c	apt	69.0476	Adenine phosphoribosyltransferase Apt (APRT) (AMP diphosphorylase) (AMP pyrophosphorylase) (transphosphoribosidase)	1675.86	-0.10956	0.0827608	-1.32382	0.185563	0.525078	-0.245	0.136633	-0.175	0.0654396	NA	1838.82	-0.0378416	0.0798457	-0.473934	0.635547	0.796459
Rv3865	espF	57.3718	ESX-1 secretion-associated protein EspF	800.594	-0.140836	0.106386	-1.32381	0.185565	0.525078	-0.198	0.0247429	-0.128	0.0128357	NA	901.683	0.00797809	0.104249	0.0765291	0.938998	0.973976
Rv0957	purH	66.7303	Probable bifunctional purine biosynthesis protein PurH: phosphoribosylaminoimidazolecarboxamide formyltransferase (AICAR transformylase) (5'-phosphoribosyl-5-aminoimidazole-4-carboxamide formyltransferase) + inosinemonophosphate cyclohydrolase (imp cyclohydrolase) (inosinicase) (imp synthetase) (ATIC)	1112.79	0.119564	0.0905166	1.3209	0.186534	0.527119	0.0465	0.147247	0.1165	0.00306357	NA	1065.97	-0.206566	0.0950895	-2.17234	0.0298302	0.0990167
Rv2592c	ruvB	69.7585	Probable holliday junction DNA helicase RuvB	702.901	0.149003	0.112816	1.32076	0.186583	0.527119	0.0645	0.126006	0.1345	0.0145028	NA	772.484	0.218862	0.115146	1.90072	0.0573382	0.160954
Rv0087	hycE	66.8019	Possible formate hydrogenase HycE (FHL)	180.7	0.262263	0.198829	1.31904	0.187156	0.5279	0.176	0.403133	0.246	0.0162625	NA	160.504	-0.277076	0.222232	-1.24679	0.212476	0.4127
Rv1030	kdpB	65.6338	Probable potassium-transporting P-type ATPase B chain KdpB (potassium-translocating ATPase B chain) (ATP phosphohydrolase [potassium-transporting] B chain) (potassium binding and translocating subunit B)	183.622	0.257612	0.195281	1.31919	0.187107	0.5279	0.332	0.331476	0.402	0.144388	NA	179.536	0.00326329	0.209305	0.0155911	0.987561	0.993844
MTB000119	ncRv0810c	63.3333	Putative small regulatory RNA	258.859	-0.235966	0.179063	-1.31779	0.187576	0.528663	-0.482	0.159229	-0.412	0.176034	NA	374.384	0.584383	0.176603	3.30902	0.000936224	0.00587239
MTB000015	alaV	60.274	tRNA-Ala (CGC)	379.887	0.215917	0.164004	1.31654	0.187994	0.529111	0.074	0.178704	0.144	0.0719166	NA	580.95	1.06238	0.556361	1.90951	0.0561958	0.159222
Rv3035	Rv3035	69.0674	Conserved protein	539.787	0.163612	0.124285	1.31642	0.188032	0.529111	-0.002	0.25136	0.068	0.0956115	NA	543.06	-0.0107261	0.129152	-0.0830503	0.933812	0.972436
Rv0523c	Rv0523c	65.9091	Conserved protein	287.609	-0.207559	0.157787	-1.31544	0.188364	0.529624	-0.187	0.139074	-0.117	0.0905586	NA	334.28	0.038019	0.164132	0.231637	0.81682	0.910414
Rv0091	mtn	65.1042	Probable bifunctional MTA/SAH nucleosidase Mtn: 5'-methylthioadenosine nucleosidase (methylthioadenosine methylthioribohydrolase) + S-adenosylhomocysteine nucleosidase (S-adenosyl-L-homocysteine homocysteinylribohydrolase)	123.344	0.31081	0.236801	1.31254	0.189338	0.530255	0.283	0.624457	0.353	0.0421896	NA	131.268	0.296942	0.244264	1.21566	0.224115	0.428444
Rv0366c	Rv0366c	69.0236	Conserved hypothetical protein	90.1318	-0.357108	0.272401	-1.31097	0.189869	0.530255	-0.361	0.225152	-0.291	0.0661085	NA	109.995	0.0452176	0.266326	0.169783	0.865181	0.938201
Rv1585c	Rv1585c	65.8915	Possible phage PhiRv1 protein	115.61	-0.316285	0.241094	-1.31187	0.189563	0.530255	-0.4045	0.174279	-0.3345	0.0182151	NA	136.297	-0.0207462	0.239895	-0.0864806	0.931084	0.971488
Rv1834	lipZ	66.09	Probable hydrolase	83.0343	-0.372543	0.284214	-1.31078	0.189931	0.530255	-0.514	0.249145	-0.444	0.0714574	NA	95.6997	-0.141158	0.282889	-0.498986	0.617789	0.781473
Rv2448c	valS	65.7545	Probable valyl-tRNA synthase protein ValS (valyl-tRNA synthetase) (valine--tRNA ligase) (valine translase)	1788	0.106478	0.081225	1.3109	0.189891	0.530255	-0.052	0.225557	0.018	0.088478	NA	1772.65	-0.116102	0.0832758	-1.39419	0.163261	0.344129
Rv3124	moaR1	56.3218	Transcriptional regulatory protein MoaR1	129.322	-0.327011	0.249267	-1.31189	0.189556	0.530255	-0.406	0.634459	-0.336	0.00898872	NA	188.007	0.533116	0.205917	2.58898	0.009626	0.0405787
Rv3197	Rv3197	64.1369	Probable conserved ATP-binding protein ABC transporter	3012.99	-0.098217	0.0748188	-1.31273	0.189273	0.530255	-0.206	0.0978858	-0.136	0.037783	NA	3609.73	0.218641	0.0686695	3.18397	0.00145271	0.0084967
Rv3526	kshA	60.7235	Oxygenase component of 3-ketosteroid-9-alpha-hydroxylase KshA	481.32	-0.170733	0.130218	-1.31114	0.189811	0.530255	-0.222	0.177481	-0.152	0.0187334	NA	606.249	0.287442	0.121399	2.36774	0.0178971	0.0676114
Rv3735	Rv3735	63.3947	Conserved hypothetical protein	250.495	-0.224167	0.170803	-1.31243	0.189377	0.530255	-0.218	0.142368	-0.148	0.0761665	NA	261.329	-0.304087	0.175391	-1.73377	0.0829587	0.211482
Rv1780	Rv1780	61.1702	Conserved protein	469.317	-0.176174	0.134542	-1.30943	0.190387	0.530279	-0.375	0.123454	-0.305	0.128826	NA	601.571	0.331817	0.124144	2.67284	0.00752124	0.0333686
Rv2377c	mbtH	63.4259	Putative conserved protein MbtH	106.642	-0.329335	0.25148	-1.30959	0.190335	0.530279	-0.3185	0.0328911	-0.2485	0.0808351	NA	112.498	-0.375583	0.261258	-1.43759	0.150549	0.325236
Rv2417c	Rv2417c	69.1578	Conserved protein	889.426	0.13157	0.100446	1.30986	0.190244	0.530279	0.082	0.123492	0.152	0.0204298	NA	826.08	-0.289479	0.106394	-2.72082	0.00651201	0.0295764
Rv0113	gmhA	57.868	Probable sedoheptulose-7-phosphate isomerase GmhA (phosphoheptose isomerase)	231.461	-0.233163	0.178194	-1.30848	0.190709	0.53076	-0.457	0.187629	-0.387	0.153837	NA	274.108	0.06304	0.170763	0.369166	0.712004	0.845664
Rv2120c	Rv2120c	66.8737	Probable conserved integral membrane protein	311.441	0.201943	0.154457	1.30744	0.191064	0.53094	0.071	0.177315	0.141	0.0609433	NA	359.505	0.400978	0.15154	2.64601	0.00814463	0.0355278
Rv3756c	proZ	65.9722	Possible osmoprotectant (glycine betaine/carnitine/choline/L-proline) transport integral membrane protein ABC transporter ProZ	233.637	0.226709	0.173403	1.30741	0.191073	0.53094	0.278	0.300481	0.348	0.121291	NA	249.416	0.217861	0.182935	1.19092	0.233685	0.442178
Rv0133	Rv0133	68.4818	GCN5-related N-acetyltransferase	649.474	0.148836	0.113892	1.30681	0.191276	0.531057	0.065	0.110834	0.135	0.0138356	NA	600.751	-0.284582	0.124886	-2.27874	0.0226824	0.0808212
Rv3891c	esxD	60.8025	Possible ESAT-6 like protein EsxD	269.358	-0.215019	0.164588	-1.30641	0.191414	0.531057	-0.242	0.054178	-0.172	0.0430193	NA	337.274	0.235769	0.160914	1.46519	0.14287	0.313865
MTB000148	ncRv12783c	65.0794	Putative small regulatory RNA	169.467	-0.271649	0.208067	-1.30559	0.191693	0.531417	-0.241	0.162463	-0.171	0.100649	NA	288.472	0.934008	0.206268	4.52814	5.95065e-06	6.96092e-05
Rv0889c	citA	68.6275	Probable citrate synthase II CitA	1267.44	-0.113008	0.0867065	-1.30333	0.192461	0.532714	-0.188	0.163857	-0.118	0.00499239	NA	1305.6	-0.230943	0.0900608	-2.5643	0.0103384	0.0430824
Rv2836c	dinF	68.8636	Possible DNA-damage-inducible protein F DinF	715.867	0.142234	0.109125	1.3034	0.192439	0.532714	0.068	0.263014	0.138	0.00423371	NA	734.911	0.0245094	0.112488	0.217885	0.827519	0.915712
Rv3647c	Rv3647c	70.2936	Conserved hypothetical protein	861.262	0.136195	0.104537	1.30285	0.192627	0.532761	0.101	0.143445	0.171	0.034805	NA	974.164	0.282483	0.103213	2.7369	0.00620207	0.0283813
Rv2855	mtr	62.6812	NADPH-dependent mycothiol reductase Mtr	761.509	-0.151747	0.116521	-1.30231	0.192809	0.532849	-0.166	0.161622	-0.096	0.0557468	NA	731.02	-0.505733	0.119876	-4.2188	2.45606e-05	0.000244129
Rv2133c	Rv2133c	67.1736	Conserved hypothetical protein	370.877	-0.193131	0.148419	-1.30125	0.193171	0.533435	-0.367	0.252108	-0.297	0.103869	NA	402.93	-0.150297	0.151801	-0.990093	0.322128	0.540795
Rv1719	Rv1719	70.2564	Probable transcriptional regulatory protein	96.9035	0.343724	0.264331	1.30035	0.193479	0.533457	0.328	0.299079	0.398	0.0542758	NA	82.878	-0.295065	0.303943	-0.970788	0.331654	0.547647
Rv3122	Rv3122	66.4544	Hypothetical protein	255.556	0.223697	0.172018	1.30043	0.193453	0.533457	0.1615	0.198453	0.2315	0.007803	NA	244.937	-0.0910909	0.181079	-0.503045	0.614933	0.778944
Rv3055	Rv3055	67.3171	Possible transcriptional regulatory protein (probably TetR-family)	152.084	-0.276624	0.212812	-1.29985	0.193651	0.533516	-0.3615	0.10695	-0.2915	0.0148757	NA	174.83	-0.0582699	0.214721	-0.271375	0.786103	0.891472
Rv1156	Rv1156	63.7755	Conserved protein	1929.45	-0.100987	0.077801	-1.29802	0.19428	0.533594	-0.125	0.0529119	-0.055	0.0459874	NA	2271.46	0.170158	0.0761565	2.23431	0.0254625	0.0888988
Rv2329c	narK1	61.7571	Probable nitrite extrusion protein 1 NarK1 (nitrite facilitator 1)	1664.91	0.114101	0.0878535	1.29876	0.194025	0.533594	0.112	0.151299	0.182	0.0678991	NA	2021.57	0.444667	0.0822768	5.40452	6.49821e-08	1.06489e-06
Rv3401	Rv3401	67.6832	Conserved protein	2082.29	0.0988769	0.0761671	1.29816	0.194233	0.533594	-0.029	0.14928	0.041	0.0578769	NA	2118.43	-0.0476757	0.0758386	-0.628647	0.52958	0.71954
Rv3418c	groES	63.3663	10 kDa chaperonin GroES (protein CPN10) (protein GroES) (BCG-a heat shock protein) (10 kDa antigen)	2747.05	0.103099	0.0793861	1.2987	0.194045	0.533594	0.053	0.0468037	0.123	0.019901	NA	2816.47	-0.0215822	0.0786694	-0.27434	0.783823	0.890971
Rv3267	Rv3267	66.8003	Conserved protein (CPSA-related protein)	1919.96	0.101417	0.0781916	1.29703	0.194621	0.534118	0.0445	0.115477	0.1145	0.0130831	NA	2554.94	0.656098	0.0728461	9.00664	2.12472e-19	1.48649e-17
Rv0206c	mmpL3	65.291	Possible conserved transmembrane transport protein MmpL3	7859.55	0.0754563	0.0582228	1.29599	0.194978	0.534253	-0.1	0.148201	-0.03	0.105456	NA	8761.1	0.186591	0.0551154	3.38546	0.000710592	0.00462701
Rv0429c	def	65.6566	Probable polypeptide deformylase Def (PDF) (formylmethionine deformylase)	390.972	0.177837	0.137192	1.29626	0.194886	0.534253	0.061	0.197197	0.131	0.0468371	NA	386.81	-0.0434096	0.148875	-0.291585	0.770604	0.881313
Rv0668	rpoC	65.1734	DNA-directed RNA polymerase (beta' chain) RpoC (transcriptase beta' chain) (RNA polymerase beta' subunit).	14487.8	0.0734753	0.0567124	1.29558	0.195121	0.534253	0.018	0.121406	0.088	0.0145247	NA	18980.9	0.595476	0.0575353	10.3497	4.19582e-25	5.45157e-23
Rv2384	mbtA	69.1991	Bifunctional enzyme MbtA: salicyl-AMP ligase (SAL-AMP ligase) + salicyl-S-ArCP synthetase	91.4599	0.377635	0.291815	1.29409	0.195635	0.535247	0.177	0.872465	0.247	0.130635	NA	78.5349	-0.23589	0.314738	-0.74948	0.453568	0.658452
Rv0284	eccC3	65.715	ESX conserved component EccC3. ESX-3 type VII secretion system protein. Possible membrane protein.	6037.82	0.0766685	0.0593647	1.29148	0.196537	0.537208	-0.037	0.153276	0.033	0.0436685	NA	6699.96	0.175276	0.0561941	3.11911	0.00181396	0.0102707
Rv3198A	Rv3198A	58.0392	Possible glutaredoxin protein	234.67	-0.223207	0.172876	-1.29114	0.196654	0.537208	-0.3785	0.145991	-0.3085	0.0852928	NA	248.582	-0.257399	0.180311	-1.42753	0.153428	0.328723
Rv0838	lpqR	68.0934	Probable conserved lipoprotein LpqR	230.653	-0.233975	0.181342	-1.29024	0.196966	0.537236	-0.266	0.274183	-0.196	0.0379755	NA	295.74	0.283345	0.16886	1.67799	0.0933482	0.230082
Rv2398c	cysW	62.5153	Probable sulfate-transport integral membrane protein ABC transporter CysW	236.352	0.227238	0.176116	1.29027	0.196955	0.537236	0.093	0.203894	0.163	0.0642381	NA	325.011	0.836277	0.161204	5.18769	2.1292e-07	3.29618e-06
Rv0178	Rv0178	63.8095	Probable conserved Mce associated membrane protein	1938.05	0.0997925	0.0774421	1.28861	0.197535	0.538216	-0.0135	0.0721748	0.0565	0.0432925	NA	1890.49	-0.173209	0.0784643	-2.20749	0.02728	0.0931002
Rv1095	phoH2	66.8203	Probable PHOH-like protein PhoH2 (phosphate starvation-inducible protein PSIH)	4314.03	0.0836167	0.0649467	1.28747	0.197932	0.538216	0.017	0.0853993	0.087	0.00338326	NA	5156.89	0.377255	0.0638317	5.91015	3.41805e-09	7.18777e-08
Rv2576c	Rv2576c	64.5161	Possible conserved membrane protein	1903.41	-0.103174	0.0801284	-1.28761	0.197883	0.538216	-0.1895	0.0625312	-0.1195	0.0163261	NA	2296.2	0.233543	0.0822003	2.84114	0.0044952	0.0217467
Rv2691	ceoB	65.4971	TRK system potassium uptake protein CeoB	771.842	0.134757	0.104646	1.28774	0.197837	0.538216	-0.041	0.295187	0.029	0.105757	NA	687.136	-0.427907	0.120358	-3.55528	0.000377577	0.00269867
Rv0993	galU	66.1238	UTP--glucose-1-phosphate uridylyltransferase GalU (UDP-glucose pyrophosphorylase) (UDPGP) (alpha-D-glucosyl-1-phosphate uridylyltransferase) (uridine diphosphoglucose pyrophosphorylase)	795.083	0.132679	0.103185	1.28584	0.198499	0.539345	0.011	0.123204	0.081	0.0516792	NA	826.159	0.0495028	0.105297	0.470123	0.638267	0.797943
Rv1076	lipU	65.2125	Possible lipase LipU	303.352	-0.199805	0.155512	-1.28482	0.198855	0.539902	-0.157	0.241026	-0.087	0.112805	NA	433.74	0.583285	0.141443	4.12381	3.72656e-05	0.000352135
Rv1576c	Rv1576c	66.737	Probable PhiRv1 phage protein	415.392	0.178224	0.138801	1.28402	0.199134	0.540246	-0.057	0.251551	0.013	0.165224	NA	383.221	-0.258778	0.156741	-1.65099	0.0987402	0.240601
Rv2119	Rv2119	66.9056	Conserved hypothetical protein	204.983	0.237493	0.185045	1.28343	0.199342	0.540397	0.1235	0.212573	0.1935	0.0439926	NA	210.929	0.126687	0.204776	0.618664	0.536137	0.72376
Rv2409c	Rv2409c	63.6905	Conserved protein	360.498	-0.182076	0.141939	-1.28277	0.199572	0.540609	-0.1845	0.249981	-0.1145	0.0675759	NA	458.692	0.304629	0.136293	2.23511	0.0254104	0.0888021
Rv1332	Rv1332	63.3181	Probable transcriptional regulatory protein	1234.04	-0.119311	0.0930679	-1.28198	0.19985	0.540805	-0.2205	0.0868743	-0.1505	0.031189	NA	1210.38	-0.397591	0.094976	-4.18623	2.83627e-05	0.000276631
Rv3397c	phyA	62.8163	Probable phytoene synthase PhyA	143.092	0.286987	0.223912	1.2817	0.199949	0.540805	0.251	0.584676	0.321	0.0340125	NA	146.412	0.162443	0.234575	0.692499	0.488624	0.687133
Rv0217c	lipW	67.2167	Possible esterase LipW	202.301	0.23773	0.18581	1.27942	0.200748	0.540908	0.22	0.155437	0.29	0.0522696	NA	196.356	-0.0414607	0.217289	-0.190809	0.848675	0.927939
Rv0758	phoR	67.2154	Possible two component system response sensor kinase membrane associated PhoR	702.858	-0.138757	0.108377	-1.28032	0.200434	0.540908	-0.188	0.173358	-0.118	0.0207569	NA	774.066	-0.0563743	0.1093	-0.515775	0.606012	0.773385
Rv0921	Rv0921	67.354	Possible resolvase	228.61	-0.224327	0.175257	-1.27999	0.200547	0.540908	-0.294	0.217416	-0.224	0.000327347	NA	285.818	0.226123	0.174973	1.29233	0.196244	0.391842
Rv2164c	Rv2164c	71.9481	Probable conserved proline rich membrane protein	680.091	-0.150928	0.11795	-1.27959	0.200688	0.540908	-0.2425	0.120839	-0.1725	0.0215724	NA	937.927	0.534718	0.109494	4.88355	1.04192e-06	1.43038e-05
Rv2501c	accA1	67.6336	Probable acetyl-/propionyl-coenzyme A carboxylase alpha chain (alpha subunit) AccA1: biotin carboxylase + biotin carboxyl carrier protein (BCCP)	508.409	0.157137	0.122659	1.28109	0.200162	0.540908	0.09	0.137389	0.16	0.00286262	NA	492.844	-0.127525	0.13111	-0.972654	0.330726	0.54743
Rv2833c	ugpB	64.5309	Probable Sn-glycerol-3-phosphate-binding lipoprotein UgpB	82.0077	0.362505	0.283774	1.27744	0.201447	0.54238	0.2175	0.328037	0.2875	0.0750048	NA	69.381	-0.304739	0.337897	-0.901871	0.367126	0.578454
Rv0566c	Rv0566c	62.1951	Conserved protein	145.906	-0.278231	0.21793	-1.2767	0.201709	0.54264	-0.474	0.258774	-0.404	0.125769	NA	174.97	0.0665449	0.216252	0.307719	0.758296	0.873277
Rv0588	yrbE2B	64.1892	Conserved hypothetical integral membrane protein YrbE2B	474.35	0.161786	0.126762	1.2763	0.201849	0.54264	0.064	0.110694	0.134	0.0277862	NA	523.427	0.241279	0.129994	1.85607	0.0634431	0.172675
Rv3130c	tgs1	62.2126	Triacylglycerol synthase (diacylglycerol acyltransferase) Tgs1	570.228	0.905559	0.711134	1.2734	0.202876	0.544578	1.227	0.460663	1.297	0.391441	NA	910.637	1.71649	0.951562	1.80386	0.0712532	0.189147
Rv3870	eccCa1	63.1016	ESX conserved component EccCa1. ESX-1 type VII secretion system protein. Possible transmembrane protein.	5238.98	-0.0865639	0.0679661	-1.27363	0.202793	0.544578	-0.169	0.111526	-0.099	0.0124361	NA	5475.97	-0.159927	0.0609224	-2.6251	0.0086624	0.0370751
Rv2694c	Rv2694c	63.6856	Conserved protein	823.082	0.150705	0.118396	1.27289	0.203056	0.544651	-0.005	0.213116	0.065	0.0857053	NA	862.684	0.0897228	0.119166	0.752924	0.451496	0.657327
Rv2962c	Rv2962c	65.7037	Possible glycosyl transferase	497.211	0.169927	0.133851	1.26952	0.204256	0.547456	0.127	0.492137	0.197	0.0270733	NA	507.162	0.0380189	0.129523	0.293529	0.769117	0.88031
MTB000152	ncRv3220	67.8899	Putative small regulatory RNA	88.8416	-0.35924	0.283184	-1.26857	0.204593	0.547534	-0.142	0.0915984	-0.072	0.28724	NA	114.574	0.196942	0.265613	0.741462	0.458413	0.661506
Rv3032	Rv3032	68.0321	Alpha (1->4) glucosyltransferase	610.754	0.146034	0.115093	1.26884	0.204499	0.547534	0.027	0.109233	0.097	0.0490343	NA	640.013	0.0884839	0.11903	0.743374	0.457255	0.661506
Rv3296	lhr	69.8371	Probable ATP-dependent helicase Lhr (large helicase-related protein)	1172.56	0.112589	0.0889652	1.26554	0.205677	0.55002	-0.018	0.29292	0.052	0.0605892	NA	1097.64	-0.287345	0.0940546	-3.05509	0.00224992	0.0124018
Rv1289	Rv1289	60.0316	Unknown protein	358.921	-0.179878	0.14238	-1.26337	0.206457	0.55169	-0.3655	0.0986264	-0.2955	0.115622	NA	400.087	-0.0572671	0.14451	-0.396285	0.691894	0.834405
Rv2074	Rv2074	66.9082	Possible pyridoxamine 5'-phosphate oxidase (PNP/PMP oxidase) (pyridoxinephosphate oxidase) (PNPOX) (pyridoxine 5'-phosphate oxidase)	1634.98	-0.101895	0.0807202	-1.26233	0.206831	0.552275	-0.197	0.0621691	-0.127	0.0251047	NA	1972.89	0.234038	0.0818749	2.85848	0.00425674	0.020731
Rv1244	lpqZ	70.151	Probable lipoprotein LpqZ	610.073	0.155062	0.123003	1.26064	0.207439	0.553398	0.099	0.0900251	0.169	0.0139381	NA	584.651	-0.165776	0.135187	-1.22627	0.220098	0.423128
Rv3227	aroA	70.4361	3-phosphoshikimate 1-carboxyvinyltransferase AroA (5-enolpyruvylshikimate-3-phosphate synthase) (EPSP synthase) (EPSPS)	571.923	0.148897	0.118145	1.26029	0.207563	0.553398	0.0135	0.203011	0.0835	0.0653973	NA	583.571	0.015829	0.125187	0.126443	0.899381	0.956618
MTB000151	ncRv13003c	60.4839	Putative small regulatory RNA	202.009	-0.242609	0.192612	-1.25957	0.207823	0.553676	-0.414	0.188755	-0.344	0.101391	NA	307.492	0.699973	0.176495	3.96598	7.30965e-05	0.000640783
Rv3672c	Rv3672c	68.6131	Conserved hypothetical protein	984.706	0.125501	0.0996777	1.25907	0.208005	0.553745	0.03	0.0516958	0.1	0.0255012	NA	999.344	-0.0260725	0.102474	-0.25443	0.799164	0.89872
Rv0905	echA6	64.7541	Possible enoyl-CoA hydratase EchA6 (enoyl hydrase) (unsaturated acyl-CoA hydratase) (crotonase)	835.842	-0.126764	0.100728	-1.25848	0.208219	0.553837	-0.1755	0.135862	-0.1055	0.0212641	NA	1097.53	0.433195	0.0973725	4.44884	8.63352e-06	9.54673e-05
Rv1629	polA	67.477	Probable DNA polymerase I PolA	1074.91	0.119798	0.0952203	1.25811	0.208351	0.553837	0.0625	0.304984	0.1325	0.0127022	NA	1058.16	-0.122427	0.0977435	-1.25254	0.210374	0.41081
Rv0511	hemD	70.0824	Probable uroporphyrin-III C-methyltransferase HemD (uroporphyrinogen III methylase) (urogen III methylase) (SUMT) (urogen III methylase) (UROM)	4844.7	-0.0818497	0.0651522	-1.25628	0.209013	0.55518	-0.1365	0.0735108	-0.0665	0.0153497	NA	5625.65	0.149579	0.0618786	2.41729	0.0156365	0.0602347
MTB000037	cysU	64.7887	tRNA-Cys (GCA)	225.282	-0.243577	0.19442	-1.25284	0.210265	0.556842	-0.235	0.0119403	-0.165	0.0785766	NA	253.347	-0.0899987	0.221132	-0.406991	0.684015	0.829018
Rv1146	mmpL13b	64.8974	Probable conserved transmembrane transport protein MmpL13b	176.582	0.251518	0.200646	1.25354	0.210009	0.556842	0.2535	0.496203	0.3235	0.0719819	NA	160.193	-0.222329	0.225045	-0.987933	0.323185	0.541321
Rv1399c	nlhH	67.9167	Probable non lipolytic carboxylesterase NlhH	243.396	0.22178	0.176946	1.25338	0.210068	0.556842	0.157	0.200058	0.227	0.00521984	NA	236.636	-0.0464367	0.186611	-0.248843	0.803483	0.901625
Rv2423	Rv2423	63.2283	Hypothetical protein	81.3036	0.371563	0.296544	1.25298	0.210215	0.556842	0.394	0.585073	0.464	0.0924372	NA	75.2329	-0.0242541	0.331566	-0.0731502	0.941687	0.974194
Rv3591c	Rv3591c	67.7003	Possible hydrolase	73.4888	0.374653	0.299172	1.2523	0.210462	0.556948	0.1185	0.295126	0.1885	0.186153	NA	62.9746	-0.254135	0.346578	-0.733269	0.463395	NA
Rv1917c	PPE34	59.7489	PPE family protein PPE34	140.311	0.283123	0.226332	1.25092	0.210965	0.557035	0.2305	0.896026	0.3005	0.017377	NA	152.531	0.320351	0.247304	1.29537	0.195192	0.390598
Rv2778c	Rv2778c	62.4204	Conserved protein	905.378	-0.125322	0.10015	-1.25134	0.210812	0.557035	-0.218	0.113241	-0.148	0.0226783	NA	1044.61	0.0919337	0.0977783	0.940226	0.347102	0.560229
Rv2909c	rpsP	65.4397	30S ribosomal protein S16 RpsP	994.524	0.122106	0.0975888	1.25123	0.210851	0.557035	0.171	0.0712161	0.241	0.118894	NA	1222.09	0.483303	0.0915951	5.27651	1.31666e-07	2.11013e-06
Rv0016c	pbpA	64.4986	Probable penicillin-binding protein PbpA	1889.69	-0.0960471	0.0768944	-1.24908	0.211637	0.558394	-0.1795	0.10456	-0.1095	0.0134529	NA	2025.37	-0.0931937	0.076078	-1.22498	0.220584	0.423699
Rv2152c	murC	67.6094	Probable UDP-N-acetylmuramate-alanine ligase MurC	1190.71	0.11226	0.0900207	1.24705	0.212381	0.559942	0.051	0.147941	0.121	0.00874012	NA	1193.26	-0.0788917	0.0919135	-0.858325	0.390713	0.602805
Rv0831c	Rv0831c	60.4167	Conserved protein	2125.91	-0.0932603	0.0748352	-1.24621	0.212688	0.560094	-0.1385	0.0621387	-0.0685	0.0247603	NA	2593	0.27065	0.071079	3.80774	0.000140244	0.00113128
Rv3658c	Rv3658c	70.5368	Probable conserved transmembrane protein	325.38	0.194386	0.156004	1.24603	0.212754	0.560094	-0.224	0.367908	-0.154	0.348386	NA	305.372	-0.183962	0.167078	-1.10105	0.270875	0.483535
Rv3670	ephE	67.9878	Possible epoxide hydrolase EphE (epoxide hydratase) (arene-oxide hydratase)	230.247	0.216664	0.173985	1.2453	0.213021	0.560381	0.198	0.195283	0.268	0.0513363	NA	220.171	-0.105027	0.192552	-0.54545	0.585444	0.758763
Rv1829	Rv1829	58.9899	Conserved protein	1095.7	-0.126291	0.10148	-1.24449	0.213319	0.560481	-0.195	0.156925	-0.125	0.00129137	NA	1198.51	-0.0631309	0.10088	-0.625799	0.531447	0.71954
Rv3155	nuoK	57.6667	Probable NADH dehydrogenase I (chain K) NuoK (NADH-ubiquinone oxidoreductase chain K)	349.332	0.181545	0.145946	1.24391	0.213532	0.560481	0.0755	0.0928486	0.1455	0.0360446	NA	327.967	-0.194624	0.164708	-1.18163	0.237353	0.445727
Rv3255c	manA	66.8297	Probable mannose-6-phosphate isomerase ManA (phosphomannose isomerase) (phosphomannoisomerase) (PMI) (phosphohexoisomerase) (phosphohexomutase)	1048.39	-0.11639	0.0935526	-1.24411	0.213459	0.560481	-0.084	0.192589	-0.014	0.10239	NA	1067.71	-0.27096	0.0956411	-2.83309	0.00461002	0.0222136
Rv0824c	desA1	61.6519	Probable acyl-[acyl-carrier protein] desaturase DesA1 (acyl-[ACP] desaturase) (stearoyl-ACP desaturase) (protein Des)	14423.2	-0.0745136	0.0600559	-1.24074	0.214702	0.562723	-0.1445	0.045584	-0.0745	1.36376e-05	NA	18388.3	0.402029	0.0517446	7.76948	7.88098e-15	3.33384e-13
Rv3580c	cysS1	65.8865	Cysteinyl-tRNA synthetase 1 CysS1 (cysteine--tRNA ligase 1) (CYSRS 1) (cysteine translase)	952.788	0.119871	0.0965989	1.24091	0.214638	0.562723	0.112	0.147833	0.182	0.0621293	NA	1112.34	0.3515	0.0937581	3.74901	0.000177536	0.00137714
Rv1845c	blaR	72.1346	Possible sensor-transducer protein BlaR	1454.06	-0.105134	0.0849458	-1.23766	0.215843	0.565297	-0.2025	0.125029	-0.1325	0.0273663	NA	1537.91	-0.140269	0.0859313	-1.63234	0.102608	0.247701
Rv0192	Rv0192	66.3034	Conserved hypothetical protein	975.833	-0.117239	0.0948316	-1.23629	0.21635	0.565796	-0.221	0.121938	-0.151	0.0337606	NA	1055.77	-0.0872283	0.0987156	-0.883632	0.376895	0.589932
Rv0473	Rv0473	64.9891	Possible conserved transmembrane protein	608.593	-0.143394	0.116068	-1.23543	0.216671	0.565796	-0.1485	0.281531	-0.0785	0.0648936	NA	726.505	0.16899	0.114503	1.47585	0.139984	0.309582
Rv0883c	Rv0883c	68.6352	Conserved hypothetical protein	714.068	0.131926	0.106769	1.23562	0.216602	0.565796	0.035	0.136857	0.105	0.0269258	NA	783.706	0.19854	0.110075	1.80368	0.0712812	0.189147
Rv3727	Rv3727	60.7518	Possible oxidoreductase	193.006	-0.242339	0.196033	-1.23622	0.216378	0.565796	-0.379	0.320509	-0.309	0.0666607	NA	231.297	0.0902953	0.191824	0.470719	0.637842	0.797929
Rv0053	rpsF	60.1375	30S ribosomal protein S6 RpsF	544.581	0.147747	0.119821	1.23307	0.217551	0.567676	0.172	0.183653	0.242	0.0942531	NA	710.912	0.651712	0.11429	5.70229	1.18208e-08	2.31204e-07
Rv2867c	Rv2867c	67.8363	GCN5-related N-acetyltransferase	1698.78	-0.100903	0.0818993	-1.23204	0.217935	0.567846	-0.151	0.095084	-0.081	0.019903	NA	1815.4	-0.107811	0.0816438	-1.3205	0.186668	0.379597
Rv3360	Rv3360	63.9566	Conserved hypothetical protein	98.8218	-0.342821	0.278215	-1.23222	0.217868	0.567846	-0.553	0.494928	-0.483	0.140179	NA	117.035	-0.039017	0.255813	-0.152521	0.878776	0.945086
Rv0721	rpsE	67.7225	30S ribosomal protein S5 RpsE	3887.95	0.08065	0.0654881	1.23152	0.218128	0.567931	0.04	0.0639375	0.11	0.02935	NA	4528.13	0.307656	0.0607727	5.06242	4.13977e-07	6.12214e-06
Rv3907c	pcnA	66.5281	Probable poly(A) polymerase PcnA (polynucleotide adenylyltransferase) (NTP polymerase) (RNA adenylating enzyme) (poly(A) polymerase)	957.592	-0.12202	0.0991406	-1.23078	0.218405	0.568237	-0.143	0.165446	-0.073	0.0490204	NA	1022.03	-0.131142	0.0984123	-1.33257	0.182671	0.374399
Rv0936	pstA2	63.0243	Phosphate-transport integral membrane ABC transporter PstA2	678.578	0.147831	0.120253	1.22934	0.218944	0.568807	0.094	0.122532	0.164	0.0161687	NA	608.982	-0.384178	0.132201	-2.90602	0.00366058	0.0185735
Rv2688c	Rv2688c	67.2185	Antibiotic-transport ATP-binding protein ABC transporter	656.359	-0.152277	0.123852	-1.22951	0.218882	0.568807	-0.14	0.266361	-0.07	0.0822769	NA	861.555	0.411382	0.121917	3.37426	0.000740133	0.00478063
Rv0512	hemB	67.1717	Probable delta-aminolevulinic acid dehydratase HemB (porphobilinogen synthase) (ALAD) (ALADH)	2424.84	-0.0904321	0.0736262	-1.22826	0.21935	0.569444	-0.144	0.0763486	-0.074	0.0164321	NA	2809.43	0.134297	0.0708858	1.89456	0.0581513	0.162734
Rv3679	Rv3679	63.9296	Probable anion transporter ATPase	3780.62	-0.0861992	0.0702167	-1.22762	0.219591	0.569654	-0.151	0.118851	-0.081	0.00519917	NA	4380.53	0.139597	0.0676074	2.06482	0.0389399	0.120976
Rv1352	Rv1352	62.0968	Conserved protein	531.934	-0.158434	0.129144	-1.2268	0.219896	0.570029	-0.263	0.0282727	-0.193	0.0345658	NA	615.691	0.0686314	0.124161	0.552761	0.580427	0.755156
Rv1037c	esxI	63.1579	Putative ESAT-6 like protein EsxI (ESAT-6 like protein 1)	125.428	0.283436	0.231235	1.22575	0.220293	0.570643	0.034	0.343931	0.104	0.179436	NA	106.672	-0.392151	0.270098	-1.45188	0.146534	0.319112
Rv2761c	hsdS	63.653	Possible type I restriction/modification system specificity determinant HsdS (S protein)	539.06	0.147867	0.120717	1.2249	0.220612	0.571054	0.0305	0.113284	0.1005	0.0473669	NA	525.78	-0.121124	0.128628	-0.941657	0.346368	0.55979
Rv3318	sdhA	65.4258	Probable succinate dehydrogenase (flavoprotein subunit) SdhA (succinic dehydrogenase) (fumarate reductase) (fumarate dehydrogenase) (fumaric hydrogenase)	765.431	-0.132441	0.108527	-1.22035	0.222331	0.575085	-0.1455	0.16374	-0.0755	0.0569406	NA	827.679	-0.103184	0.110197	-0.93636	0.349088	0.561194
Rv0415	thiO	69.0127	Possible thiamine biosynthesis oxidoreductase ThiO	503.416	-0.156567	0.128637	-1.21713	0.223556	0.577372	-0.193	0.231665	-0.123	0.0335671	NA	591.83	0.117028	0.12144	0.963672	0.33521	0.549817
Rv1128c	Rv1128c	64.823	Conserved hypothetical protein	171.145	0.254965	0.209508	1.21697	0.223616	0.577372	0.186	0.352315	0.256	0.00103527	NA	151.823	-0.293448	0.237874	-1.23363	0.217342	0.419242
Rv2750	Rv2750	65.812	Probable dehydrogenase	593.237	-0.142704	0.117325	-1.21631	0.223866	0.577372	-0.27	0.15171	-0.2	0.0572959	NA	636.373	-0.135309	0.117736	-1.14925	0.250451	0.459477
Rv3199c	nudC	66.5605	Probable NADH pyrophosphatase NudC (NAD+ diphosphatase) (NAD+ pyrophosphatase) (NADP pyrophosphatase)	748.711	-0.141078	0.115979	-1.21641	0.223827	0.577372	-0.19	0.10239	-0.12	0.021078	NA	795.81	-0.161559	0.110742	-1.45888	0.144597	0.316323
Rv1019	Rv1019	64.9832	Probable transcriptional regulatory protein (probably TetR-family)	572.495	-0.151205	0.124405	-1.21542	0.224206	0.57783	-0.224	0.0646789	-0.154	0.00279513	NA	701.287	0.23287	0.116664	1.99608	0.0459256	0.13808
Rv3888c	Rv3888c	60.039	Probable conserved membrane protein	444.761	-0.164534	0.135483	-1.21443	0.224585	0.578388	-0.249	0.194266	-0.179	0.014466	NA	505.87	0.0137143	0.133745	0.102541	0.918327	0.965013
Rv2380c	mbtE	66.33	Peptide synthetase MbtE (peptide synthase)	1027.95	-0.112917	0.0930631	-1.21334	0.225001	0.57904	-0.222	0.318078	-0.152	0.0390831	NA	1185.68	0.102736	0.0921803	1.11451	0.265059	0.476661
Rv0929	pstC2	63.2821	Phosphate-transport integral membrane ABC transporter PstC2	233.842	0.209617	0.172957	1.21196	0.225529	0.579559	0.1105	0.160754	0.1805	0.0291168	NA	212.694	-0.266029	0.193649	-1.37377	0.169513	0.353245
Rv2957	Rv2957	60.0242	Possible glycosyl transferase	305.919	0.202607	0.167132	1.21226	0.225414	0.579559	0.169	0.0797534	0.239	0.0363927	NA	367.281	0.494778	0.151933	3.25655	0.00112776	0.00690705
Rv1221	sigE	62.9199	Alternative RNA polymerase sigma factor SigE	1461.78	0.100512	0.0830085	1.21087	0.225947	0.580213	0.0025	0.181679	0.0725	0.0280121	NA	1637.3	0.223852	0.0813538	2.75159	0.00593066	0.0273111
Rv0163	Rv0163	62.7193	Conserved protein	80.7722	-0.371767	0.307283	-1.20985	0.226336	0.580663	-0.5635	0.164949	-0.4935	0.121733	NA	113.45	0.402688	0.276505	1.45635	0.145297	0.317023
Rv1601	hisB	63.8231	Probable imidazole glycerol-phosphate dehydratase HisB	344.818	-0.180118	0.148965	-1.20913	0.226612	0.580663	-0.169	0.106591	-0.099	0.0811184	NA	400.649	0.0600305	0.147237	0.407714	0.683484	0.828838
Rv2709	Rv2709	66.2192	Probable conserved transmembrane protein	618.096	-0.137496	0.113688	-1.20942	0.226501	0.580663	-0.222	0.0962218	-0.152	0.0145036	NA	761.477	0.260396	0.111565	2.33403	0.0195943	0.0723696
Rv1836c	Rv1836c	65.5359	Conserved protein	4375.59	-0.0769914	0.0637815	-1.20711	0.227389	0.581436	-0.1475	0.0800324	-0.0775	0.000508555	NA	5214.08	0.223968	0.0602632	3.71649	0.000202006	0.00154715
Rv3116	moeB2	58.4615	Probable molybdenum cofactor biosynthesis protein MoeB2 (MPT-synthase sulfurylase) (molybdopterin synthase sulphurylase)	833.23	-0.125616	0.104067	-1.20707	0.227405	0.581436	-0.203	0.136284	-0.133	0.00738415	NA	918.519	-0.0396209	0.104334	-0.37975	0.704131	0.841261
Rv3823c	mmpL8	60.6116	Conserved integral membrane transport protein MmpL8	3054.66	-0.0848297	0.0702507	-1.20753	0.227229	0.581436	-0.167	0.115477	-0.097	0.0121703	NA	3023.12	-0.330933	0.0736754	-4.49177	7.06332e-06	8.05528e-05
Rv2365c	Rv2365c	71.345	Conserved hypothetical protein	223.957	0.22085	0.183163	1.20576	0.22791	0.58231	0.097	0.128471	0.167	0.0538502	NA	200.897	-0.29664	0.205537	-1.44325	0.148951	0.322937
Rv2339	mmpL9	58.3593	Probable conserved transmembrane transport protein MmpL9	1282.14	-0.108126	0.0898113	-1.20393	0.228617	0.583277	-0.15	0.222171	-0.08	0.0281264	NA	1285.52	-0.312465	0.0921333	-3.39144	0.000695263	0.00454106
Rv3899c	Rv3899c	71.0462	Conserved hypothetical protein	227.553	0.212452	0.176412	1.2043	0.228474	0.583277	0.114	0.349682	0.184	0.0284522	NA	219.107	-0.0915552	0.192866	-0.47471	0.634994	0.79604
Rv2068c	blaC	66.0173	Class a beta-lactamase BlaC	974.221	-0.11681	0.0970728	-1.20333	0.22885	0.583452	-0.237	0.214448	-0.167	0.0501896	NA	1148.87	0.159913	0.0951494	1.68065	0.0928311	0.229507
Rv0752c	fadE9	66.8372	Probable acyl-CoA dehydrogenase FadE9	366.578	-0.170078	0.141409	-1.20274	0.229077	0.583613	-0.264	0.210546	-0.194	0.023922	NA	384.751	-0.230377	0.1465	-1.57254	0.115825	0.270387
Rv1855c	Rv1855c	63.6364	Possible oxidoreductase	857.146	-0.120238	0.100032	-1.202	0.229363	0.583922	-0.181	0.124708	-0.111	0.00923849	NA	1070.22	0.309133	0.0958967	3.2236	0.00126589	0.00759197
Rv0187	Rv0187	67.1192	Probable O-methyltransferase	314.206	0.181534	0.151153	1.20099	0.229753	0.584498	0.154	0.126158	0.224	0.0424664	NA	321.442	0.0547809	0.158896	0.34476	0.730275	0.855636
Rv0109	PE_PGRS1	72.5687	PE-PGRS family protein PE_PGRS1	207.45	0.224276	0.18704	1.19908	0.230497	0.58515	0.194	0.331012	0.264	0.0397238	NA	209.298	0.0605927	0.198844	0.304725	0.760575	0.875298
Rv1548c	PPE21	62.1011	PPE family protein PPE21	198.755	0.225854	0.188359	1.19906	0.230504	0.58515	0.0915	0.340151	0.1615	0.0643537	NA	197.962	0.0256258	0.201695	0.127052	0.898899	0.956477
Rv2789c	fadE21	63.1792	Probable acyl-CoA dehydrogenase FadE21	1048.31	0.110886	0.0924422	1.19952	0.230328	0.58515	0.0035	0.161507	0.0735	0.0373859	NA	1043.17	-0.100917	0.0966155	-1.04452	0.296245	0.512859
Rv2682c	dxs1	67.2405	Probable 1-deoxy-D-xylulose 5-phosphate synthase Dxs1 (1-deoxyxylulose-5-phosphate synthase) (DXP synthase) (DXPS)	2542.43	-0.0843063	0.0704062	-1.19743	0.23114	0.586347	-0.161	0.0983408	-0.091	0.00669375	NA	2940.68	0.136137	0.0686046	1.98437	0.0472141	0.140166
Rv0292	eccE3	68.6747	ESX conserved component EccE3. ESX-3 type VII secretion system protein. Probable transmembrane protein.	1100.42	0.109247	0.0913223	1.19628	0.231587	0.586721	0.0765	0.106681	0.1465	0.0372529	NA	981.6	-0.45196	0.100813	-4.48314	7.35534e-06	8.25887e-05
Rv2439c	proB	70.6454	Probable glutamate 5-kinase protein ProB (gamma-glutamyl kinase) (GK)	606.259	0.143542	0.119998	1.1962	0.231618	0.586721	0.0805	0.125952	0.1505	0.00695769	NA	608.039	-0.0408179	0.121536	-0.33585	0.736984	0.859668
Rv2828A	Rv2828A	74.8148	Conserved hypothetical protein	107.884	0.297936	0.249575	1.19378	0.232565	0.588702	0.152	0.100125	0.222	0.0759363	NA	109.381	0.154761	0.265257	0.583439	0.559598	0.741197
Rv0504c	Rv0504c	61.8762	Conserved protein	264.68	0.195327	0.164169	1.18979	0.234129	0.590126	0.283	0.104196	0.353	0.157673	NA	277.867	0.140421	0.175572	0.799793	0.423831	0.632443
Rv1655	argD	71.8204	Probable acetylornithine aminotransferase ArgD	314.426	0.186536	0.15674	1.1901	0.234008	0.590126	-0.023	0.303676	0.047	0.139536	NA	314.977	0.00235752	0.163572	0.0144127	0.988501	0.99424
Rv1681	moeX	68.2779	Possible molybdopterin biosynthesis protein MoeX	345.194	0.172041	0.144604	1.18974	0.234149	0.590126	0.0825	0.24751	0.1525	0.0195407	NA	296.386	-0.504228	0.165392	-3.04869	0.00229839	0.0126307
Rv2617c	Rv2617c	62.8118	Probable transmembrane protein	244.956	-0.206613	0.173684	-1.1896	0.234205	0.590126	-0.266	0.205462	-0.196	0.0106133	NA	266.569	-0.155529	0.176149	-0.88294	0.377269	0.589932
Rv2918c	glnD	66.6667	Probable [protein-PII] uridylyltransferase GlnD (PII uridylyl- transferase) (uridylyl removing enzyme) (UTASE)	799.806	0.122334	0.102686	1.19134	0.233519	0.590126	-0.086	0.338165	-0.016	0.138334	NA	670.341	-0.655973	0.116072	-5.65144	1.59108e-08	2.99914e-07
Rv3209	Rv3209	66.3102	Conserved hypothetical threonine and proline rich protein	981.342	0.114887	0.0965939	1.18938	0.23429	0.590126	-0.139	0.153312	-0.069	0.183887	NA	990.38	-0.0548364	0.10321	-0.531306	0.595206	0.766228
Rv3717	Rv3717	66.3912	Conserved hypothetical protein	881.16	-0.118815	0.0997632	-1.19097	0.233666	0.590126	-0.238	0.0996043	-0.168	0.0491853	NA	1044.86	0.17219	0.0964154	1.78592	0.0741125	0.194672
Rv1738	Rv1738	59.6491	Conserved protein	352.907	1.01722	0.85616	1.18812	0.234786	0.59088	1.104	0.132299	1.174	0.156779	NA	431.778	1.29657	1.05583	1.22801	0.219443	0.422399
Rv3245c	mtrB	66.5493	Two component sensory transduction histidine kinase MtrB	1754.89	0.0949393	0.0799304	1.18777	0.234922	0.59088	0.072	0.155407	0.142	0.0470607	NA	2035.28	0.30965	0.0790746	3.91592	9.00591e-05	0.000770905
Rv0263c	Rv0263c	68.3278	Conserved hypothetical protein	437.783	0.160812	0.135486	1.18692	0.235258	0.590888	0.132	0.121477	0.202	0.0411882	NA	397.588	-0.327842	0.14893	-2.20132	0.0277134	0.0939622
Rv1740	vapB34	66.6667	Possible antitoxin VapB34	108.348	-0.298934	0.251779	-1.18729	0.235114	0.590888	-0.362	0.22284	-0.292	0.00693415	NA	150.829	0.442911	0.22887	1.93521	0.0529648	0.151602
Rv3210c	Rv3210c	64.6552	Conserved protein	427.007	-0.159668	0.134627	-1.18601	0.235619	0.59096	-0.2725	0.223743	-0.2025	0.0428315	NA	496.788	0.0842816	0.131234	0.642223	0.520728	0.713256
Rv3770B	Rv3770B	64.0625	Probable remnant of a transposase	99.0622	0.317225	0.267427	1.18621	0.235539	0.59096	0.2495	0.110558	0.3195	0.00227543	NA	90.8781	-0.113353	0.298988	-0.379123	0.704597	0.841261
Rv2251	Rv2251	68.2073	Possible flavoprotein	189.238	0.229866	0.193895	1.18552	0.235813	0.591028	0.115	0.34243	0.185	0.0448665	NA	219.983	0.442159	0.196174	2.25391	0.0242019	0.0850689
MTB000075	ncrMT1234	52.0833	Fragment of putative small regulatory RNA	191.822	-0.22867	0.193037	-1.18459	0.236179	0.59153	-0.358	0.004219	-0.288	0.0593296	NA	273.951	0.559056	0.190787	2.93026	0.00338678	0.0174678
Rv1234	Rv1234	62.8788	Probable transmembrane protein	503.599	0.147352	0.124471	1.18383	0.236482	0.591769	0.054	0.094921	0.124	0.023352	NA	494.456	-0.0980446	0.13427	-0.730207	0.465264	0.664939
Rv3815c	Rv3815c	67.5926	Possible acyltransferase	433.765	0.161915	0.136809	1.18351	0.236608	0.591769	0.1525	0.136828	0.2225	0.0605849	NA	451.457	0.0827866	0.14199	0.583044	0.559863	0.741197
Rv0078	Rv0078	67.9868	Probable transcriptional regulatory protein	74.8416	0.356496	0.301771	1.18135	0.237466	0.592083	0.166	0.372395	0.236	0.120496	NA	65.1247	-0.235564	0.359055	-0.656067	0.511781	0.705053
Rv0175	Rv0175	64.486	Probable conserved Mce associated membrane protein	2285.41	0.0858695	0.0730264	1.17587	0.239648	0.592083	-0.002	0.0519125	0.068	0.0178695	NA	2325.82	-0.0606367	0.072774	-0.833219	0.404721	0.614771
Rv0204c	Rv0204c	67.3931	Probable conserved transmembrane protein	619.379	0.139322	0.118525	1.17546	0.239809	0.592083	0.0855	0.165044	0.1555	0.0161784	NA	700.686	0.28837	0.117435	2.45558	0.0140656	0.0553196
Rv0286	PPE4	67.834	PPE family protein PPE4	3365.49	0.0841064	0.0712915	1.17975	0.238098	0.592083	0.027	0.207688	0.097	0.0128936	NA	3321.52	-0.154087	0.070212	-2.19459	0.0281929	0.0949153
Rv0621	Rv0621	69.6714	Possible membrane protein	236.5	0.215167	0.18291	1.17635	0.239454	0.592083	0.167	0.443102	0.237	0.0218333	NA	199.268	-0.507112	0.206261	-2.4586	0.013948	0.0549164
Rv0879c	Rv0879c	67.7536	Possible conserved transmembrane protein	395.628	-0.164012	0.13936	-1.1769	0.239236	0.592083	-0.2195	0.23464	-0.1495	0.0145124	NA	430.957	-0.112155	0.142245	-0.788461	0.430427	0.639399
Rv0881	Rv0881	66.3206	Possible rRNA methyltransferase (rRNA methylase)	137.277	0.272106	0.230331	1.18137	0.237457	0.592083	0.162	0.220836	0.232	0.0401057	NA	134.491	0.0261407	0.248014	0.1054	0.916058	0.964579
Rv1060	Rv1060	65.4008	Unknown protein	475.931	0.153737	0.13123	1.17151	0.241393	0.592083	0.128	0.11218	0.198	0.0442626	NA	520.105	0.208859	0.134223	1.55606	0.119695	0.2763
Rv1093	glyA1	67.1351	Serine hydroxymethyltransferase 1 GlyA1	1814.43	-0.0916072	0.0779446	-1.17529	0.23988	0.592083	-0.21	0.13651	-0.14	0.0483928	NA	2078.64	0.103287	0.0754331	1.36926	0.170918	0.355315
Rv1141c	echA11	65.6753	Probable enoyl-CoA hydratase EchA11 (enoyl hydrase) (unsaturated acyl-CoA hydratase) (crotonase)	320.296	-0.181649	0.155028	-1.17172	0.24131	0.592083	-0.37	0.21115	-0.3	0.118351	NA	368.701	0.0338211	0.155585	0.217381	0.827912	0.915763
Rv1170	mshB	67.5439	N-acetyl-1-D-myo-inosityl-2-amino-2-deoxy-alpha-D-glucopyranoside deacetylase MshB (GlcNAc-Ins deacetylase)	383.904	-0.16358	0.139417	-1.17331	0.240671	0.592083	-0.26	0.170805	-0.19	0.0264202	NA	515.145	0.454653	0.132101	3.44171	0.000578059	0.00391616
Rv1265	Rv1265	63.583	Unknown protein	1185.26	0.115791	0.0984594	1.17603	0.239583	0.592083	0.041	0.135517	0.111	0.00479125	NA	1183.88	-0.0844519	0.0978419	-0.863147	0.388057	0.600234
Rv1280c	oppA	65.1464	Probable periplasmic oligopeptide-binding lipoprotein OppA	1213.92	0.104156	0.0887308	1.17384	0.240459	0.592083	0.07	0.181201	0.14	0.0358442	NA	1133.82	-0.303595	0.0953964	-3.18246	0.00146028	0.0085273
Rv1722	Rv1722	67.0034	Possible carboxylase	247.666	-0.199241	0.169025	-1.17877	0.238491	0.592083	-0.374	0.260809	-0.304	0.104759	NA	269.339	-0.151443	0.173792	-0.871401	0.383535	0.596545
Rv1749c	Rv1749c	62.1864	Possible integral membrane protein	490.47	0.153639	0.130441	1.17784	0.23886	0.592083	0.1345	0.130126	0.2045	0.0508612	NA	455.323	-0.265349	0.140995	-1.88197	0.0598397	0.165801
Rv1781c	malQ	67.954	Probable 4-alpha-glucanotransferase MalQ (amylomaltase) (disproportionating enzyme) (D-enzyme)	211.662	0.213495	0.18145	1.17661	0.239353	0.592083	0.204	0.471102	0.274	0.060505	NA	219.291	0.121793	0.190258	0.640148	0.522076	0.714076
Rv2024c	Rv2024c	65.7623	Conserved hypothetical protein	768.779	-0.123023	0.104166	-1.18104	0.237588	0.592083	-0.207	0.251837	-0.137	0.0139765	NA	766.066	-0.348788	0.109069	-3.19787	0.00138447	0.00817646
Rv2136c	Rv2136c	63.1769	Possible conserved transmembrane protein	1124.94	0.10997	0.0937356	1.17319	0.240719	0.592083	0.0465	0.116323	0.1165	0.00653019	NA	1084.89	-0.195475	0.100328	-1.94835	0.0513728	0.148801
Rv2344c	dgt	66.9753	Probable deoxyguanosine triphosphate triphosphohydrolase Dgt (dGTPase) (dGTP triphosphohydrolase)	990.025	-0.111307	0.0950386	-1.17117	0.241529	0.592083	-0.1805	0.156231	-0.1105	0.000806734	NA	1071	-0.080217	0.0951962	-0.842649	0.399425	0.609014
Rv2445c	ndkA	64.4769	Probable nucleoside diphosphate kinase NdkA (NDK) (NDP kinase) (nucleoside-2-P kinase)	801.779	-0.120331	0.102669	-1.17204	0.241182	0.592083	-0.1715	0.0799202	-0.1015	0.0188314	NA	958.676	0.194922	0.101714	1.91638	0.0553171	0.157344
Rv2828c	Rv2828c	72.3443	Conserved hypothetical protein	226.958	0.214548	0.182616	1.17486	0.240051	0.592083	0.092	0.14931	0.162	0.052548	NA	207.69	-0.238462	0.200357	-1.19019	0.233973	0.442178
Rv2882c	frr	57.3477	Ribosome recycling factor Frr (ribosome releasing factor) (RRF)	1251.1	-0.106554	0.0903803	-1.17895	0.238419	0.592083	-0.174	0.0490335	-0.104	0.00255368	NA	1430.68	0.083241	0.0855848	0.972614	0.330745	0.54743
Rv2883c	pyrH	65.0127	Probable uridylate kinase PyrH (UK) (uridine monophosphate kinase) (UMP kinase)	2421.47	-0.0838729	0.0716198	-1.17108	0.241565	0.592083	-0.138	0.130971	-0.068	0.0158729	NA	2893.01	0.224699	0.0683198	3.28892	0.00100572	0.00626506
Rv2922c	smc	67.2471	Probable chromosome partition protein Smc	1921.9	0.0986068	0.083678	1.17841	0.238634	0.592083	-0.0005	0.257853	0.0695	0.0291068	NA	1880.47	-0.163208	0.0825166	-1.97789	0.0479416	0.141798
Rv3310	sapM	61.6667	Acid phosphatase (acid phosphomonoesterase) (phosphomonoesterase) (glycerophosphatase)	433.896	0.159267	0.135921	1.17176	0.241293	0.592083	0.07	0.186834	0.14	0.019267	NA	445.133	0.0432799	0.146036	0.296365	0.766951	0.879902
Rv3556c	fadA6	66.6667	Probable acetyl-CoA acetyltransferase FadA6 (acetoacetyl-CoA thiolase)	492.144	0.147387	0.125559	1.17385	0.240456	0.592083	0.026	0.184971	0.096	0.0513873	NA	548.426	0.253625	0.127903	1.98295	0.0473727	0.140458
Rv3576	lppH	61.2045	Possible conserved lipoprotein LppH	399.176	-0.165493	0.141209	-1.17197	0.241209	0.592083	-0.2475	0.227856	-0.1775	0.0120068	NA	454.717	0.0165534	0.137369	0.120504	0.904084	0.958909
Rv3753c	Rv3753c	65.8683	Conserved protein	806.003	-0.121339	0.103317	-1.17444	0.240219	0.592083	-0.159	0.0698897	-0.089	0.032339	NA	880.432	-0.0604947	0.105837	-0.571583	0.567605	0.746714
Rv3818	Rv3818	61.8311	Unknown protein	1136.43	-0.108808	0.0924129	-1.17741	0.239034	0.592083	-0.1795	0.149888	-0.1095	0.000692444	NA	1207.44	-0.131474	0.0996951	-1.31877	0.187247	0.380137
Rv0046c	ino1	63.9493	myo-inositol-1-phosphate synthase Ino1 (inositol 1-phosphate synthetase) (D-glucose 6-phosphate cycloaldolase) (glucose 6-phosphate cyclase) (glucocycloaldolase)	2521.2	0.0825107	0.0705785	1.16906	0.242379	0.593382	0.039	0.0786049	0.109	0.0264893	NA	2951.16	0.32339	0.0715805	4.51785	6.24702e-06	7.26092e-05
Rv0884c	serC	65.7825	Possible phosphoserine aminotransferase SerC (PSAT)	924.087	-0.113705	0.0973121	-1.16846	0.242621	0.593382	-0.279	0.250782	-0.209	0.0952948	NA	1076.48	0.129461	0.0949146	1.36397	0.172576	0.357943
Rv2073c	Rv2073c	70.9333	Probable shortchain dehydrogenase	123.484	0.278829	0.238714	1.16805	0.242788	0.593382	0.18	0.282358	0.25	0.0288291	NA	127.403	0.181998	0.250191	0.727439	0.466957	0.666454
Rv2201	asnB	66.1052	Probable asparagine synthetase AsnB	682.774	-0.137243	0.117447	-1.16855	0.242586	0.593382	-0.074	0.333389	-0.004	0.133243	NA	771.728	0.0237765	0.116431	0.204212	0.838188	0.921179
Rv2954c	Rv2954c	62.8099	Hypothetical protein	1422.6	-0.0992561	0.0850017	-1.1677	0.242929	0.593382	-0.128	0.0984235	-0.058	0.0412561	NA	1687.69	0.193121	0.0812249	2.3776	0.0174255	0.0661734
Rv1360	Rv1360	63.6364	Probable oxidoreductase	1570.68	-0.0996325	0.0854072	-1.16656	0.243389	0.594096	-0.136	0.158835	-0.066	0.0336325	NA	1937.85	0.295398	0.0816896	3.6161	0.000299072	0.00220694
Rv3354	Rv3354	67.4359	Conserved hypothetical protein	132.611	-0.270427	0.2323	-1.16413	0.244372	0.596087	-0.501	0.302004	-0.431	0.160573	NA	155.854	0.0126705	0.230986	0.0548542	0.956255	0.980138
Rv1569	bioF1	72.4376	Probable 8-amino-7-oxononanoate synthase BioF1 (AONS) (8-amino-7-ketopelargonate synthase) (7-keto-8-amino-pelargonic acid synthetase) (7-KAP synthetase) (L-alanine--pimelyl CoA ligase)	696.974	0.131521	0.113116	1.16271	0.244948	0.596671	0.057	0.14599	0.127	0.00452098	NA	634.114	-0.355859	0.118754	-2.9966	0.00273012	0.0146061
Rv3258c	Rv3258c	71.748	Conserved hypothetical protein	1154.37	0.113892	0.0979513	1.16274	0.244936	0.596671	0.0155	0.100762	0.0855	0.0283917	NA	1224.04	0.088216	0.0913485	0.965709	0.33419	0.549026
Rv3261	fbiA	67.0683	Probable F420 biosynthesis protein FbiA	755.936	0.121347	0.104478	1.16146	0.245454	0.597188	0.0775	0.197065	0.1475	0.0261531	NA	720.287	-0.221839	0.112334	-1.97481	0.0482893	0.14229
Rv3697c	vapC48	62.3288	Possible toxin VapC48. Contains PIN domain.	169.337	0.23262	0.2003	1.16136	0.245496	0.597188	0.096	0.136523	0.166	0.0666205	NA	185.327	0.290954	0.206152	1.41136	0.158138	0.337226
Rv3266c	rmlD	69.071	dTDP-6-deoxy-L-lyxo-4-hexulose reductase RmlD (dTDP-rhamnose modification protein) (dTDP-rhamnose biosynthesis protein) (dTDP-rhamnose synthase)	756.957	-0.122058	0.105199	-1.16026	0.245944	0.597868	-0.1285	0.240581	-0.0585	0.0635583	NA	977.576	0.394915	0.0997935	3.95732	7.57964e-05	0.000658504
Rv0443	Rv0443	64.3411	Conserved protein	627.284	-0.13253	0.11427	-1.1598	0.246132	0.597917	-0.041	0.196512	0.029	0.16153	NA	748.209	0.178559	0.110741	1.6124	0.106875	0.255796
Rv0979A	rpmF	66.092	50S ribosomal protein L32 RpmF	920.312	-0.112938	0.0975371	-1.15789	0.246907	0.59939	-0.1865	0.0417188	-0.1165	0.00356232	NA	1038.3	0.0394068	0.0987108	0.399215	0.689735	0.83281
Rv2425c	Rv2425c	66.5281	Conserved hypothetical protein	903.961	0.113058	0.0976811	1.15742	0.2471	0.599449	-0.141	0.22233	-0.071	0.184058	NA	864.623	-0.217321	0.104361	-2.0824	0.0373059	0.11735
Rv2519	PE26	65.2468	PE family protein PE26	1909.31	0.0890908	0.0770079	1.15691	0.247311	0.599552	0.0675	0.109414	0.1375	0.0484092	NA	1856.19	-0.195948	0.0884564	-2.21519	0.0267471	0.0918863
Rv3438	Rv3438	67.497	Conserved protein	489.28	-0.149933	0.129691	-1.15608	0.247649	0.599962	-0.137	0.123191	-0.067	0.0829335	NA	554.166	0.0168312	0.129059	0.130415	0.896238	0.954763
Rv0277c	vapC25	62.2378	Possible toxin VapC25. Contains PIN domain.	315.124	0.17786	0.154175	1.15362	0.248655	0.600517	0.003	0.170659	0.073	0.10486	NA	357.496	0.330949	0.155222	2.1321	0.0329989	0.106537
Rv1132	Rv1132	63.316	Conserved membrane protein	496.805	0.147198	0.127637	1.15325	0.248807	0.600517	0.1135	0.240865	0.1835	0.0363025	NA	432.799	-0.483821	0.143041	-3.3824	0.000718565	0.004665
Rv2290	lppO	63.5659	Probable conserved lipoprotein LppO	1049.68	-0.113293	0.0981497	-1.15429	0.248382	0.600517	0.075	0.189056	0.145	0.258293	NA	1180.76	0.0312392	0.102461	0.304889	0.760451	0.875298
Rv2687c	Rv2687c	64.4258	Antibiotic-transport integral membrane leucine and valine rich protein ABC transporter	76.3304	0.341087	0.295294	1.15508	0.248058	0.600517	0.2605	0.354865	0.3305	0.0105872	NA	64.2484	-0.351134	0.343853	-1.02117	0.307172	0.52563
Rv3271c	Rv3271c	69.0583	Probable conserved integral membrane protein	1202.35	0.113797	0.0986922	1.15305	0.248892	0.600517	-0.009	0.17546	0.061	0.0527966	NA	1116.76	-0.310198	0.101911	-3.04381	0.00233606	0.0127798
Rv3434c	Rv3434c	61.6246	Possible conserved transmembrane protein	231.84	-0.202051	0.175142	-1.15364	0.248647	0.600517	-0.252	0.163956	-0.182	0.0200513	NA	265.695	-0.00079793	0.174974	-0.00456028	0.996361	0.998087
Rv2379c	mbtF	67.7383	Peptide synthetase MbtF (peptide synthase)	1063.46	-0.107348	0.0931849	-1.15199	0.249326	0.600749	-0.158	0.262374	-0.088	0.019348	NA	1200.46	0.0458688	0.0910461	0.503797	0.614404	0.778691
Rv2705c	Rv2705c	65.8974	Conserved hypothetical protein	179.676	-0.225692	0.19588	-1.15219	0.249242	0.600749	-0.335	0.0662161	-0.265	0.0393083	NA	203.066	-0.0598735	0.197285	-0.303487	0.761518	0.875879
Rv1976c	Rv1976c	66.9118	Conserved hypothetical protein	176.867	-0.236405	0.205503	-1.15037	0.249992	0.601131	-0.412	0.186501	-0.342	0.105595	NA	193.51	-0.174304	0.202477	-0.860856	0.389317	0.601672
Rv2314c	Rv2314c	66.8122	Conserved protein	1001.06	0.108481	0.0942976	1.15041	0.249974	0.601131	-0.067	0.176023	0.003	0.105481	NA	977.293	-0.160706	0.0993024	-1.61835	0.105588	0.253383
Rv2597	Rv2597	66.6667	Probable membrane protein	365.426	-0.162903	0.141519	-1.1511	0.249691	0.601131	-0.267	0.0864168	-0.197	0.0340974	NA	404.465	-0.0645709	0.143034	-0.451436	0.651676	0.808869
Rv3483c	Rv3483c	66.8175	Possible exported protein	528.399	-0.147827	0.128595	-1.14956	0.250326	0.601527	-0.366	0.132304	-0.296	0.148173	NA	604.567	0.0467737	0.128355	0.364409	0.715552	0.847909
Rv0228	Rv0228	69.1993	Probable integral membrane acyltransferase	308.235	0.194197	0.169018	1.14897	0.250567	0.601567	0	0.262551	0.07	0.124197	NA	322.628	0.137236	0.163647	0.838609	0.401689	0.611441
Rv0360c	Rv0360c	68.2648	Conserved protein	126.54	0.273043	0.237702	1.14868	0.250689	0.601567	0.1	0.283512	0.17	0.103043	NA	119.877	-0.0665001	0.257677	-0.258076	0.796349	0.897218
Rv1241	vapB33	65.1341	Possible antitoxin VapB33	235.34	0.203611	0.177318	1.14829	0.25085	0.601567	0.135	0.0538619	0.205	0.00138857	NA	249.398	0.177165	0.186322	0.950853	0.341679	0.555676
Rv1158c	Rv1158c	73.0994	Conserved hypothetical ala-, pro-rich protein	658.839	0.129796	0.113128	1.14733	0.251244	0.602105	0.052	0.0819152	0.122	0.00779574	NA	775.39	0.380558	0.111587	3.41041	0.000648656	0.00429056
Rv0826	Rv0826	66.1932	Conserved hypothetical protein	76.9924	-0.36252	0.316135	-1.14673	0.251495	0.6023	-0.3545	0.568019	-0.2845	0.0780201	NA	97.6821	0.155045	0.279921	0.553888	0.579655	0.754896
Rv1323	fadA4	65.5556	Probable acetyl-CoA acetyltransferase FadA4 (acetoacetyl-CoA thiolase)	3859.28	-0.0799352	0.0698892	-1.14374	0.252731	0.604852	-0.173	0.0563418	-0.103	0.0230648	NA	4092.51	-0.109521	0.0623883	-1.75547	0.0791793	0.20386
Rv1820	ilvG	67.8224	Probable acetolactate synthase IlvG (acetohydroxy-acid synthase)(ALS)	825.065	0.123897	0.10851	1.14181	0.253534	0.605958	0.036	0.195551	0.106	0.0178972	NA	830.571	-0.0508975	0.114815	-0.443299	0.657549	0.812816
Rv3673c	Rv3673c	69.7368	Possible membrane-anchored thioredoxin-like protein (thiol-disulfide interchange related protein)	1196.99	0.100795	0.0882586	1.14204	0.253439	0.605958	0.065	0.109035	0.135	0.0342054	NA	1200.49	-0.0889706	0.0975614	-0.911944	0.361798	0.574518
Rv0478	deoC	69.6296	Probable deoxyribose-phosphate aldolase DeoC (phosphodeoxyriboaldolase) (deoxyriboaldolase)	428.327	-0.156162	0.136832	-1.14127	0.253758	0.606086	-0.241	0.110279	-0.171	0.0148376	NA	467.162	-0.101232	0.144929	-0.698492	0.48487	0.683969
Rv0142	Rv0142	72.4919	Conserved hypothetical protein	264.034	-0.218157	0.192527	-1.13312	0.257163	0.606475	-0.296	0.281984	-0.226	0.00784323	NA	287.08	-0.170385	0.197116	-0.864393	0.387372	0.59994
Rv0248c	Rv0248c	63.8331	Probable succinate dehydrogenase [iron-sulfur subunit] (succinic dehydrogenase)	3834.73	-0.0755684	0.0664489	-1.13724	0.255437	0.606475	-0.155	0.0630852	-0.085	0.00943159	NA	4013.92	-0.143869	0.0629079	-2.28697	0.0221974	0.07956
Rv0344c	lpqJ	65.5971	Probable lipoprotein LpqJ	78.3836	0.330947	0.292032	1.13326	0.257107	0.606475	0.348	0.265598	0.418	0.0870527	NA	62.9058	-0.533211	0.349928	-1.52377	0.127565	NA
Rv0537c	Rv0537c	66.8061	Probable integral membrane protein	1831.29	-0.0945467	0.0831669	-1.13683	0.255609	0.606475	-0.0755	0.132416	-0.0055	0.0890467	NA	1875.71	-0.229383	0.0793782	-2.88974	0.00385555	0.019246
Rv0586	mce2R	62.7939	Probable transcriptional regulatory protein Mce2R (GntR-family)	552.4	-0.135925	0.11984	-1.13421	0.256705	0.606475	-0.218	0.143628	-0.148	0.0120754	NA	717.641	0.399915	0.113948	3.50962	0.000448753	0.00313352
Rv0678	Rv0678	65.261	Conserved protein	190.814	0.220618	0.194104	1.1366	0.255707	0.606475	0.181	0.182806	0.251	0.0303819	NA	196.676	0.113994	0.200677	0.568045	0.570004	0.74862
Rv0764c	cyp51	63.2743	Cytochrome P450 51 Cyp51 (CYPL1) (P450-L1A1) (sterol 14-alpha demethylase) (lanosterol 14-alpha demethylase) (P450-14DM)	243.241	-0.194164	0.171265	-1.13371	0.256918	0.606475	-0.26	0.37777	-0.19	0.00416354	NA	266.007	-0.127866	0.177401	-0.720774	0.471049	0.669666
Rv0874c	Rv0874c	70.4565	Conserved hypothetical protein	174.868	0.225522	0.198305	1.13725	0.255435	0.606475	0.254	0.253159	0.324	0.0984783	NA	183.064	0.163131	0.207931	0.784545	0.432721	0.640976
Rv0967	csoR	62.7778	Copper-sensitive operon repressor CsoR	273.904	0.189883	0.167173	1.13584	0.256023	0.606475	0.097	0.0568241	0.167	0.0228826	NA	303.793	0.281202	0.163328	1.72171	0.0851228	0.215953
Rv1044	Rv1044	64.7436	Conserved hypothetical protein	73.4906	-0.341323	0.300354	-1.1364	0.255788	0.606475	-0.534	0.744265	-0.464	0.122677	NA	102.028	0.403354	0.275369	1.46477	0.142983	0.313873
Rv1401	Rv1401	66.8325	Possible membrane protein	331.362	-0.170555	0.150358	-1.13433	0.256657	0.606475	-0.228	0.119743	-0.158	0.012555	NA	345.81	-0.250946	0.156181	-1.60676	0.108106	0.25739
Rv1642	rpmI	68.2051	50S ribosomal protein L35 RpmI	1021.25	-0.112778	0.0992221	-1.13662	0.255696	0.606475	-0.1595	0.0207285	-0.0895	0.0232781	NA	1354.94	0.469134	0.0899829	5.21359	1.85219e-07	2.89196e-06
Rv1796	mycP5	65.6428	Probable proline rich membrane-anchored mycosin MycP5 (serine protease) (subtilisin-like protease) (subtilase-like) (mycosin-5)	4453.15	0.0755207	0.0664863	1.13588	0.256005	0.606475	0.0275	0.145302	0.0975	0.0219793	NA	4389.17	-0.16779	0.062988	-2.66384	0.00772532	0.0340663
Rv1925	fadD31	64.8953	Probable acyl-CoA ligase FadD31 (acyl-CoA synthetase) (acyl-CoA synthase)	12402.1	-0.0632966	0.0555819	-1.1388	0.254787	0.606475	-0.138	0.0835161	-0.068	0.00470344	NA	13224.6	-0.0753782	0.0567255	-1.32882	0.183906	0.375871
Rv2669	Rv2669	64.7558	GCN5-related N-acetyltransferase	114.026	-0.274695	0.242153	-1.13439	0.256633	0.606475	-0.6085	0.23891	-0.5385	0.263805	NA	106.344	-0.762264	0.27367	-2.78534	0.00534724	0.0249828
Rv2939	papA5	60.4413	Possible conserved polyketide synthase associated protein PapA5	1389.89	-0.0967143	0.0851078	-1.13637	0.2558	0.606475	-0.176	0.156454	-0.106	0.00928573	NA	1672.25	0.230499	0.0851064	2.70836	0.00676163	0.0304794
Rv2947c	pks15	65.7948	Probable polyketide synthase Pks15	1445.23	-0.099163	0.0873775	-1.13488	0.256425	0.606475	-0.325	0.24767	-0.255	0.155837	NA	1791.48	0.30871	0.0834197	3.70068	0.000215022	0.00163309
Rv2955c	Rv2955c	67.7019	Conserved protein	656.131	-0.128415	0.113088	-1.13553	0.256153	0.606475	-0.261	0.318443	-0.191	0.0625848	NA	813.009	0.28094	0.106204	2.64528	0.00816223	0.0355619
Rv3278c	Rv3278c	60.3083	Probable conserved transmembrane protein	78.701	0.347555	0.306166	1.13518	0.256298	0.606475	0.1735	0.216038	0.2435	0.104055	NA	68.5766	-0.220024	0.361384	-0.608836	0.542633	0.72884
Rv1785c	cyp143	64.044	Probable cytochrome P450 143 Cyp143	194.429	-0.213194	0.188259	-1.13245	0.257445	0.606527	-0.256	0.290773	-0.186	0.0271939	NA	220.224	-0.0436091	0.189682	-0.229906	0.818165	0.911075
Rv2732c	Rv2732c	68.4553	Probable conserved transmembrane protein	765.698	0.127331	0.112457	1.13226	0.257527	0.606527	0.108	0.085128	0.178	0.0506695	NA	718.696	-0.260604	0.114805	-2.26996	0.0232099	0.0821614
Rv0011c	Rv0011c	56.383	Probable conserved transmembrane protein	525.37	-0.144546	0.127757	-1.13141	0.257883	0.606865	-0.2	0.083472	-0.13	0.0145457	NA	529.388	-0.337532	0.135531	-2.49045	0.0127583	0.0507818
Rv3342	Rv3342	69.2623	Possible methyltransferase (methylase)	347.136	0.163459	0.144513	1.1311	0.258011	0.606865	0.051	0.139491	0.121	0.0424588	NA	381.909	0.236049	0.146824	1.6077	0.1079	0.25739
Rv1865c	Rv1865c	63.0662	Probable short-chain type dehydrogenase	154.043	-0.239432	0.21183	-1.1303	0.258348	0.606973	-0.326	0.232347	-0.256	0.0165682	NA	171.706	-0.113146	0.21546	-0.525136	0.599489	0.769475
Rv3285	accA3	67.9423	Probable bifunctional protein acetyl-/propionyl-coenzyme A carboxylase (alpha chain) AccA3: biotin carboxylase + biotin carboxyl carrier protein (BCCP)	7473.65	-0.0712137	0.0630108	-1.13018	0.258399	0.606973	-0.143	0.0877881	-0.073	0.00178626	NA	7955.03	-0.088709	0.0602353	-1.47271	0.14083	0.310697
Rv0257	Rv0257	62.1333	Conserved hypothetical protein	104.557	-0.285517	0.252866	-1.12912	0.258845	0.607219	-0.223	0.3846	-0.153	0.132517	NA	116.074	-0.172573	0.258129	-0.668553	0.503781	0.699792
Rv0295c	Rv0295c	65.9204	Conserved protein	691.753	0.124412	0.110152	1.12946	0.258705	0.607219	0.058	0.0967556	0.128	0.00358796	NA	745.24	0.141011	0.113556	1.24177	0.21432	0.415395
Rv0549c	vapC3	67.6329	Possible toxin VapC3	113.301	-0.274807	0.243472	-1.1287	0.259023	0.607234	-0.286	0.137344	-0.216	0.0588072	NA	139.121	0.129721	0.236113	0.549402	0.58273	0.756341
Rv1912c	fadB5	65.1741	Possible oxidoreductase FadB5	187.015	0.22244	0.19723	1.12782	0.259398	0.607712	0.245	0.404164	0.315	0.0925605	NA	192.981	0.124	0.202835	0.611336	0.540977	0.727929
Rv1787	PPE25	66.9399	PPE family protein PPE25	146.977	0.245637	0.217912	1.12723	0.259645	0.60789	0.104	0.291072	0.174	0.0716368	NA	153.001	0.16816	0.228853	0.734796	0.462464	0.663162
Rv0990c	Rv0990c	68.6454	Hypothetical protein	82.7047	-0.318475	0.282838	-1.126	0.260166	0.60871	-0.4615	0.547647	-0.3915	0.0730247	NA	100.398	0.0585919	0.27624	0.212105	0.832025	0.916922
Rv0554	bpoC	64.6388	Possible peroxidase BpoC (non-haem peroxidase)	538.625	0.141126	0.125663	1.12306	0.261412	0.610935	0.11	0.180187	0.18	0.0388735	NA	504.514	-0.250851	0.135641	-1.84937	0.0644042	0.174458
Rv2964	purU	62.2722	Probable formyltetrahydrofolate deformylase PurU (formyl-FH(4) hydrolase)	132.607	0.252731	0.225061	1.12294	0.261461	0.610935	0.057	0.230541	0.127	0.125731	NA	120.142	-0.227918	0.252724	-0.901846	0.367139	0.578454
Rv1305	atpE	62.6016	Probable ATP synthase C chain AtpE (lipid-binding protein) (dicyclohexylcarbodiimide-binding protein)	1272.03	-0.101788	0.0907883	-1.12116	0.262221	0.61178	-0.101	0.0525119	-0.031	0.0707879	NA	1159.19	-0.634468	0.0968242	-6.55278	5.64747e-11	1.47809e-09
Rv1926c	mpt63	61.875	Immunogenic protein Mpt63 (antigen Mpt63/MPB63) (16 kDa immunoprotective extracellular protein)	332.648	-0.169433	0.151161	-1.12088	0.262339	0.61178	-0.3115	0.268335	-0.2415	0.0720672	NA	399.725	0.165271	0.145705	1.13428	0.256677	0.46644
Rv2215	dlaT	67.6895	DlaT, dihydrolipoamide acyltransferase, E2 component of pyruvate dehydrogenase	3528.34	-0.0733711	0.0654171	-1.12159	0.262037	0.61178	-0.164	0.0878595	-0.094	0.0206289	NA	3390.08	-0.414109	0.0659766	-6.2766	3.46065e-10	8.33764e-09
Rv0166	fadD5	62.8228	Probable fatty-acid-CoA ligase FadD5 (fatty-acid-CoA synthetase) (fatty-acid-CoA synthase)	3475.74	0.0868429	0.0775413	1.11996	0.262732	0.612236	0.051	0.132927	0.121	0.0341571	NA	3222.34	-0.349215	0.0835256	-4.18094	2.9031e-05	0.00028164
Rv2631	Rv2631	65.6659	Conserved hypothetical protein	217.425	0.202752	0.181092	1.11961	0.262879	0.612236	0.108	0.416852	0.178	0.0247524	NA	224.918	0.106609	0.191847	0.555701	0.578415	0.754761
Rv1894c	Rv1894c	63.8373	Conserved hypothetical protein	244.305	0.191274	0.170969	1.11877	0.263239	0.612673	0.0755	0.278476	0.1455	0.0457742	NA	282.598	0.396756	0.170375	2.32872	0.0198737	0.0731416
Rv1480	Rv1480	68.3438	Conserved protein	1879.5	0.0868084	0.0776258	1.11829	0.263442	0.612744	0.0115	0.0668803	0.0815	0.00530843	NA	1860.74	-0.141976	0.077847	-1.82379	0.0681839	0.182124
MTB000149	ncRv2986c	58.6538	Putative small regulatory RNA	197.243	0.214376	0.192057	1.11621	0.264332	0.614411	0.178	0.0455436	0.248	0.0336239	NA	267.907	0.800156	0.180026	4.44467	8.80278e-06	9.7044e-05
Rv2787	Rv2787	62.3583	Conserved hypothetical alanine rich protein	218.013	-0.199093	0.17859	-1.11481	0.264933	0.615408	-0.143	0.487429	-0.073	0.126093	NA	265.519	0.17759	0.186999	0.949684	0.342273	0.556109
Rv3145	nuoA	63.5659	Probable NADH dehydrogenase I (chain A) NuoA (NADH-ubiquinone oxidoreductase chain A)	1298.04	-0.0964879	0.0866485	-1.11355	0.26547	0.616252	-0.137	0.0924177	-0.067	0.0294879	NA	1293.96	-0.318771	0.0891049	-3.57749	0.000346915	0.0025091
Rv1623c	cydA	61.3855	Probable integral membrane cytochrome D ubiquinol oxidase (subunit I) CydA (cytochrome BD-I oxidase subunit I)	2140.57	-0.0902601	0.0811106	-1.1128	0.265793	0.616599	-0.1965	0.123282	-0.1265	0.0362399	NA	1760.56	-1.02944	0.0901294	-11.4218	3.25443e-30	6.23138e-28
Rv1526c	Rv1526c	65.1835	Probable glycosyltransferase	156.595	-0.24252	0.218027	-1.11234	0.26599	0.616654	-0.037	0.377375	0.033	0.27552	NA	214.053	0.4385	0.20306	2.15947	0.0308141	0.10127
Rv0379	secE2	63.4259	Possible protein transport protein SecE2	959.35	-0.120944	0.109026	-1.10932	0.267294	0.619272	-0.216	0.119067	-0.146	0.0250557	NA	1066.71	-0.00947867	0.110666	-0.0856511	0.931744	0.971813
Rv0345	Rv0345	67.6399	Conserved hypothetical protein	134.825	-0.247741	0.223719	-1.10737	0.268133	0.62081	-0.2385	0.195794	-0.1685	0.0792407	NA	158.537	0.0343378	0.221659	0.154912	0.87689	0.944509
Rv2071c	cobM	67.328	Precorrin-3 methylase CobM (precorrin-4 C11-methyltransferase)	83.4682	0.315073	0.284705	1.10666	0.26844	0.621	0.177	0.305441	0.247	0.0680726	NA	80.2344	0.0182486	0.312975	0.058307	0.953504	0.979685
Rv3464	rmlB	63.5542	dTDP-glucose 4,6-dehydratase RmlB	1574.37	-0.0912878	0.0825107	-1.10638	0.268564	0.621	-0.172	0.0681471	-0.102	0.0107122	NA	1889.44	0.230042	0.0790169	2.9113	0.00359927	0.0183906
MTB000009	thrV	58.3333	tRNA-Thr (TGT)	183.556	0.239812	0.216899	1.10564	0.268883	0.621333	0.0055	0.302378	0.0755	0.164312	NA	290.594	1.15324	0.565174	2.0405	0.0413002	0.1269
Rv1127c	ppdK	66.5309	Probable pyruvate, phosphate dikinase PpdK	742.254	0.120652	0.109279	1.10407	0.269561	0.62209	0.1305	0.180925	0.2005	0.0798483	NA	796.766	0.127752	0.110995	1.15096	0.249748	0.458648
Rv3315c	cdd	66.9154	Probable cytidine deaminase Cdd (cytidine aminohydrolase) (cytidine nucleoside deaminase)	108.783	0.274407	0.248497	1.10427	0.269478	0.62209	0.172	0.159506	0.242	0.0324068	NA	92.4696	-0.404707	0.28961	-1.39742	0.162288	0.342858
Rv1896c	Rv1896c	61.7325	Conserved hypothetical protein	259.392	-0.183626	0.166407	-1.10348	0.269819	0.622282	-0.2815	0.141652	-0.2115	0.0278738	NA	305.602	0.0925013	0.169851	0.544602	0.586027	0.759247
Rv1510	Rv1510	68.5912	Conserved probable membrane protein	286.92	-0.174362	0.158177	-1.10232	0.270321	0.622632	-0.171	0.245809	-0.101	0.0733618	NA	302.716	-0.219887	0.164734	-1.3348	0.181942	0.373114
Rv2118c	Rv2118c	67.1412	RNA methyltransferase	364.592	0.156141	0.141645	1.10234	0.270315	0.622632	0.222	0.127404	0.292	0.135859	NA	376.72	0.0576357	0.148106	0.389151	0.697164	0.836781
Rv1142c	echA10	67.2862	Probable enoyl-CoA hydratase EchA10 (enoyl hydrase) (unsaturated acyl-CoA hydratase) (crotonase)	495.038	0.137554	0.124914	1.10119	0.270814	0.623364	0.016	0.179308	0.086	0.0515542	NA	601.548	0.467257	0.120581	3.87504	0.000106606	0.000895687
Rv1844c	gnd1	65.2263	Probable 6-phosphogluconate dehydrogenase Gnd1	1701.94	-0.0871884	0.0792068	-1.10077	0.270997	0.623381	-0.1975	0.17111	-0.1275	0.0403116	NA	1770.82	-0.173249	0.0791849	-2.1879	0.0286768	0.0959292
Rv0184	Rv0184	69.6	Conserved hypothetical protein	747.099	0.116195	0.105773	1.09853	0.271974	0.624281	0.048	0.0607578	0.118	0.00180529	NA	750.73	-0.0648088	0.109576	-0.591449	0.55422	0.737743
Rv0481c	Rv0481c	62.2857	Hypothetical protein	260.543	0.180562	0.164506	1.0976	0.272379	0.624281	0.13	0.311368	0.2	0.0194381	NA	254.52	-0.0772105	0.181153	-0.426216	0.66995	0.820909
Rv0955	Rv0955	67.6901	Probable conserved integral membrane protein	1534.45	0.0946652	0.0862813	1.09717	0.272567	0.624281	0.059	0.140184	0.129	0.0343348	NA	1519.54	-0.131584	0.0862545	-1.52553	0.127127	0.289418
Rv2171	lppM	64.9123	Probable conserved lipoprotein LppM	332.971	0.186087	0.169326	1.09899	0.271772	0.624281	0.162	0.147125	0.232	0.0459126	NA	343.296	0.083476	0.17083	0.488649	0.62509	0.788159
Rv2852c	mqo	63.6977	Probable malate:quinone oxidoreductase Mqo (malate dehydrogenase [acceptor])	1191.35	-0.0978346	0.0891703	-1.09717	0.272569	0.624281	-0.139	0.162155	-0.069	0.0288346	NA	1316.71	-0.00448688	0.0892373	-0.0502804	0.959899	0.981482
Rv3224	Rv3224	65.2532	Possible iron-regulated short-chain dehydrogenase/reductase	1994.18	-0.0839776	0.0765483	-1.09705	0.272618	0.624281	-0.077	0.182975	-0.007	0.0769776	NA	2155.18	-0.0564943	0.0757594	-0.745707	0.455844	0.660369
Rv3518c	cyp142	64.411	Probable cytochrome P450 monooxygenase 142 Cyp142	661.611	-0.126267	0.114848	-1.09943	0.271578	0.624281	-0.195	0.0985494	-0.125	0.00126749	NA	726.388	-0.0526984	0.114141	-0.461694	0.6443	0.803278
Rv0385	Rv0385	68.2864	Probable monooxygenase	229.698	-0.190819	0.174199	-1.09541	0.273336	0.625522	-0.1645	0.240808	-0.0945	0.0963195	NA	263.13	0.00905913	0.175145	0.0517236	0.958749	0.981133
Rv3822	Rv3822	61.893	Conserved hypothetical protein	3134.08	-0.0749086	0.0684289	-1.09469	0.273652	0.625843	-0.1685	0.138639	-0.0985	0.0235914	NA	3169.91	-0.249705	0.0711602	-3.50905	0.000449704	0.00313415
Rv1597	Rv1597	65.4809	Hypothetical protein	846.752	-0.109708	0.100325	-1.09352	0.274167	0.626214	-0.165	0.145933	-0.095	0.0147075	NA	942.513	0.00406229	0.100755	0.0403185	0.967839	0.985476
Rv1643	rplT	66.1538	50S ribosomal protein L20 RplT	1695.89	-0.0924672	0.0845344	-1.09384	0.274024	0.626214	-0.175	0.0499374	-0.105	0.0125328	NA	2168.21	0.393147	0.0764024	5.14574	2.66462e-07	4.03912e-06
Rv1471	trxB1	63.4409	Probable thioredoxin TrxB1	179.271	0.213207	0.195083	1.0929	0.274436	0.626426	0.086	0.125333	0.156	0.0572065	NA	194.222	0.245012	0.201061	1.2186	0.222997	0.426981
Rv1167c	Rv1167c	65.6766	Probable transcriptional regulatory protein	453.158	-0.142921	0.130841	-1.09232	0.274691	0.626607	-0.254	0.0938642	-0.184	0.0410792	NA	541.838	0.174764	0.127144	1.37454	0.169275	0.353245
Rv0212c	nadR	65.6379	Possible transcriptional regulatory protein NadR (probably AsnC-family)	148.67	-0.235209	0.21606	-1.08862	0.27632	0.626612	-0.175	0.30603	-0.105	0.130209	NA	184.231	0.194649	0.209367	0.929702	0.352525	0.564972
Rv0265c	Rv0265c	66.2638	Probable periplasmic iron-transport lipoprotein	688.819	0.118196	0.108708	1.08728	0.276913	0.626612	-0.09	0.206232	-0.02	0.138196	NA	660.063	-0.206064	0.116505	-1.76871	0.0769418	0.20018
Rv0405	pks6	58.8976	Probable membrane bound polyketide synthase Pks6	1513.99	-0.0919724	0.0842855	-1.0912	0.275184	0.626612	-0.153	0.326946	-0.083	0.00897243	NA	1702.65	0.0502523	0.0808641	0.621442	0.534309	0.721803
Rv0434	Rv0434	67.737	Conserved hypothetical protein	679.083	0.119435	0.109384	1.09189	0.274883	0.626612	0.055	0.06678	0.125	0.0055647	NA	667.073	-0.129132	0.11493	-1.12357	0.261197	0.471814
Rv0664	vapB8	65.5678	Possible antitoxin VapB8	77.7769	-0.318119	0.291559	-1.09109	0.275232	0.626612	-0.3805	0.141373	-0.3105	0.00761854	NA	87.3196	-0.168317	0.295653	-0.569306	0.569149	0.748036
Rv0876c	Rv0876c	65.8774	Possible conserved transmembrane protein	921.929	-0.105558	0.0970787	-1.08734	0.276884	0.626612	-0.126	0.135741	-0.056	0.049558	NA	1094.47	0.188015	0.0943906	1.99189	0.0463836	0.139047
Rv0946c	pgi	64.3201	Probable glucose-6-phosphate isomerase Pgi (GPI) (phosphoglucose isomerase) (phosphohexose isomerase) (phi)	463.582	0.144934	0.133295	1.08732	0.276895	0.626612	0.05	0.228124	0.12	0.0249344	NA	484.953	0.0798322	0.138109	0.578037	0.563239	0.743679
Rv1006	Rv1006	65.0235	Unknown protein	4726.75	-0.069704	0.0640394	-1.08845	0.276394	0.626612	-0.119	0.0883688	-0.049	0.020704	NA	4918.98	-0.155727	0.064403	-2.41801	0.0156058	0.0602347
Rv1483	fabG1	64.3817	3-oxoacyl-[acyl-carrier protein] reductase FabG1 (3-ketoacyl-acyl carrier protein reductase) (mycolic acid biosynthesis a protein)	1671.18	-0.0911453	0.083655	-1.08954	0.275917	0.626612	-0.196	0.16488	-0.126	0.0348547	NA	2049.82	0.286747	0.0767244	3.73736	0.000185962	0.0014303
Rv2797c	Rv2797c	69.1533	Conserved hypothetical protein	364.37	0.157241	0.144261	1.08998	0.275724	0.626612	-0.021	0.217156	0.049	0.108241	NA	351.846	-0.137253	0.152689	-0.898905	0.368703	0.579915
Rv2800	Rv2800	70.8485	Possible hydrolase	779.176	0.125773	0.115457	1.08935	0.276	0.626612	-0.187	0.498567	-0.117	0.242773	NA	658.817	-0.616706	0.117747	-5.23754	1.6273e-07	2.55177e-06
Rv3432c	gadB	65.8713	Probable glutamate decarboxylase GadB	411.895	-0.14789	0.135595	-1.09068	0.275415	0.626612	-0.132	0.233527	-0.062	0.08589	NA	378.687	-0.658632	0.150166	-4.38603	1.15436e-05	0.000124248
Rv3479	Rv3479	64.938	Possible transmembrane protein	3605.13	0.0742031	0.0682775	1.08679	0.277131	0.626612	0.008	0.143991	0.078	0.00379688	NA	3307.45	-0.398777	0.0662428	-6.01993	1.74493e-09	3.82413e-08
Rv3738c	PPE66	64.2405	PPE family protein PPE66	158.104	-0.234064	0.215386	-1.08672	0.277162	0.626612	-0.306	0.291922	-0.236	0.00193612	NA	183.127	0.000379913	0.215656	0.00176166	0.998594	0.999144
Rv0201c	Rv0201c	67.2619	Conserved protein	603.344	-0.126095	0.116291	-1.0843	0.27823	0.628626	-0.107	0.132232	-0.037	0.0890953	NA	685.251	0.0430676	0.121406	0.354741	0.722784	0.851242
Rv0612	Rv0612	71.1221	Conserved hypothetical protein	123.517	-0.251671	0.232916	-1.08052	0.279911	0.629293	-0.044	0.393803	0.026	0.277671	NA	142.84	-0.0162873	0.23771	-0.0685175	0.945374	0.974194
Rv0844c	narL	67.7419	Possible nitrate/nitrite response transcriptional regulatory protein NarL	929.907	-0.111026	0.102617	-1.08195	0.279274	0.629293	-0.232	0.0727237	-0.162	0.050974	NA	967.367	-0.19753	0.10023	-1.97077	0.0487503	0.143027
Rv1056	Rv1056	64.4444	Conserved protein	183.244	-0.213088	0.196753	-1.08303	0.278796	0.629293	-0.338	0.133485	-0.268	0.0549115	NA	222.465	0.153429	0.192652	0.796406	0.425796	0.634595
Rv1083	Rv1083	62.9213	Conserved hypothetical protein	184.645	-0.209677	0.194065	-1.08045	0.279942	0.629293	-0.331	0.0790399	-0.261	0.0513229	NA	215.702	0.0459522	0.191563	0.23988	0.810424	0.907176
Rv1168c	PPE17	64.1691	PPE family protein PPE17	998.872	-0.101749	0.0941258	-1.08099	0.279703	0.629293	-0.569	0.300833	-0.499	0.397251	NA	1158.84	0.129113	0.0931481	1.38611	0.165715	0.347475
Rv1996	Rv1996	65.0943	Universal stress protein family protein	187.215	0.453163	0.418709	1.08229	0.279125	0.629293	0.469	0.347413	0.539	0.0858367	NA	274.569	1.16788	0.715228	1.63288	0.102495	0.247594
Rv2700	Rv2700	67.1275	Possible conserved secreted alanine rich protein	618.42	-0.134572	0.124509	-1.08082	0.279776	0.629293	-0.2105	0.103217	-0.1405	0.00592778	NA	735.009	0.168905	0.113513	1.48798	0.136755	0.304477
Rv2738c	Rv2738c	67.6329	Conserved hypothetical protein	181.79	-0.211976	0.19606	-1.08118	0.279618	0.629293	-0.282	0.0864651	-0.212	2.37575e-05	NA	214.939	0.0825372	0.192455	0.428865	0.668022	0.819735
Rv2892c	PPE45	67.8892	PPE family protein PPE45	288.985	0.172745	0.160108	1.07893	0.28062	0.629623	0.107	0.392174	0.177	0.00425529	NA	272.408	-0.195633	0.17368	-1.1264	0.259997	0.470815
Rv3666c	dppA	64.9446	Probable periplasmic dipeptide-binding lipoprotein DppA	206.736	0.203182	0.188234	1.07941	0.280405	0.629623	0.002	0.361375	0.072	0.131182	NA	207.609	0.0254874	0.205742	0.123881	0.90141	0.958028
Rv3759c	proX	62.4473	Possible osmoprotectant (glycine betaine/carnitine/choline/L-proline) binding lipoprotein ProX	1010.92	0.106104	0.0983231	1.07914	0.280525	0.629623	-0.15	0.286699	-0.08	0.186104	NA	1057.73	0.0412245	0.101316	0.406891	0.684088	0.829018
Rv3207c	Rv3207c	62.4709	Conserved protein	1739.05	0.0867272	0.0805787	1.0763	0.281792	0.631853	-0.1445	0.241276	-0.0745	0.161227	NA	1864.25	0.0896808	0.0784988	1.14245	0.253268	0.462898
Rv0200	Rv0200	67.1014	Possible conserved transmembrane protein	585.938	0.124625	0.11585	1.07574	0.282042	0.632016	0.036	0.189512	0.106	0.0186249	NA	580.422	-0.100224	0.123993	-0.808305	0.418915	0.629237
Rv3624c	hpt	64.6697	Hypoxanthine-guanine phosphoribosyltransferase Hpt (HGPRT) (HGPRTase) (hypoxanthine phosphoribosyltransferase) (imp pyrophosphorylase) (imp diphosphorylase) (transphosphoribosyltransferase) (guanine phosphoribosyltransferase)	924.987	-0.104202	0.0969231	-1.0751	0.28233	0.632262	-0.0755	0.26739	-0.0055	0.0987021	NA	965.369	-0.180566	0.100411	-1.79827	0.0721335	0.190852
Rv1516c	Rv1516c	66.3699	Probable sugar transferase	217.514	0.199555	0.186055	1.07256	0.283468	0.633613	0.1995	0.208681	0.2695	0.069945	NA	214.512	-0.0267916	0.193957	-0.138132	0.890136	0.951047
Rv2533c	nusB	70.276	N utilization substance protein NusB (NusB protein)	886.57	0.105383	0.0982038	1.0731	0.283226	0.633613	0.031	0.0827335	0.101	0.00438263	NA	839.149	-0.262539	0.114635	-2.29021	0.022009	0.0791193
Rv3812	PE_PGRS62	64.0924	PE-PGRS family protein PE_PGRS62	433.925	0.151093	0.140822	1.07293	0.283302	0.633613	0.0055	0.268553	0.0755	0.0755927	NA	493.954	0.315625	0.138495	2.27896	0.0226695	0.0808212
Rv2969c	Rv2969c	63.2812	Possible conserved membrane or secreted protein	1357.65	-0.0910096	0.084924	-1.07166	0.283873	0.63412	-0.181	0.0526667	-0.111	0.0199904	NA	1472.07	-0.054206	0.084737	-0.639697	0.522369	0.714076
Rv1613	trpA	65.8057	Probable tryptophan synthase, alpha subunit TrpA	2562.5	0.0871229	0.0813944	1.07038	0.284449	0.635007	0.0175	0.0669118	0.0875	0.000377112	NA	2460	-0.236925	0.0816074	-2.90322	0.00369342	0.018688
Rv0911	Rv0911	63.4367	Conserved protein	410.807	-0.144392	0.13505	-1.06918	0.28499	0.635688	-0.2235	0.190331	-0.1535	0.00910787	NA	403.227	-0.421714	0.143931	-2.92998	0.00338984	0.0174678
Rv1425	Rv1425	65.3623	Possible triacylglycerol synthase (diacylglycerol acyltransferase)	855.737	-0.106681	0.0998322	-1.0686	0.285248	0.635688	-0.1055	0.266821	-0.0355	0.0711812	NA	915.179	-0.111084	0.103644	-1.07178	0.283817	0.497944
Rv3340	metC	66.8148	Probable O-acetylhomoserine sulfhydrylase MetC (homocysteine synthase) (O-acetylhomoserine (thiol)-lyase) (OAH sulfhydrylase) (O-acetyl-L-homoserine sulfhydrylase)	735.563	-0.117375	0.109862	-1.06838	0.285347	0.635688	0.028	0.169576	0.098	0.215375	NA	940.622	0.37121	0.115258	3.22068	0.00127889	0.00763974
Rv3911	sigM	70.1046	Possible alternative RNA polymerase sigma factor SigM	139.467	0.238034	0.222854	1.06811	0.285469	0.635688	-0.002	0.344593	0.068	0.170034	NA	139.767	0.0616553	0.23785	0.259219	0.795466	0.896501
Rv0704	rplB	65.1246	50S ribosomal protein L2 RplB	6336.97	0.065516	0.061456	1.06606	0.286395	0.636327	0.025	0.0474643	0.095	0.029484	NA	7942.95	0.480485	0.057192	8.40126	4.41703e-17	2.39838e-15
Rv1536	ileS	62.604	Isoleucyl-tRNA synthetase IleS	2400.52	0.0809538	0.0759087	1.06646	0.286214	0.636327	-0.049	0.190965	0.021	0.0599538	NA	2705.86	0.222821	0.0694161	3.20994	0.00132763	0.00790496
Rv2606c	snzP	65.3333	Possible pyridoxine biosynthesis protein SnzP	1470.08	-0.0885485	0.0830746	-1.06589	0.286473	0.636327	-0.086	0.0756499	-0.016	0.0725485	NA	1496.9	-0.242305	0.0846506	-2.86241	0.00420433	0.0205307
Rv3333c	Rv3333c	67.2577	Hypothetical proline rich protein	84.5125	0.298813	0.280304	1.06603	0.28641	0.636327	-0.029	0.509428	0.041	0.257813	NA	81.4801	0.00976638	0.308478	0.0316599	0.974743	0.988343
MTB000048	argU	57.5342	tRNA-Arg (ACG)	81.257	0.309166	0.290733	1.0634	0.2876	0.6377	-0.103	0.147986	-0.033	0.342166	NA	103.452	0.741996	0.344347	2.15479	0.0311785	0.102095
Rv0546c	Rv0546c	65.6331	Conserved protein	348.331	0.159888	0.150364	1.06334	0.287629	0.6377	0.024	0.131619	0.094	0.0658876	NA	334.99	-0.144867	0.165777	-0.873867	0.382191	0.595975
Rv3571	kshB	66.8524	Reductase component of 3-ketosteroid-9-alpha-hydroxylase KshB	291.118	-0.168821	0.158733	-1.06355	0.287531	0.6377	-0.088	0.297158	-0.018	0.150821	NA	321.573	-0.0747654	0.161302	-0.463513	0.642997	0.802203
Rv2220	glnA1	61.2387	Glutamine synthetase GlnA1 (glutamine synthase) (GS-I)	5185.03	-0.0760767	0.0715771	-1.06286	0.287844	0.637779	-0.092	0.102089	-0.022	0.0540767	NA	5406.08	-0.156157	0.0699124	-2.2336	0.0255091	0.0889748
MTB000125	ncRv1072	57.1429	Putative small regulatory RNA	505.128	0.148266	0.139849	1.06019	0.289059	0.63801	-0.112	0.0377271	-0.042	0.190266	NA	456.184	-0.357233	0.139194	-2.56644	0.0102749	0.0429162
Rv0316	Rv0316	70.4065	Possible muconolactone isomerase	544.72	0.128001	0.120638	1.06103	0.288676	0.63801	0.0965	0.124064	0.1665	0.0384994	NA	612.071	0.257312	0.132714	1.93885	0.05252	0.151042
Rv0634c	Rv0634c	61.6246	Possible glyoxalase II (hydroxyacylglutathione hydrolase) (GLX II)	942.606	-0.108721	0.102582	-1.05985	0.289213	0.63801	-0.196	0.102821	-0.126	0.0172789	NA	1068.15	0.0577579	0.102499	0.563497	0.573097	0.751054
Rv0684	fusA1	62.3457	Probable elongation factor G FusA1 (EF-G)	11650	-0.0686701	0.0648154	-1.05947	0.289384	0.63801	-0.105	0.127372	-0.035	0.0336701	NA	13858.3	0.226781	0.0533801	4.24842	2.15283e-05	0.000216682
Rv2598	Rv2598	69.899	Conserved hypothetical protein	101.421	0.275274	0.259563	1.06053	0.288905	0.63801	-0.012	0.170366	0.058	0.217274	NA	85.834	-0.415841	0.298969	-1.39092	0.164251	0.345201
Rv2790c	ltp1	64.1791	Probable lipid-transfer protein Ltp1	1110.45	0.0970786	0.0915137	1.06081	0.288777	0.63801	0.039	0.113236	0.109	0.0119214	NA	1191.43	0.101922	0.0924941	1.10193	0.270491	0.483267
Rv2974c	Rv2974c	70.7006	Conserved hypothetical alanine rich protein	296.454	0.166746	0.157003	1.06206	0.288211	0.63801	0.0685	0.314003	0.1385	0.0282458	NA	313.505	0.134404	0.160596	0.836909	0.402644	0.612382
Rv3002c	ilvN	62.5247	Probable acetolactate synthase (small subunit) IlvN (acetohydroxy-acid synthase) (AHAS) (ALS)	502.747	-0.141449	0.133261	-1.06144	0.28849	0.63801	-0.152	0.070929	-0.082	0.0594488	NA	669.654	0.457227	0.12519	3.65226	0.000259947	0.0019539
Rv3601c	panD	62.1429	Probable aspartate 1-decarboxylase precursor PanD (aspartate alpha-decarboxylase)	253.228	-0.179673	0.169663	-1.059	0.289601	0.638092	-0.211	0.132782	-0.141	0.0386726	NA	309.666	0.200324	0.168273	1.19047	0.233861	0.442178
Rv2647	Rv2647	63.4146	Hypothetical protein	93.466	0.287891	0.272085	1.05809	0.290013	0.638141	0.198	0.187058	0.268	0.0198911	NA	104.448	0.398442	0.277905	1.43373	0.151648	0.326834
Rv2830c	vapB22	63.4259	Possible antitoxin VapB22	194.509	-0.207483	0.196264	-1.05716	0.290438	0.638141	-0.2715	0.0552817	-0.2015	0.00598297	NA	243.729	0.243604	0.189981	1.28225	0.199755	0.396459
Rv3221A	rshA	66.9935	Anti-sigma factor RshA	471.905	-0.140027	0.132478	-1.05698	0.290521	0.638141	-0.188	0.0254236	-0.118	0.0220266	NA	521.932	-0.0439082	0.132966	-0.330222	0.741232	0.861258
Rv3644c	Rv3644c	69.7347	Possible DNA polymerase	636.532	-0.119689	0.113185	-1.05747	0.290299	0.638141	-0.08	0.252093	-0.01	0.109689	NA	731.766	0.0858299	0.115093	0.745745	0.455821	0.660369
Rv3674c	nth	64.9051	Probable endonuclease III Nth (DNA-(apurinic or apyrimidinic site)lyase) (AP lyase) (AP endonuclease class I) (endodeoxyribonuclease (apurinic or apyrimidinic)) (deoxyribonuclease (apurinic or apyrimidinic))	769.019	-0.111718	0.105686	-1.05708	0.290476	0.638141	-0.17	0.125692	-0.1	0.011718	NA	925.885	0.221978	0.100902	2.19994	0.0278114	0.0941191
Rv1116A	Rv1116A	63.4058	Conserved hypothetical protein (fragment)	200.293	-0.207528	0.196581	-1.05569	0.29111	0.638891	-0.2855	0.0534412	-0.2155	0.00797156	NA	222.114	-0.096943	0.19577	-0.495188	0.620467	0.783499
Rv1124	ephC	67.8233	Probable epoxide hydrolase EphC (epoxide hydratase)	201.996	-0.195135	0.184959	-1.05502	0.291417	0.638891	-0.3615	0.255616	-0.2915	0.0963647	NA	221.032	-0.125338	0.19504	-0.642625	0.520467	0.713167
Rv2733c	Rv2733c	69.9155	Conserved hypothetical alanine, arginine-rich protein	1373.76	0.0895541	0.0849129	1.05466	0.291582	0.638891	0.0025	0.258496	0.0725	0.0170541	NA	1392.04	-0.0697663	0.0870919	-0.801065	0.423094	0.632281
Rv3842c	glpQ1	66.5455	Probable glycerophosphoryl diester phosphodiesterase GlpQ1 (glycerophosphodiester phosphodiesterase)	1331.98	-0.0903891	0.0856471	-1.05537	0.291258	0.638891	-0.123	0.060616	-0.053	0.0373891	NA	1478.5	0.0146427	0.0845702	0.173142	0.862539	0.936972
Rv0358	Rv0358	71.4506	Conserved protein	111.511	0.2625	0.249868	1.05056	0.293463	0.639524	0.113	0.229271	0.183	0.0795	NA	113.953	0.138295	0.263759	0.524322	0.600055	0.769475
Rv0413	mutT3	70.3364	Possible mutator protein MutT3 (7,8-dihydro-8-oxoguanine-triphosphatase) (8-oxo-dGTPase) (dGTP pyrophosphohydrolase)	419.872	-0.140635	0.133925	-1.0501	0.29367	0.639524	-0.2535	0.277656	-0.1835	0.0428649	NA	484.145	0.0754192	0.133045	0.56687	0.570802	0.749126
Rv0695	Rv0695	68.7831	Conserved hypothetical protein	1378.03	0.0918065	0.0873901	1.05054	0.293472	0.639524	0.0355	0.0682671	0.1055	0.0136935	NA	1307.14	-0.27155	0.0961505	-2.82422	0.00473959	0.0227534
Rv1598c	Rv1598c	64.7202	Conserved protein	438.046	-0.145768	0.138466	-1.05273	0.292463	0.639524	-0.2365	0.0942287	-0.1665	0.0207321	NA	472.525	-0.121847	0.142493	-0.855109	0.392491	0.604778
Rv1611	trpC	66.3004	Probable indole-3-glycerol phosphate synthase TrpC	4116.03	-0.0689015	0.0654892	-1.0521	0.292751	0.639524	-0.147	0.0722532	-0.077	0.00809845	NA	4276.37	-0.159411	0.0641581	-2.48466	0.0129676	0.0514462
Rv2206	Rv2206	66.526	Probable conserved transmembrane protein	860.842	-0.105247	0.0999283	-1.05323	0.292236	0.639524	-0.152	0.206657	-0.082	0.0232475	NA	961.083	0.016944	0.0994139	0.170439	0.864665	0.938201
Rv2230c	Rv2230c	68.3333	Conserved protein	458.414	0.14212	0.135122	1.05178	0.292899	0.639524	0.0245	0.160853	0.0945	0.0476195	NA	395.122	-0.525242	0.146892	-3.57571	0.000349283	0.00251622
Rv2755c	hsdS.1	58.6957	Possible type I restriction/modification system specificity determinant (fragment) HsdS.1 (S protein)	119.799	0.249171	0.237225	1.05036	0.293554	0.639524	0.103	0.138533	0.173	0.0761712	NA	137.312	0.423718	0.239844	1.76664	0.0772889	0.200697
Rv3211	rhlE	67.4874	Probable ATP-dependent RNA helicase RhlE	5353.78	-0.0674439	0.0641302	-1.05167	0.29295	0.639524	-0.079	0.106641	-0.009	0.0584439	NA	6665.88	0.347375	0.0562444	6.17617	6.56762e-10	1.53846e-08
Rv3895c	eccB2	69.6237	ESX conserved component EccB2. ESX-2 type VII secretion system protein. Probable membrane protein.	421.301	0.146806	0.139679	1.05102	0.293249	0.639524	0.013	0.238109	0.083	0.0638058	NA	386.853	-0.308385	0.151374	-2.03724	0.0416259	0.127471
Rv1292	argS	65.2148	Probable arginyl-tRNA synthetase ArgS (ARGRS) (arginine--tRNA ligase)	1241.14	-0.0950602	0.0906206	-1.04899	0.294182	0.639908	-0.1995	0.163155	-0.1295	0.0344398	NA	1457.52	0.16716	0.0878488	1.90282	0.0570642	0.160597
Rv2022c	Rv2022c	61.8812	Conserved protein	165.642	-0.215486	0.205432	-1.04894	0.294206	0.639908	-0.356	0.147144	-0.286	0.0705143	NA	220.122	0.38908	0.193243	2.01342	0.0440703	0.13352
Rv1318c	Rv1318c	66.1132	Possible adenylate cyclase (ATP pyrophosphate-lyase) (adenylyl cyclase)	239.736	0.181353	0.173052	1.04797	0.294654	0.640099	0.048	0.293408	0.118	0.0633528	NA	223.855	-0.220229	0.191211	-1.15176	0.249419	0.458503
Rv3695	Rv3695	67.4169	Possible conserved membrane protein	520.18	0.128587	0.122695	1.04803	0.294627	0.640099	-0.0005	0.185648	0.0695	0.0590872	NA	523.427	-0.0474015	0.128895	-0.367754	0.713057	0.846087
Rv2532c	Rv2532c	67.9104	Hypothetical protein	443.353	0.137417	0.131299	1.0466	0.295283	0.640745	0.041	0.0812564	0.111	0.0264174	NA	460.692	0.0545168	0.13568	0.401805	0.687828	0.831996
Rv3768	Rv3768	61.6667	Unknown protein	95.0887	-0.28503	0.272355	-1.04654	0.295312	0.640745	-0.4165	0.0989366	-0.3465	0.0614695	NA	112.442	0.0181316	0.26445	0.0685633	0.945337	0.974194
Rv0397A	Rv0397A	61.4458	Conserved protein	305.697	-0.163383	0.156522	-1.04384	0.296561	0.642112	-0.337	0.104538	-0.267	0.103617	NA	339.163	-0.052269	0.15821	-0.330377	0.741115	0.861258
Rv0792c	Rv0792c	64.1975	Probable transcriptional regulatory protein (probably GntR-family)	132.426	0.240031	0.229961	1.04379	0.296582	0.642112	0.328	0.221535	0.398	0.157969	NA	129.714	-0.00913263	0.244708	-0.0373204	0.97023	0.986515
Rv2239c	Rv2239c	63.7317	Conserved hypothetical protein	1469.03	0.0931096	0.0892186	1.04361	0.296665	0.642112	0.0715	0.134226	0.1415	0.0483904	NA	1499.62	-0.0438302	0.0906752	-0.483376	0.628829	0.790764
Rv2672	Rv2672	67.9269	Possible secreted protease	969.175	0.104689	0.100273	1.04404	0.296467	0.642112	-0.02	0.166673	0.05	0.0546894	NA	897.35	-0.33251	0.107556	-3.0915	0.00199146	0.0110965
Rv0216	Rv0216	66.075	Double hotdog hydratase	185.556	-0.201897	0.193789	-1.04184	0.297486	0.643497	-0.2365	0.193968	-0.1665	0.0353974	NA	229.575	0.214222	0.187767	1.1409	0.253914	0.463259
Rv1511	gmdA	63.3431	GDP-D-mannose dehydratase GmdA (GDP-mannose 4,6 dehydratase) (GMD)	997.469	-0.0981127	0.0944899	-1.03834	0.299112	0.646619	-0.162	0.0898682	-0.092	0.00611271	NA	1141.42	0.0949905	0.0940442	1.01006	0.312465	0.530723
Rv1819c	bacA	62.2396	Probable drug-transport transmembrane ATP-binding protein ABC transporter BacA	330.005	0.156255	0.150789	1.03625	0.300088	0.647474	0.1405	0.297753	0.2105	0.0542451	NA	341.903	0.0641649	0.156823	0.409154	0.682426	0.828626
Rv2569c	Rv2569c	65.291	Conserved hypothetical protein	137.24	0.232108	0.223899	1.03666	0.299892	0.647474	0.235	0.333171	0.305	0.0728919	NA	150.183	0.289824	0.230301	1.25846	0.208226	0.408112
Rv3048c	nrdF2	60.1026	Ribonucleoside-diphosphate reductase (beta chain) NrdF2 (ribonucleotide reductase small subunit) (R2F protein)	772.567	-0.110094	0.106195	-1.03671	0.29987	0.647474	-0.2195	0.120712	-0.1495	0.0394065	NA	1304.11	1.02622	0.0928118	11.057	2.02719e-28	3.51186e-26
Rv3831	Rv3831	62.3188	Hypothetical protein	97.677	0.271775	0.262448	1.03554	0.300418	0.647474	0.335	0.219876	0.405	0.133225	NA	95.4771	0.0213342	0.286125	0.0745626	0.940563	0.974194
Rv3903c	Rv3903c	66.1551	Hypothetical alanine and proline rich protein	227.184	-0.188144	0.181675	-1.03561	0.300384	0.647474	-0.143	0.48203	-0.073	0.115144	NA	255.149	-0.0424002	0.179267	-0.23652	0.813029	0.908641
Rv1649	pheS	66.2768	Probable phenylalanyl-tRNA synthetase, alpha chain PheS	454.076	0.134689	0.130264	1.03397	0.30115	0.648241	0.09	0.175616	0.16	0.0253112	NA	460.531	-0.0191377	0.136795	-0.1399	0.888739	0.950663
Rv2108	PPE36	58.6066	PPE family protein PPE36	225.869	-0.181418	0.175436	-1.0341	0.301089	0.648241	-0.3005	0.135725	-0.2305	0.0490815	NA	254.212	-0.0331054	0.178425	-0.185542	0.852804	0.929708
Rv2282c	Rv2282c	65.3887	Probable transcription regulator (LysR family)	80.0502	0.313604	0.303407	1.03361	0.301321	0.648241	0.177	0.427729	0.247	0.0666036	NA	70.5217	-0.240198	0.3447	-0.69683	0.485909	0.684904
Rv3459c	rpsK	68.0952	30S ribosomal protein S11 RpsK	1808.15	0.0846496	0.0819473	1.03298	0.301615	0.648482	0.054	0.0358154	0.124	0.0393504	NA	2138.05	0.350457	0.0756402	4.63321	3.60032e-06	4.39529e-05
Rv2689c	Rv2689c	67.8982	Conserved alanine and valine and glycine rich protein	252.502	-0.177007	0.171426	-1.03255	0.301813	0.648514	-0.354	0.206718	-0.284	0.106993	NA	265.406	-0.237014	0.178603	-1.32705	0.184494	0.376649
Rv0465c	Rv0465c	65.2632	Probable transcriptional regulatory protein	796.876	-0.108431	0.105253	-1.03019	0.30292	0.649697	-0.3475	0.265459	-0.2775	0.169069	NA	940.549	0.169135	0.101796	1.66151	0.0966108	0.2363
Rv1218c	Rv1218c	64.5299	Probable tetronasin-transport ATP-binding protein ABC transporter	103.257	0.262397	0.254799	1.02982	0.303094	0.649697	0.168	0.264887	0.238	0.0243974	NA	96.2212	-0.131433	0.285569	-0.460249	0.645338	0.803831
Rv1438	tpi	64.1221	Probable triosephosphate isomerase Tpi (TIM)	1440.93	0.092291	0.0895744	1.03033	0.302856	0.649697	0.07	0.0872075	0.14	0.047709	NA	1475.42	-0.0364224	0.0910333	-0.4001	0.689083	0.832634
Rv2927c	Rv2927c	63.8211	Conserved hypothetical protein	1804.95	0.0819411	0.0794883	1.03086	0.302608	0.649697	-0.028	0.0569715	0.042	0.0399411	NA	2032.23	0.221015	0.0820474	2.69375	0.00706528	0.0316936
Rv2143	Rv2143	67.4221	Conserved hypothetical protein	308.341	-0.157776	0.153364	-1.02877	0.303588	0.650282	-0.2085	0.318984	-0.1385	0.0192759	NA	336.44	-0.101006	0.156564	-0.645141	0.518836	0.712111
Rv2237	Rv2237	64.8438	Conserved protein	462.401	-0.136446	0.132721	-1.02807	0.303916	0.650282	0.06	0.314385	0.13	0.266446	NA	566.56	0.243842	0.125719	1.93958	0.0524314	0.150906
Rv2904c	rplS	63.4503	50S ribosomal protein L19 RplS	2132.51	-0.0760596	0.0739695	-1.02826	0.303829	0.650282	-0.145	0.0336363	-0.075	0.00105957	NA	2824.65	0.496261	0.0687266	7.22079	5.16863e-13	1.86173e-11
Rv1869c	Rv1869c	64.5631	Probable reductase	2531.43	0.0910142	0.0886327	1.02687	0.304482	0.651101	-0.023	0.102406	0.047	0.0440142	NA	2489.82	-0.157757	0.0863822	-1.82627	0.0678095	0.181524
MTB000014	argT	64.3836	tRNA-Arg (CCT)	90.7933	0.29782	0.290481	1.02526	0.305238	0.651718	0.036	0.1026	0.106	0.19182	NA	117.731	0.76603	0.298645	2.56502	0.0103169	0.0430424
Rv1135c	PPE16	64.1357	PPE family protein PPE16	142.548	-0.228685	0.222969	-1.02564	0.305063	0.651718	-0.1935	0.732411	-0.1235	0.105185	NA	166.437	0.0313126	0.222564	0.14069	0.888115	0.950663
Rv3039c	echA17	69.8039	Probable enoyl-CoA hydratase EchA17 (crotonase) (unsatured acyl-CoA hydratase) (enoyl hydrase)	586.9	0.119377	0.116455	1.02509	0.305321	0.651718	-0.099	0.135594	-0.029	0.148377	NA	538.933	-0.343654	0.128676	-2.67068	0.00756969	0.0335427
Rv1573	Rv1573	70.5596	Probable PhiRv1 phage protein	99.4652	0.278559	0.272067	1.02386	0.305901	0.652565	0.2575	0.201801	0.3275	0.0489414	NA	100.367	0.115679	0.301766	0.38334	0.701468	0.84056
Rv1417	Rv1417	66.6667	Possible conserved membrane protein	401.525	-0.140617	0.137436	-1.02315	0.306236	0.652888	-0.278	0.0552878	-0.208	0.0673826	NA	449.222	-0.00970057	0.137444	-0.0705786	0.943733	0.974194
Rv0048c	Rv0048c	65.8621	Possible membrane protein	373.556	0.144078	0.14089	1.02263	0.306484	0.653025	0.061	0.260078	0.131	0.0130784	NA	374.92	-0.0355713	0.15399	-0.230998	0.817317	0.910688
Rv0997	Rv0997	65.2778	Hypothetical protein	377.363	0.14803	0.14493	1.02139	0.30707	0.653489	0.1255	0.139977	0.1955	0.0474703	NA	358.853	-0.199534	0.152883	-1.30515	0.191843	0.386448
Rv3425	PPE57	57.6271	PPE family protein PPE57	138.182	-0.228302	0.223441	-1.02176	0.306896	0.653489	-0.3235	0.24407	-0.2535	0.0251976	NA	233.121	0.940968	0.190601	4.93684	7.93985e-07	1.11958e-05
Rv2686c	Rv2686c	63.8999	Antibiotic-transport integral membrane leucine and alanine and valine rich protein ABC transporter	148.163	0.218601	0.214472	1.01925	0.308084	0.654862	-0.127	0.275946	-0.057	0.275601	NA	123.349	-0.55145	0.25181	-2.18995	0.0285281	0.0957317
Rv2742c	Rv2742c	66.9065	Conserved hypothetical arginine rich protein	201.144	-0.203292	0.199394	-1.01955	0.307942	0.654862	-0.167	0.266831	-0.097	0.106292	NA	239.078	0.107695	0.192525	0.559382	0.575901	0.753087
MTB000156	ncRv3461c	71.875	Putative small regulatory RNA	821.36	-0.107209	0.105723	-1.01406	0.310555	0.654996	-0.106	0.0190513	-0.036	0.0712091	NA	1015.1	0.293829	0.10477	2.80452	0.00503915	0.0238317
Rv0453	PPE11	67.7585	PPE family protein PPE11	94.0942	0.271862	0.268393	1.01292	0.311097	0.654996	0.112	0.689471	0.182	0.0898618	NA	97.1772	0.174762	0.284885	0.613448	0.53958	0.727303
Rv0486	mshA	70.201	Glycosyltransferase MshA	2120.23	-0.0753301	0.0743447	-1.01325	0.310938	0.654996	-0.194	0.159015	-0.124	0.0486699	NA	2421.01	0.108519	0.0723164	1.50061	0.133456	0.300255
Rv0522	gabP	62.2222	Probable GABA permease GabP (4-amino butyrate transport carrier) (GAMA-aminobutyrate permease)	361.273	-0.144692	0.142734	-1.01372	0.310717	0.654996	-0.183	0.232799	-0.113	0.0316923	NA	363.746	-0.339332	0.154571	-2.19532	0.0281403	0.094879
Rv0576	Rv0576	68.1992	Probable transcriptional regulatory protein (possibly ArsR-family)	640.019	0.117372	0.115807	1.01352	0.310814	0.654996	0.016	0.240876	0.086	0.0313723	NA	761.566	0.395171	0.112042	3.52699	0.000420318	0.00296916
Rv0910	Rv0910	62.069	Conserved hypothetical protein	842.055	0.101788	0.100349	1.01433	0.310423	0.654996	-0.135	0.108495	-0.065	0.166788	NA	743.713	-0.493671	0.110064	-4.4853	7.28125e-06	8.20099e-05
Rv0913c	Rv0913c	60.9013	Possible dioxygenase	579.409	-0.118388	0.116455	-1.01659	0.309347	0.654996	-0.185	0.194663	-0.115	0.00338767	NA	683.133	0.158558	0.117974	1.34401	0.178946	0.367799
Rv1017c	prsA	64.0163	Probable ribose-phosphate pyrophosphokinase PrsA (phosphoribosyl pyrophosphate synthetase) (PRPP synthetase)	1424.28	-0.0852039	0.0841026	-1.01309	0.311015	0.654996	-0.173	0.140055	-0.103	0.0177961	NA	1541.71	-0.0521477	0.0832716	-0.626237	0.53116	0.71954
Rv1133c	metE	69.1667	Probable 5-methyltetrahydropteroyltriglutamate--homocysteine methyltransferase MetE (methionine synthase, vitamin-B12 independent isozyme)	13639.3	-0.123305	0.121615	-1.0139	0.310633	0.654996	-0.1735	0.11293	-0.1035	0.0198047	NA	15700.8	0.0871727	0.0703888	1.23845	0.215551	0.416671
Rv1436	gap	63.1373	Probable glyceraldehyde 3-phosphate dehydrogenase Gap (GAPDH)	3744.33	-0.0698215	0.0688066	-1.01475	0.310224	0.654996	-0.071	0.0911338	-0.001	0.0688215	NA	3893.42	-0.157431	0.0679835	-2.31573	0.020573	0.0749944
Rv1754c	Rv1754c	62.1749	Conserved protein	495.803	0.127331	0.125754	1.01254	0.31128	0.654996	0.093	0.423729	0.163	0.0356686	NA	611.407	0.494814	0.121428	4.07494	4.60253e-05	0.000426056
Rv1874	Rv1874	63.3188	Unknown protein	174.887	-0.216184	0.212568	-1.01701	0.309149	0.654996	-0.234	0.179806	-0.164	0.0521838	NA	193.083	-0.128235	0.201475	-0.636479	0.524464	0.715679
Rv1910c	Rv1910c	66.33	Probable exported protein	149.176	0.22262	0.218557	1.01859	0.308397	0.654996	0.0835	0.122879	0.1535	0.0691204	NA	142.462	-0.102315	0.238091	-0.429733	0.66739	0.819704
Rv2176	pknL	65	Probable transmembrane serine/threonine-protein kinase L PknL (protein kinase L) (STPK L)	356.535	-0.154971	0.152836	-1.01397	0.310595	0.654996	-0.323	0.503301	-0.253	0.0980288	NA	380.942	-0.157643	0.157347	-1.00189	0.316399	0.534134
Rv3409c	choD	66.7242	Cholesterol oxidase ChoD (cholesterol-O2 oxidoreductase)	1370.26	-0.0920721	0.0904912	-1.01747	0.30893	0.654996	-0.141	0.184688	-0.071	0.0210721	NA	1344.24	-0.366646	0.0927782	-3.95185	7.7549e-05	0.000670126
Rv3546	fadA5	69.3878	Probable acetyl-CoA acetyltransferase FadA5 (acetoacetyl-CoA thiolase)	171.085	0.201888	0.199218	1.0134	0.310869	0.654996	-0.002	0.258018	0.068	0.133888	NA	181.295	0.171552	0.210333	0.815622	0.414716	0.624995
Rv3629c	Rv3629c	62.1129	Probable conserved integral membrane protein	502.551	-0.128118	0.126406	-1.01354	0.310803	0.654996	-0.2285	0.18529	-0.1585	0.0303823	NA	556.165	-0.0321495	0.126767	-0.25361	0.799797	0.898799
MTB000038	valU	59.7222	tRNA-Val (GAC)	180.934	0.222651	0.220005	1.01203	0.311526	0.655126	-0.014	0.0503571	0.056	0.166651	NA	208.385	0.416425	0.596124	0.698555	0.48483	0.683969
Rv3104c	Rv3104c	65.9115	Possible conserved transmembrane protein	1085.99	0.0927367	0.091783	1.01039	0.312308	0.656383	-0.001	0.168113	0.069	0.0237367	NA	1112.89	-0.0334034	0.0968899	-0.344756	0.730277	0.855636
Rv3170	aofH	68.4484	Probable flavin-containing monoamine oxidase AofH (amine oxidase) (MAO)	341.535	0.157064	0.155615	1.00931	0.312825	0.657081	0.127	0.282806	0.197	0.0399355	NA	379.04	0.255281	0.155136	1.64553	0.0998606	0.243005
Rv0353	hspR	64.042	Probable heat shock protein transcriptional repressor HspR (MerR family)	814.935	-0.105585	0.104852	-1.00699	0.313939	0.65887	-0.204	0.0338665	-0.134	0.0284153	NA	991.136	0.251	0.101502	2.47287	0.0134034	0.0530018
Rv3699	Rv3699	65.5271	Conserved protein	522.04	0.122499	0.121676	1.00676	0.314048	0.65887	-0.045	0.227942	0.025	0.0974988	NA	516.69	-0.102599	0.128278	-0.799815	0.423818	0.632443
Rv0629c	recD	69.9653	Probable exonuclease V (alpha chain) RecD (exodeoxyribonuclease V alpha chain) (exodeoxyribonuclease V polypeptide)	407.991	0.135668	0.134841	1.00613	0.314353	0.659122	0.146	0.230636	0.216	0.080332	NA	358.698	-0.468731	0.153159	-3.06042	0.00221028	0.0122204
Rv1069c	Rv1069c	64.8526	Conserved protein	843.204	-0.10292	0.102414	-1.00493	0.314929	0.659707	-0.078	0.215128	-0.008	0.0949196	NA	848.892	-0.29652	0.110305	-2.6882	0.00718392	0.0319891
Rv1153c	omt	64.6643	Probable O-methyltransferase Omt	195.633	-0.188265	0.18737	-1.00478	0.315004	0.659707	-0.21	0.284385	-0.14	0.0482652	NA	217.033	-0.0782456	0.198715	-0.393759	0.693759	0.835159
Rv0438c	moeA2	67.734	Probable molybdopterin biosynthesis protein MoeA2	352.281	0.144312	0.143713	1.00417	0.315297	0.659932	0.0905	0.192672	0.1605	0.0161879	NA	344.071	-0.120588	0.155042	-0.777773	0.436703	0.645561
Rv0296c	Rv0296c	64.6638	Probable sulfatase	374.676	0.147991	0.147838	1.00104	0.31681	0.659979	0.0855	0.183925	0.1555	0.00750881	NA	444.633	0.419201	0.145069	2.88966	0.00385661	0.019246
Rv1420	uvrC	65.4302	Probable excinuclease ABC (subunit C - nuclease) UvrC	1253.33	-0.087398	0.0873398	-1.00067	0.316988	0.659979	-0.142	0.143555	-0.072	0.015398	NA	1377.58	-0.00995097	0.089668	-0.110976	0.911636	0.96239
Rv1715	fadB3	69.3989	Probable 3-hydroxybutyryl-CoA dehydrogenase FadB3 (beta-hydroxybutyryl-CoA dehydrogenase) (BHBD)	88.8009	0.278224	0.277566	1.00237	0.316165	0.659979	0.1995	0.330596	0.2695	0.00872406	NA	76.5548	-0.357582	0.32006	-1.11723	0.263894	0.475271
Rv1841c	Rv1841c	64.8362	Conserved hypothetical membrane protein	552.672	-0.121442	0.121088	-1.00292	0.315898	0.659979	-0.185	0.103472	-0.115	0.00644162	NA	571.394	-0.22901	0.125555	-1.82397	0.0681561	0.182124
Rv1848	ureA	66.9967	Urease gamma subunit UreA (urea amidohydrolase)	204.239	-0.183997	0.183491	-1.00276	0.315979	0.659979	-0.208	0.0442583	-0.138	0.0459966	NA	233.073	0.00691104	0.185279	0.0373007	0.970245	0.986515
Rv2264c	Rv2264c	69.0838	Conserved hypothetical proline rich protein	299.841	-0.154678	0.154346	-1.00215	0.31627	0.659979	-0.3055	0.366176	-0.2355	0.0808221	NA	339.302	0.00779756	0.158739	0.0491219	0.960822	0.98215
Rv2640c	Rv2640c	68.0556	Possible transcriptional regulatory protein (probably ArsR-family)	186.277	-0.194038	0.19391	-1.00066	0.31699	0.659979	-0.3225	0.157203	-0.2525	0.0584617	NA	302.527	0.883005	0.173712	5.08317	3.71194e-07	5.53444e-06
Rv2971	Rv2971	63.722	Probable oxidoreductase	926.095	-0.10008	0.0997518	-1.00329	0.315719	0.659979	-0.226	0.107827	-0.156	0.0559196	NA	1031.16	0.0153085	0.0990174	0.154604	0.877133	0.944509
Rv3689	Rv3689	67.2566	Probable conserved transmembrane protein	751.108	0.107798	0.107641	1.00145	0.316608	0.659979	0.061	0.238675	0.131	0.0232023	NA	820.184	0.160937	0.114635	1.4039	0.160348	0.341138
Rv0777	purB	65.6096	Probable adenylosuccinate lyase PurB (adenylosuccinase) (ASL) (ASASE)	1198.17	-0.0893521	0.0894004	-0.999459	0.317572	0.660803	-0.111	0.127431	-0.041	0.0483521	NA	1365.66	0.0900832	0.0869146	1.03646	0.299989	0.516853
Rv2573	Rv2573	70.4453	Conserved hypothetical protein	89.8716	0.273612	0.273884	0.999006	0.317792	0.660873	0.276	0.404307	0.346	0.0723878	NA	73.1419	-0.561874	0.333608	-1.68423	0.092137	0.228646
Rv0300	vapB2	63.0631	Possible antitoxin VapB2	565.725	-0.118582	0.118828	-0.997926	0.318315	0.661188	-0.128	0.0205314	-0.058	0.0605816	NA	681.655	0.215383	0.115739	1.86093	0.0627538	0.171321
Rv0419	lpqM	64.8631	Possible lipoprotein peptidase LpqM	1907.42	-0.0769608	0.0771201	-0.997935	0.318311	0.661188	-0.125	0.120465	-0.055	0.0219608	NA	2014.95	-0.117584	0.075884	-1.54952	0.121256	0.278667
Rv0085	hycP	68.9291	Possible hydrogenase HycP	120.152	0.246938	0.248057	0.995492	0.319497	0.662609	0.082	0.240775	0.152	0.0949383	NA	101.469	-0.467937	0.295675	-1.5826	0.113512	0.266767
Rv1652	argC	69.6884	Probable N-acetyl-gamma-glutamyl-phoshate reductase ArgC	248.503	-0.168301	0.169165	-0.994892	0.319789	0.662609	-0.028	0.369345	0.042	0.210301	NA	289.282	0.0795793	0.16956	0.469328	0.638835	0.79838
Rv2147c	Rv2147c	64.876	Conserved hypothetical protein	1725.23	0.0782737	0.0786988	0.994599	0.319931	0.662609	-0.006	0.0874616	0.064	0.0142737	NA	1992.38	0.283568	0.0763513	3.714	0.000204011	0.00155923
Rv2183c	Rv2183c	67.1717	Conserved protein	461.001	-0.12997	0.130572	-0.995393	0.319545	0.662609	-0.228	0.0662189	-0.158	0.0280301	NA	496.011	-0.113876	0.13329	-0.854347	0.392913	0.605172
Rv3302c	glpD2	66.8373	Probable glycerol-3-phosphate dehydrogenase GlpD2	1229.04	0.0886901	0.0891623	0.994704	0.31988	0.662609	-0.018	0.107159	0.052	0.0366901	NA	1150.05	-0.315562	0.0936273	-3.37041	0.000750564	0.00483283
Rv1394c	cyp132	64.0693	Probable cytochrome P450 132 Cyp132	263.32	-0.164899	0.165907	-0.993922	0.320261	0.662905	-0.145	0.285689	-0.075	0.0898985	NA	320.841	0.210151	0.168148	1.2498	0.211373	0.411878
Rv1010	ksgA	66.9811	Probable dimethyladenosine transferase KsgA (S-adenosylmethionine-6-N', N'-adenosyl(rRNA) dimethyltransferase) (16S rRNA dimethylase) (high level kasugamycin resistance protein KsgA) (kasugamycin dimethyltransferase)	877.301	0.098849	0.099509	0.993367	0.320531	0.663077	0.058	0.163784	0.128	0.029151	NA	875.356	-0.105938	0.105546	-1.00371	0.315518	0.533887
Rv1512	epiA	67.5955	Probable nucleotide-sugar epimerase EpiA	729.479	-0.105855	0.106626	-0.992769	0.320822	0.663107	-0.148	0.142561	-0.078	0.0278551	NA	783.673	-0.0957519	0.108177	-0.885144	0.376079	0.589149
Rv1706c	PPE23	67.9325	PPE family protein PPE23	169.077	-0.203631	0.205155	-0.992572	0.320918	0.663107	-0.367	0.819117	-0.297	0.0933689	NA	212.355	0.258423	0.199053	1.29827	0.194196	0.389892
Rv0819	mshD	68.5654	GCN5-related N-acetyltransferase, MshD	824.438	-0.10234	0.10356	-0.988223	0.323043	0.666722	-0.09	0.137691	-0.02	0.0823401	NA	849.19	-0.221612	0.106345	-2.08389	0.0371699	0.117077
Rv1502	Rv1502	56.2222	Hypothetical protein	1106.43	-0.0961702	0.0973055	-0.988332	0.32299	0.666722	-0.2725	0.175977	-0.2025	0.10633	NA	1224.34	-0.000837129	0.0912752	-0.00917148	0.992682	0.996517
Rv1428c	Rv1428c	63.6473	Conserved hypothetical protein	403.663	-0.147476	0.149342	-0.9875	0.323398	0.666953	-0.148	0.1749	-0.078	0.0694757	NA	444.334	-0.0600962	0.139375	-0.431183	0.666335	0.819239
Rv2877c	Rv2877c	67.5926	Probable conserved integral membrane protein	248.227	0.165895	0.168041	0.987229	0.32353	0.666953	0.185	0.124647	0.255	0.0891047	NA	228.098	-0.28971	0.206645	-1.40197	0.160924	0.341963
Rv0627	vapC5	68.8725	Possible toxin VapC5	321.394	-0.15569	0.157776	-0.986777	0.323752	0.667023	-0.303	0.17311	-0.233	0.0773098	NA	401.072	0.274087	0.149486	1.83352	0.0667246	0.179015
Rv0583c	lpqN	63.901	Probable conserved lipoprotein LpqN	184.264	0.19042	0.1933	0.985105	0.324573	0.668326	0.116	0.196901	0.186	0.00442046	NA	193.463	0.136453	0.201902	0.67584	0.499142	0.696533
Rv1797	eccE5	64.7011	ESX conserved component EccE5. ESX-5 type VII secretion system protein. Probable membrane protein.	2873.69	0.0686412	0.0698902	0.982129	0.326036	0.670175	0.024	0.0871486	0.094	0.0253588	NA	2732.7	-0.287903	0.0726785	-3.96133	7.45334e-05	0.000650246
Rv2281	pitB	62.0856	Putative phosphate-transport permease PitB	395.235	0.135035	0.137407	0.982741	0.325735	0.670175	0.1735	0.528067	0.2435	0.108465	NA	420.171	0.116372	0.1429	0.814359	0.41544	0.625567
Rv3105c	prfB	65.3474	Probable peptide chain release factor 2 PrfB (RF-2)	957.81	-0.094382	0.0960809	-0.982318	0.325943	0.670175	-0.1205	0.114783	-0.0505	0.043882	NA	1150.51	0.229459	0.0939485	2.44239	0.0145904	0.0567094
Rv3347c	PPE55	63.7534	PPE family protein PPE55	1673.69	-0.0798482	0.0813981	-0.980959	0.326613	0.670972	-0.1315	0.332833	-0.0615	0.0183482	NA	1868.19	0.0402215	0.0779975	0.515676	0.606081	0.773385
Rv2181	Rv2181	65.8879	Alpha(1->2)mannosyltransferase	1181.24	0.0937752	0.0956514	0.980385	0.326896	0.671012	0.01	0.222922	0.08	0.0137752	NA	1082	-0.382042	0.101185	-3.77567	0.000159579	0.00125118
Rv3272	Rv3272	65.2321	Conserved hypothetical protein	1112.1	0.0905308	0.0923638	0.980155	0.32701	0.671012	0.028	0.156431	0.098	0.00746921	NA	1117.57	-0.0939885	0.0974039	-0.964936	0.334577	0.549026
Rv2196	qcrB	62.4848	Probable ubiquinol-cytochrome C reductase QcrB (cytochrome B subunit)	9933.79	-0.0571138	0.0582952	-0.979734	0.327217	0.671051	-0.125	0.0781694	-0.055	0.0021138	NA	9745.01	-0.327397	0.0529127	-6.18749	6.11298e-10	1.45353e-08
Rv0155	pntAa	68.0291	Probable NAD(P) transhydrogenase (subunit alpha) PntAa [first part; catalytic part] (pyridine nucleotide transhydrogenase subunit alpha) (nicotinamide nucleotide transhydrogenase subunit alpha)	433.533	0.131575	0.134491	0.97832	0.327916	0.671088	-0.008	0.131715	0.062	0.0695755	NA	470.626	0.170408	0.134636	1.26569	0.205623	0.405011
Rv0592	mce2D	62.9339	Mce-family protein Mce2D	85.7903	0.279891	0.286138	0.978168	0.327991	0.671088	0.099	0.63806	0.169	0.110891	NA	72.721	-0.416483	0.323254	-1.28841	0.197604	0.393263
Rv3042c	serB2	66.0976	Probable phosphoserine phosphatase SerB2 (PSP) (O-phosphoserine phosphohydrolase) (pspase)	1634.96	0.0804829	0.0821916	0.97921	0.327476	0.671088	-0.041	0.161451	0.029	0.0514829	NA	1474.48	-0.446927	0.0862405	-5.18233	2.19132e-07	3.36373e-06
Rv3757c	proW	66.9565	Possible osmoprotectant (glycine betaine/carnitine/choline/L-proline) transport integral membrane protein ABC transporter ProW	329.495	0.144545	0.147682	0.978764	0.327697	0.671088	0.125	0.0688714	0.195	0.0504546	NA	345.5	0.0838603	0.162571	0.515838	0.605967	0.773385
Rv2135c	Rv2135c	67.9325	Conserved protein	632.103	0.110673	0.113211	0.977582	0.328281	0.671295	0.0075	0.133617	0.0775	0.0331735	NA	613.369	-0.177495	0.122198	-1.45253	0.146356	0.319018
Rv3534c	hsaF	66.3785	Probable 4-hydroxy-2-oxovalerate aldolase (HOA)	176.431	-0.196615	0.201404	-0.976222	0.328955	0.672286	-0.238	0.297303	-0.168	0.0286147	NA	202.079	0.00665858	0.204542	0.0325535	0.974031	0.988343
Rv0050	ponA1	63.3284	Probable bifunctional penicillin-binding protein 1A/1B PonA1 (murein polymerase) (PBP1): penicillin-insensitive transglycosylase (peptidoglycan TGASE) + penicillin-sensitive transpeptidase (DD-transpeptidase)	2894.36	0.0693127	0.0711572	0.974078	0.330018	0.673427	-0.008	0.0940343	0.062	0.00731269	NA	2970.32	-0.0529067	0.0703015	-0.752569	0.451709	0.657327
Rv1367c	Rv1367c	66.3139	Conserved protein	370.98	-0.13876	0.142472	-0.97395	0.330081	0.673427	-0.2375	0.242579	-0.1675	0.0287398	NA	417.635	0.00722957	0.142666	0.050675	0.959585	0.981436
Rv3617	ephA	65.9443	Probable epoxide hydrolase EphA (epoxide hydratase) (arene-oxide hydratase)	252.386	0.162116	0.166385	0.974341	0.329887	0.673427	0.044	0.372117	0.114	0.0481155	NA	283.42	0.290674	0.16953	1.71458	0.0864214	0.218047
Rv2997	Rv2997	69.7852	Possible alanine rich dehydrogenase	154.431	-0.207766	0.213758	-0.971967	0.331067	0.67505	-0.295	0.555196	-0.225	0.0172341	NA	167.442	-0.16684	0.216755	-0.769717	0.441468	0.647344
Rv3067	Rv3067	65.9367	Conserved hypothetical protein	78.7507	-0.291121	0.300043	-0.970265	0.331914	0.676389	-0.46	0.279961	-0.39	0.0988785	NA	89.6957	-0.100627	0.302012	-0.333188	0.738993	0.861132
Rv2127	ansP1	62.1088	L-asparagine permease AnsP1	2577.99	-0.0741053	0.0764162	-0.96976	0.332166	0.676515	-0.097	0.132963	-0.027	0.0471053	NA	2739.29	-0.0975806	0.0764569	-1.27628	0.201856	0.398887
Rv0014c	pknB	63.2642	Transmembrane serine/threonine-protein kinase B PknB (protein kinase B) (STPK B)	2157.24	0.0744785	0.0769026	0.968479	0.332805	0.676654	0.049	0.117148	0.119	0.0445215	NA	2073.74	-0.247668	0.076834	-3.22341	0.00126672	0.00759197
Rv0089	Rv0089	67.0034	Possible methyltransferase/methylase	100.167	0.258701	0.267223	0.968111	0.332989	0.676654	0.538	0.516437	0.608	0.349299	NA	97.1713	-0.0128395	0.291066	-0.044112	0.964815	0.984019
Rv0205	Rv0205	65.1268	Probable conserved transmembrane protein	349.8	0.14227	0.147188	0.966585	0.333751	0.676654	-0.052	0.5084	0.018	0.12427	NA	383.924	0.209775	0.149911	1.39933	0.161714	0.342488
Rv1533	Rv1533	68.3511	Conserved protein	1171.78	0.0905414	0.0936605	0.966698	0.333695	0.676654	0.005	0.125479	0.075	0.0155414	NA	1315.77	0.219502	0.0918863	2.38885	0.0169013	0.0645192
Rv1799	lppT	66.6667	Probable lipoprotein LppT	84.8431	-0.275267	0.284899	-0.966192	0.333948	0.676654	-0.399	0.0782949	-0.329	0.0537329	NA	82.7453	-0.588276	0.313407	-1.87704	0.060513	0.167284
Rv2000	Rv2000	62.2677	Unknown protein	129.438	0.227132	0.234659	0.967924	0.333082	0.676654	0.0915	0.593212	0.1615	0.0656323	NA	148.343	0.406191	0.231457	1.75493	0.0792707	0.203899
Rv3074	Rv3074	69.4118	Conserved hypothetical protein	481.916	-0.121755	0.125804	-0.967818	0.333135	0.676654	-0.2415	0.238873	-0.1715	0.0497451	NA	584.009	0.227622	0.12231	1.86102	0.0627407	0.171321
Rv3705c	Rv3705c	65.7364	Conserved protein	348.084	-0.140023	0.144898	-0.966358	0.333865	0.676654	-0.155	0.0955135	-0.085	0.0550234	NA	412.195	0.147754	0.15025	0.983388	0.325417	0.543058
Rv3807c	Rv3807c	70.2811	Possible conserved transmembrane protein	610.155	0.111543	0.115442	0.966227	0.333931	0.676654	0.1135	0.0830605	0.1835	0.0719567	NA	648.754	0.0924427	0.117514	0.786654	0.431484	0.6396
Rv3506	fadD17	66.4016	Fatty-acid-CoA synthetase FadD17 (fatty-acid-CoA synthase) (fatty-acid-CoA ligase)	113.491	0.237502	0.246055	0.965237	0.334426	0.677236	0.013	0.480305	0.083	0.154502	NA	109.39	-0.0636238	0.281992	-0.225623	0.821495	0.913133
Rv3194c	Rv3194c	64.3206	Possible conserved secreted protein	535.974	0.120296	0.124697	0.964703	0.334693	0.677392	0.069	0.171722	0.139	0.0187041	NA	528.877	-0.116161	0.135795	-0.855412	0.392323	0.604776
Rv3696c	glpK	64.2857	Probable glycerol kinase GlpK (ATP:glycerol 3-phosphotransferase) (glycerokinase) (GK)	448.554	-0.129089	0.133886	-0.96417	0.334961	0.677547	-0.132	0.233328	-0.062	0.0670891	NA	493.567	-0.0485168	0.135916	-0.356962	0.72112	0.851102
Rv2238c	ahpE	62.7706	Probable peroxiredoxin AhpE	1060.73	0.0886745	0.0920494	0.963336	0.335379	0.677873	0	0.0987555	0.07	0.0186745	NA	1023.39	-0.21818	0.0978541	-2.22965	0.0257709	0.0894605
Rv2589	gabT	66.963	4-aminobutyrate aminotransferase GabT (gamma-amino-N-butyrate transaminase) (GABA transaminase) (glutamate:succinic semialdehyde transaminase) (GABA aminotransferase) (GABA-at)	1093.5	-0.0894536	0.0928821	-0.963088	0.335503	0.677873	-0.066	0.280047	0.004	0.0934536	NA	1284.04	0.172438	0.0901052	1.91374	0.0556537	0.157931
Rv1989c	Rv1989c	62.9234	Hypothetical protein	144.197	-0.209506	0.217667	-0.962503	0.335797	0.678081	-0.159	0.127133	-0.089	0.120506	NA	169.178	0.0626952	0.223022	0.281117	0.778621	0.887135
Rv1907c	Rv1907c	65.2778	Hypothetical protein	170.826	0.193509	0.201294	0.961327	0.336388	0.678503	0.07	0.164934	0.14	0.0535095	NA	163.489	-0.124841	0.218486	-0.571394	0.567733	0.746714
Rv2005c	Rv2005c	64.1892	Universal stress protein family protein	279.366	-0.153168	0.159318	-0.961397	0.336353	0.678503	-0.242	0.313156	-0.172	0.0188325	NA	288.065	-0.266795	0.177146	-1.50608	0.132048	0.297824
Rv0597c	Rv0597c	67.1521	Conserved hypothetical protein	789.732	0.0989249	0.103076	0.959727	0.337192	0.679196	0.054	0.163036	0.124	0.0250751	NA	957.691	0.42613	0.107924	3.94843	7.8666e-05	0.000678168
Rv1213	glgC	62.6337	Glucose-1-phosphate adenylyltransferase GlgC (ADP-glucose synthase) (ADP-glucose pyrophosphorylase)	493.644	0.122008	0.127157	0.959504	0.337305	0.679196	0.06	0.269451	0.13	0.00799183	NA	477.777	-0.170796	0.143205	-1.19267	0.233	0.441717
Rv1546	Rv1546	65.9722	Conserved protein	417.15	-0.12831	0.133717	-0.959566	0.337273	0.679196	-0.1395	0.155776	-0.0695	0.0588104	NA	482.095	0.0916636	0.133214	0.688093	0.491394	0.68943
Rv0252	nirB	65.6128	Probable nitrite reductase [NAD(P)H] large subunit [FAD flavoprotein] NirB	551.64	0.116188	0.12124	0.958326	0.337898	0.679621	0.018	0.216707	0.088	0.0281879	NA	640.554	0.331553	0.118285	2.80301	0.00506282	0.0238892
Rv3501c	yrbE4A	62.8758	Conserved integral membrane protein YrbE4A. Possible ABC transporter.	245.58	-0.171888	0.179319	-0.958563	0.337779	0.679621	-0.179	0.190476	-0.109	0.0628883	NA	264.134	-0.156712	0.184517	-0.849312	0.395707	0.606396
Rv1633	uvrB	66.0467	Probable excinuclease ABC (subunit B - helicase) UvrB	1873.9	-0.0815824	0.0853248	-0.956139	0.339002	0.681455	-0.1075	0.145725	-0.0375	0.0440824	NA	2048.89	-0.0213815	0.0777154	-0.275126	0.783219	0.890902
Rv1942c	mazF5	65.4545	Possible toxin MazF5	206.793	-0.175631	0.183989	-0.954572	0.339794	0.681969	-0.201	0.0577362	-0.131	0.0446307	NA	234.815	-0.00137029	0.184769	-0.00741625	0.994083	0.997109
Rv2465c	rpiB	68.3027	Ribose-5-phosphate isomerase	352.078	0.13715	0.143708	0.954367	0.339898	0.681969	0.101	0.195571	0.171	0.03385	NA	347.088	-0.0979989	0.153916	-0.636703	0.524318	0.715679
Rv2580c	hisS	67.2956	Probable histidyl-tRNA synthetase HisS (histidine--tRNA ligase) (HISRS) (histidine--translase)	1060.12	0.0884496	0.0927032	0.954115	0.340025	0.681969	0.0495	0.111221	0.1195	0.0310504	NA	1158.93	0.145782	0.0923026	1.57939	0.114246	0.267801
Rv3578	arsB2	69.7262	Possible arsenical pump integral membrane protein ArsB2	211.984	0.172607	0.180706	0.95518	0.339487	0.681969	0.208	0.421949	0.278	0.105393	NA	191.934	-0.32647	0.206696	-1.57947	0.114228	0.267801
Rv1346	mbtN	64.944	Acyl-CoA dehydrogenase MbtN	700.548	-0.104836	0.110004	-0.953021	0.340579	0.682429	-0.154	0.144945	-0.084	0.0208363	NA	759.458	-0.0682395	0.111038	-0.61456	0.538845	0.726609
Rv1566c	Rv1566c	68.6869	Possible Inv protein	1121.08	0.0868226	0.0911136	0.952904	0.340639	0.682429	-0.0485	0.0971071	0.0215	0.0653226	NA	1334.82	0.370443	0.0906305	4.0874	4.36234e-05	0.000405887
Rv3376	Rv3376	62.844	Conserved hypothetical protein	2169.95	-0.0739422	0.0776333	-0.952455	0.340866	0.682501	-0.147	0.0475897	-0.077	0.00305781	NA	2511.43	0.14665	0.0754874	1.94271	0.0520512	0.150208
Rv0435c	Rv0435c	68.9986	Putative conserved ATPase	1298.35	0.0845098	0.0888077	0.951605	0.341297	0.682595	0.013	0.203028	0.083	0.00150982	NA	1353.1	0.00669903	0.0916339	0.0731064	0.941721	0.974194
Rv1042c	Rv1042c	64.4608	Probable is like-2 transposase	88.6531	0.261698	0.274924	0.951891	0.341152	0.682595	-0.215	0.141838	-0.145	0.406698	NA	87.1097	0.0228116	0.311056	0.0733359	0.941539	0.974194
Rv0516c	Rv0516c	62.4738	Possible anti-anti-sigma factor	2371.4	-0.0769004	0.080866	-0.950962	0.341624	0.682863	-0.118	0.0894833	-0.048	0.0289004	NA	2258.4	-0.450042	0.0813267	-5.53375	3.13453e-08	5.5089e-07
Rv2096c	pafB	67.2673	Proteasome accessory factor B PafB	770.921	0.0985638	0.103763	0.949896	0.342165	0.683275	0.028	0.15893	0.098	0.000563828	NA	822.904	0.0895836	0.105571	0.848562	0.396125	0.606673
Rv3205c	Rv3205c	68.4869	Conserved protein	1605.85	0.0763255	0.0803596	0.949799	0.342214	0.683275	0.023	0.0954019	0.093	0.0166745	NA	1630.47	-0.0772686	0.0824692	-0.936939	0.34879	0.561194
Rv1614	lgt	64.3923	Possible prolipoprotein diacylglyceryl transferases Lgt	6515.16	0.0563201	0.0593654	0.948703	0.342772	0.683498	-0.079	0.175773	-0.009	0.0653201	NA	6393	-0.2021	0.0574092	-3.52034	0.000430992	0.00302693
Rv2993c	Rv2993c	64.1667	Possible 2-hydroxyhepta-2,4-diene-1,7-dioate isomerase (HHDD isomerase)	646.954	0.107821	0.113667	0.94857	0.34284	0.683498	-0.012	0.133486	0.058	0.0498214	NA	635.977	-0.140386	0.121269	-1.15764	0.247013	0.45639
Rv3889c	espG2	67.148	ESX-2 secretion-associated protein EspG2	208.965	-0.175371	0.184904	-0.948445	0.342903	0.683498	-0.346	0.160146	-0.276	0.100629	NA	243.985	0.0808981	0.188126	0.43002	0.667181	0.819704
Rv3828c	Rv3828c	63.2353	Possible resolvase	183.267	0.184193	0.194515	0.946931	0.343674	0.684651	0.146	0.137906	0.216	0.0318073	NA	170.377	-0.223032	0.215754	-1.03373	0.301262	0.517953
Rv2429	ahpD	60.4869	Alkyl hydroperoxide reductase D protein AhpD (alkyl hydroperoxidase D)	481.779	-0.1195	0.126247	-0.94655	0.343868	0.684654	-0.2685	0.132394	-0.1985	0.0790005	NA	569.725	0.165206	0.125778	1.31347	0.189026	0.382265
Rv0400c	fadE7	68.1818	Acyl-CoA dehydrogenase FadE7	587.199	0.109538	0.115789	0.946009	0.344144	0.68482	-0.012	0.216228	0.058	0.0515377	NA	559.875	-0.232059	0.124616	-1.86219	0.0625764	0.171321
Rv1217c	Rv1217c	69.8846	Probable tetronasin-transport integral membrane protein ABC transporter	303.802	0.144972	0.153447	0.944764	0.344779	0.685466	0.091	0.188599	0.161	0.0160283	NA	266.695	-0.463688	0.175119	-2.64785	0.00810061	0.0353782
Rv3092c	Rv3092c	66.6667	Probable conserved integral membrane protein	1386.82	0.0857622	0.0908268	0.944239	0.345047	0.685466	-0.013	0.15884	0.057	0.0287622	NA	1455.92	0.0296733	0.0916426	0.323794	0.746094	0.864423
Rv3704c	gshA	68.2833	Glutamate--cysteine ligase GshA (gamma-glutamylcysteine synthetase) (gamma-ECS) (GCS) (gamma-glutamyl-L-cysteine synthetase)	1165.92	-0.0893196	0.0945729	-0.944452	0.344938	0.685466	-0.1005	0.221452	-0.0305	0.0588196	NA	1224.96	-0.145751	0.0941154	-1.54864	0.121468	0.278802
Rv1477	ripA	67.019	Peptidoglycan hydrolase	2679.35	0.0669749	0.0712548	0.939936	0.34725	0.689457	-0.032	0.100875	0.038	0.0289749	NA	3305.05	0.442283	0.0686853	6.43927	1.20053e-10	3.05422e-09
Rv0299	Rv0299	67.9868	Hypothetical protein	472.098	-0.131628	0.14016	-0.939126	0.347666	0.68961	-0.24	0.071064	-0.17	0.0383724	NA	597.401	0.333335	0.134135	2.48508	0.0129524	0.0514418
Rv3200c	Rv3200c	64.9813	Possible transmembrane cation transporter	928.97	0.0972368	0.10355	0.93903	0.347716	0.68961	0.016	0.0760836	0.086	0.0112368	NA	874.321	-0.28853	0.116289	-2.48113	0.0130966	0.0519013
Rv3847	Rv3847	61.6105	Hypothetical protein	618.608	-0.107352	0.114377	-0.938578	0.347947	0.689685	-0.1615	0.0591287	-0.0915	0.0158516	NA	709.711	0.0898628	0.115684	0.776798	0.437278	0.645624
Rv0959	Rv0959	69.0936	Conserved hypothetical protein	848.915	0.0951486	0.101442	0.937964	0.348263	0.689925	0.0545	0.222222	0.1245	0.0293514	NA	809.262	-0.248812	0.107155	-2.32199	0.0202334	0.0742026
Rv2571c	Rv2571c	66.8539	Probable transmembrane alanine and valine and leucine rich protein	362.237	0.134057	0.143066	0.937028	0.348744	0.690312	0.01	0.229072	0.08	0.0540567	NA	365.824	-0.0332681	0.151464	-0.219643	0.826149	0.915224
Rv3198c	uvrD2	67.4275	Probable ATP-dependent DNA helicase II UvrD2	1114.43	-0.0847092	0.0904212	-0.936829	0.348846	0.690312	-0.096	0.181394	-0.026	0.0587092	NA	1180.14	-0.117838	0.0914473	-1.28859	0.197539	0.393263
Rv2900c	fdhF	65.4701	Possible formate dehydrogenase H FdhF (formate-hydrogen-lyase-linked, selenocysteine-containing polypeptide) (formate dehydrogenase-H alpha subunit) (FDH-H)	1935.93	0.0714715	0.0763245	0.936416	0.349059	0.690348	-0.0185	0.175606	0.0515	0.0199715	NA	1987.86	-0.0484145	0.0793549	-0.610101	0.541795	0.72813
Rv1148c	Rv1148c	64.3202	Conserved hypothetical protein	340.762	0.138377	0.147926	0.93545	0.349556	0.690947	-0.0705	0.301847	-0.0005	0.138877	NA	301.957	-0.435631	0.164823	-2.64302	0.00821712	0.0357582
Rv0999	Rv0999	66.2714	Unknown protein	453.934	0.120987	0.129676	0.932991	0.350824	0.693068	-0.0195	0.108712	0.0505	0.0704867	NA	463.197	-0.015447	0.13604	-0.113548	0.909596	0.962054
Rv1411c	lprG	65.1195	Conserved lipoprotein LprG	2137.41	-0.0700669	0.0752424	-0.931216	0.351742	0.694376	-0.081	0.172161	-0.011	0.0590669	NA	2294.04	-0.0630382	0.0741717	-0.849896	0.395383	0.606396
Rv1914c	Rv1914c	62.2549	Unknown protein	223.064	-0.166268	0.178599	-0.930954	0.351877	0.694376	-0.333	0.13934	-0.263	0.0967321	NA	249.609	-0.035405	0.182297	-0.194216	0.846007	0.926921
Rv3724B	cut5b	64.3617	Probable cutinase [second part] Cut5b	260.656	-0.156687	0.168475	-0.930033	0.352354	0.694931	-0.195	0.0931897	-0.125	0.0316874	NA	266.609	-0.300631	0.178992	-1.67958	0.0930389	0.229631
Rv0985c	mscL	60.0877	Possible large-conductance ion mechanosensitive channel MscL	108.765	-0.235324	0.253316	-0.928977	0.352901	0.695238	-0.3845	0.137777	-0.3145	0.0791755	NA	136.5	0.228548	0.24044	0.950541	0.341837	0.555676
Rv2981c	ddlA	67.4688	Probable D-alanine--D-alanine ligase DdlA (D-alanylalanine synthetase) (D-ala-D-ala ligase)	1071.06	0.0874584	0.0941145	0.929276	0.352746	0.695238	0.042	0.0827974	0.112	0.0245416	NA	1103.3	-0.0225232	0.0951737	-0.236654	0.812925	0.908641
Rv1992c	ctpG	67.228	Probable metal cation transporter P-type ATPase G CtpG	407.245	-0.124762	0.134716	-0.926113	0.354387	0.69778	-0.2245	0.230537	-0.1545	0.0297377	NA	439.985	-0.0997846	0.142085	-0.702289	0.482499	0.681947
Rv0760c	Rv0760c	61.1905	Conserved protein	397.99	0.128707	0.13911	0.925219	0.354852	0.697921	0.0315	0.0824914	0.1015	0.0272069	NA	413.538	0.0472312	0.142625	0.331156	0.740527	0.861258
Rv2757c	vapC21	61.3909	Possible toxin VapC21	101.754	0.255008	0.275561	0.925413	0.354751	0.697921	0.0755	0.119304	0.1455	0.109508	NA	93.1629	-0.198027	0.289647	-0.683682	0.494176	0.691732
Rv3458c	rpsD	63.5314	30S ribosomal protein S4 RpsD	2886.28	0.063583	0.0688056	0.924096	0.355436	0.698684	0.029	0.0821168	0.099	0.035417	NA	3548.63	0.431018	0.0647867	6.65288	2.87408e-11	7.74512e-10
Rv0066c	icd2	61.7962	Probable isocitrate dehydrogenase [NADP] Icd2 (oxalosuccinate decarboxylase) (IDH) (NADP+-specific ICDH) (IDP)	1198.35	0.0869452	0.0942621	0.922377	0.356332	0.699361	0.088	0.132934	0.158	0.0710548	NA	1220.19	-0.058034	0.0925673	-0.626938	0.5307	0.71954
Rv0222	echA1	65.1458	Probable enoyl-CoA hydratase EchA1 (enoyl hydrase) (unsaturated acyl-CoA hydratase) (crotonase)	674.069	0.104487	0.113387	0.921507	0.356786	0.699361	0.009	0.145147	0.079	0.025487	NA	667.745	-0.11965	0.117488	-1.0184	0.308486	0.52664
Rv1009	rpfB	68.2277	Probable resuscitation-promoting factor RpfB	1775.77	0.071589	0.0777523	0.920731	0.357191	0.699361	0.003	0.0976791	0.073	0.00141101	NA	1887.68	0.0513032	0.0774312	0.662565	0.507609	0.702428
Rv1143	mcr	65.8356	Probable alpha-methylacyl-CoA racemase Mcr (2-methylacyl-CoA racemase) (2-arylpropionyl-CoA epimerase )	349.494	-0.133933	0.145352	-0.921435	0.356823	0.699361	-0.2	0.201044	-0.13	0.00393281	NA	430.407	0.259869	0.139655	1.86079	0.0627738	0.171321
Rv2724c	fadE20	60.2067	Probable acyl-CoA dehydrogenase FadE20	540.86	-0.112496	0.122176	-0.92077	0.357171	0.699361	-0.216	0.145994	-0.146	0.0335043	NA	630.411	0.131037	0.120106	1.09101	0.275268	0.488838
Rv3603c	Rv3603c	69.6272	Conserved hypothetical alanine and leucine rich protein	847.49	-0.0934261	0.101504	-0.920417	0.357355	0.699361	-0.152	0.0809434	-0.082	0.0114261	NA	1065.53	0.349799	0.100765	3.47143	0.000517704	0.0035536
Rv3618	Rv3618	64.0572	Possible monooxygenase	140.108	0.2031	0.220518	0.921015	0.357043	0.699361	0.072	0.363378	0.142	0.0611	NA	140.7	0.0190085	0.243252	0.0781433	0.937714	0.973976
Rv3626c	Rv3626c	66.4767	Conserved hypothetical protein	574.786	0.111139	0.120597	0.921575	0.35675	0.699361	0.046	0.161009	0.116	0.00486106	NA	600.341	0.0422189	0.124579	0.338894	0.73469	0.858972
MTB000003	leuT	67.4699	tRNA-Leu (CAG)	303.218	-0.145036	0.157755	-0.919373	0.3579	0.700043	-0.28	0.0339301	-0.21	0.0649644	NA	419.341	0.551255	0.176461	3.12395	0.0017844	0.0101432
Rv0035	fadD34	63.5879	Probable fatty-acid-CoA ligase FadD34 (fatty-acid-CoA synthetase) (fatty-acid-CoA synthase)	172.492	0.18824	0.204885	0.918758	0.358222	0.700287	0.07	0.474679	0.14	0.0482401	NA	176.582	0.0629192	0.214474	0.293365	0.769243	0.88031
Rv0750	Rv0750	65.4472	Conserved hypothetical protein	347.872	-0.139664	0.152271	-0.917209	0.359033	0.701101	-0.229	0.0769027	-0.159	0.0193357	NA	469.7	0.489911	0.139411	3.51416	0.000441143	0.00309225
Rv0863	Rv0863	59.9291	Conserved hypothetical protein	689.008	-0.0992589	0.108191	-0.917442	0.358911	0.701101	-0.193	0.219968	-0.123	0.0237411	NA	882.103	0.392384	0.104194	3.7659	0.000165953	0.00129004
Rv2286c	Rv2286c	62.7706	Conserved hypothetical protein	129.734	0.211342	0.230545	0.916706	0.359297	0.70123	0.161	0.187095	0.231	0.0196581	NA	127.952	-0.0159629	0.245653	-0.0649815	0.948189	0.975315
Rv0529	ccsA	68.1026	Possible cytochrome C-type biogenesis protein CcsA	985.762	0.0914464	0.0999229	0.91517	0.360103	0.702032	0.018	0.108305	0.088	0.00344642	NA	969.164	-0.158784	0.102647	-1.54689	0.121889	0.279591
Rv3010c	pfkA	65.5039	Probable 6-phosphofructokinase PfkA (phosphohexokinase) (phosphofructokinase)	615.319	-0.1045	0.11415	-0.915461	0.35995	0.702032	-0.3245	0.229781	-0.2545	0.15	NA	704.268	0.0881247	0.113806	0.77434	0.43873	0.646624
Rv0134	ephF	66.6667	Possible epoxide hydrolase EphF (epoxide hydratase) (arene-oxide hydratase)	1528.9	-0.0749021	0.0819256	-0.91427	0.360575	0.7021	-0.195	0.149147	-0.125	0.0500979	NA	1679.75	-0.00109131	0.0886632	-0.0123085	0.99018	0.995223
Rv0532	PE_PGRS6	76.4146	PE-PGRS family protein PE_PGRS6	544.91	0.117277	0.128315	0.913975	0.36073	0.7021	0.047	0.233009	0.117	0.000276861	NA	543.484	-0.0895699	0.129831	-0.689894	0.490261	0.688378
Rv1286	cysN	63.1978	Probable bifunctional enzyme CysN/CysC: sulfate adenyltransferase (subunit 1) + adenylylsulfate kinase	241.019	0.157948	0.172788	0.914116	0.360656	0.7021	0.127	0.307123	0.197	0.0390518	NA	247.873	0.0487051	0.181367	0.268545	0.78828	0.892828
Rv1363c	Rv1363c	63.7405	Possible membrane protein	447.751	-0.118945	0.130385	-0.912262	0.361631	0.703083	-0.253	0.0916507	-0.183	0.064055	NA	459.198	-0.252143	0.136757	-1.84373	0.065222	0.176138
Rv2559c	Rv2559c	69.1685	Conserved hypothetical alanine leucine valine rich protein	255.608	0.151246	0.16574	0.912553	0.361478	0.703083	0.1135	0.420275	0.1835	0.0322539	NA	248.091	-0.131311	0.179554	-0.731316	0.464586	0.664525
Rv3075c	Rv3075c	64.0693	Conserved protein	1638.98	-0.0729399	0.0800898	-0.910727	0.362439	0.703885	-0.127	0.105774	-0.057	0.0159399	NA	1747.02	-0.0861819	0.0801443	-1.07533	0.282225	0.496247
Rv3477	PE31	65.6566	PE family protein PE31	5520.56	-0.0550003	0.0603857	-0.910817	0.362392	0.703885	-0.0755	0.123325	-0.0055	0.0495003	NA	5754.73	-0.134713	0.0599359	-2.24762	0.0246007	0.086221
Rv0159c	PE3	62.6155	PE family protein PE3	78.2147	-0.265832	0.292177	-0.909831	0.362912	0.704417	-0.285	0.943176	-0.215	0.050832	NA	96.374	0.147947	0.284457	0.520101	0.602993	0.772425
Rv1228	lpqX	65.9498	Probable lipoprotein LpqX	98.7238	-0.247427	0.272138	-0.909197	0.363246	0.704682	-0.4155	0.284502	-0.3455	0.0980732	NA	109.449	-0.136351	0.272027	-0.50124	0.616203	0.779737
Rv2874	dipZ	62.3563	Possible integral membrane C-type cytochrome biogenesis protein DipZ	90.8182	-0.251908	0.277257	-0.908574	0.363575	0.704935	-0.194	0.739653	-0.124	0.127908	NA	129.494	0.535057	0.253251	2.11275	0.0346218	0.110486
Rv2715	Rv2715	63.7427	Possible hydrolase	1697.95	-0.0722374	0.079554	-0.908029	0.363863	0.705108	-0.181	0.075765	-0.111	0.0387626	NA	1849.19	-0.0223058	0.0793422	-0.281135	0.778607	0.887135
Rv0067c	Rv0067c	65.0877	Possible transcriptional regulatory protein (possibly TetR-family)	101.28	0.235925	0.26011	0.90702	0.364396	0.705757	0.251	0.443771	0.321	0.0850754	NA	113.364	0.354796	0.266679	1.33042	0.183379	0.375215
Rv2037c	Rv2037c	64.8205	Conserved transmembrane protein	196.841	0.17017	0.187842	0.905918	0.364979	0.706502	0.0565	0.242546	0.1265	0.0436697	NA	192.341	-0.0902792	0.202953	-0.444829	0.656443	0.812816
Rv3253c	Rv3253c	64.6505	Possible cationic amino acid transport integral membrane protein	267.294	0.150723	0.166516	0.90516	0.365381	0.706893	-0.02	0.375742	0.05	0.100723	NA	231.366	-0.502968	0.191716	-2.62351	0.0087028	0.0372042
Rv0520	Rv0520	61.8234	Possible methyltransferase/methylase (fragment)	76.8184	-0.28531	0.315488	-0.904344	0.365813	0.707344	-0.3655	0.52897	-0.2955	0.0101904	NA	112.468	0.577454	0.274285	2.1053	0.0352649	0.112341
Rv2016	Rv2016	61.4583	Hypothetical protein	83.8734	0.258574	0.286077	0.903861	0.366069	0.707455	0.1265	0.382388	0.1965	0.0620743	NA	93.9978	0.376312	0.291425	1.29128	0.196605	0.39221
Rv2190c	Rv2190c	66.4076	Conserved hypothetical protein	6153.33	0.0559932	0.0620144	0.902906	0.366576	0.708005	-0.088	0.0928544	-0.018	0.0739932	NA	5702.2	-0.386398	0.0696785	-5.54544	2.93208e-08	5.20337e-07
Rv3890c	esxC	60.7639	ESAT-6 like protein EsxC (ESAT-6 like protein 11)	346.558	0.130278	0.14434	0.902574	0.366752	0.708005	-0.052	0.0464189	0.018	0.112278	NA	305.827	-0.458193	0.169762	-2.69903	0.00695421	0.0312339
Rv0130	htdZ	66.0088	Probable 3-hydroxyl-thioester dehydratase	85.121	0.251665	0.27912	0.901636	0.36725	0.708582	0.182	0.200211	0.252	0.000335421	NA	89.2067	0.196819	0.298096	0.660255	0.50909	0.703407
Rv2399c	cysT	64.3192	Probable sulfate-transport integral membrane protein ABC transporter CysT	186.581	0.177289	0.196862	0.900573	0.367816	0.709287	0.128	0.154877	0.198	0.0207112	NA	240.111	0.638015	0.186306	3.42455	0.000615821	0.00411074
Rv1052	Rv1052	60.5128	Hypothetical protein	277.215	-0.149469	0.166044	-0.900177	0.368026	0.709309	-0.296	0.171783	-0.226	0.0765313	NA	340.151	0.238113	0.165715	1.43688	0.150752	0.325369
Rv0500A	Rv0500A	62.8692	Conserved protein	1054.41	-0.0836859	0.0931126	-0.898761	0.36878	0.709607	-0.195	0.0200813	-0.125	0.0413141	NA	1317.93	0.342983	0.0881862	3.88931	0.000100531	0.000848564
[truncated: 2,284 more rows]
