# Supplementary material for: Loss of RNase J leads to multi-drug tolerance and accumulation of highly structured mRNA fragments in Mycobacterium tuberculosis
Source: PLoS Pathog. 2022 Jul 13;18(7):e1010705. doi: 10.1371/journal.ppat.1010705 (PMC9312406; doi:10.1371/journal.ppat.1010705)
Supplement: S5 Table — (XLSX) [file ppat.1010705.s005.xlsx]

## Sheet: S5 Table
S5 Table. Approximate coordinates of overexpressed regions in genes labeled as partially upregulated in S4 Table. Genes were identified as shown in S1 Fig from the total list of genes that met thresholds for differential expression by DESeq2. Coordinates refer to the reference genome NC_000962.
Gene containing overexpressed region	Strand	Approximate start coordinate	Approximate stop coordinate
Rv0289	+	352189	352288
Rv0332	+	397602	397781
Rv0533c	-	624603	624752
Rv0613c	-	708248	708507
Rv0613c	-	708928	709047
Rv0671	+	770712	770901
Rv0954	+	1065147	1065466
Rv0994	+	1110969	1111208
Rv1173	+	1302931	1303090
Rv1296	+	1451997	1452286
Rv1337	+	1504416	1504555
Rv1467c	-	1655193	1655372
Rv1568	+	1775502	1775871
Rv1736c	-	1962368	1962597
Rv1736c	-	1963708	1963907
Rv1840c	-	2088061	2088350
Rv1840c	-	2088681	2089000
Rv2349c	-	2627342	2627581
Rv2419c	-	2717258	2717417
Rv2558	+	2878031	2878200
Rv2696c	-	3013509	3013608
Rv2697c	-	3013683	3013832
RV2730	+	3042932	3043018
Rv2844	+	3151053	3151201
Rv2869c	-	3181028	3181297
Rv2888c	-	3197254	3197483
Rv3514*	+	3946054	3946093
Rv3514*	+	3946654	3948553
Rv3514*	+	3949504	3949573
Rv3778c	-	4224139	4224358
*The overexpressed regions from this gene were not included in the secondary structure comparisons of overexpressed regions and adjacent regions, due to complications of having three overexpressed region in a single gene.
