# Supplementary material for: Loss of RNase J leads to multi-drug tolerance and accumulation of highly structured mRNA fragments in Mycobacterium tuberculosis
Source: PLoS Pathog. 2022 Jul 13;18(7):e1010705. doi: 10.1371/journal.ppat.1010705 (PMC9312406; doi:10.1371/journal.ppat.1010705)
Supplement: S6 Table — (XLSX) [file ppat.1010705.s006.xlsx]

## Sheet: S6 Table
S6 Table. Coverage data from 5'-end-directed RNAseq. Biological duplicate cultures of WT, ∆rnj, and complemented H37Rv strains were subject to 5'-end-directed RNAseq as described in the Materials and Methods. Read depth (coverage) for 5' ends normalized by library size are shown. Coordinates refer to the reference genome NC_000962.
Coord	Identifier	strand	wt_1_coverage	wt_2_coverage	delta_rnj_2_coverage	delta_rnj_3_coverage	comp_1_coverage	comp_3_coverage	wt_mean_coverage	delta_rnj_mean_coverage	comp_mean_coverage	delta_rnj/wt	log2_delta_rnj/wt	Used as "enriched" in Figure 4	Used as "equal abundance" in Figure 4
1	1+	+	13	5.05209	8.50223	2.37347	8.46388	9.00886	9.02604	5.43785	8.73637	0.602462	-0.731057	No	No
24	24+	+	12	7.07292	11.6906	10.6806	6.58302	7.00689	9.53646	11.1856	6.79496	1.17293	0.230115	No	No
111	111+	+	1	2.02083	1.06278	5.93367	2.82129	3.00295	1.51042	3.49822	2.91212	2.31606	1.21168	No	No
114	114+	+	6	6.0625	3.18834	3.5602	12.2256	8.00788	6.03125	3.37427	10.1167	0.559464	-0.837883	No	No
216	216+	+	15	15.1563	8.50223	2.37347	14.1065	12.0118	15.0781	5.43785	13.0591	0.360645	-1.47135	No	No
282	282+	+	3	5.05209	5.3139	2.37347	3.76172	4.00394	4.02604	3.84368	3.88283	0.954704	-0.0668741	No	Yes
288	288+	+	1	1.01042	1.06278	1.18673	0.940431	1.00098	1.00521	1.12476	0.970708	1.11893	0.162117	No	No
321	321-	-	3	4.04167	3.18834	1.18673	3.76172	7.00689	3.52083	2.18754	5.38431	0.621312	-0.686611	No	No
336	336+	+	5	2.02083	1.06278	1.18673	0.940431	2.00197	3.51042	1.12476	1.4712	0.320405	-1.64203	No	No
345	345-	-	12	14.1458	7.43945	3.5602	9.40431	15.0148	13.0729	5.49983	12.2095	0.420704	-1.24912	No	No
352	352-	-	5	1.01042	2.12556	1.18673	0.940431	1.00098	3.00521	1.65615	0.970708	0.551092	-0.859636	No	No
355	355+	+	3	3.03125	3.18834	2.37347	1.88086	3.00295	3.01563	2.7809	2.44191	0.922164	-0.116905	No	No
387	387+	+	2	2.02083	1.06278	3.5602	0.940431	1.00098	2.01042	2.31149	0.970708	1.14976	0.201328	No	No
435	435-	-	1	1.01042	2.12556	1.18673	1.88086	1.00098	1.00521	1.65615	1.44092	1.64756	0.720335	No	No
527	527+	+	7	18.1875	4.25112	9.49387	6.58302	7.00689	12.5938	6.87249	6.79496	0.545706	-0.873803	No	No
538	538+	+	2	2.02083	3.18834	2.37347	3.76172	1.00098	2.01042	2.7809	2.38135	1.38325	0.468058	No	No
615	615+	+	4	5.05209	4.25112	13.0541	5.64259	5.00492	4.52604	8.65259	5.32375	1.91173	0.934882	No	No
792	792+	+	7	6.0625	9.56501	2.37347	5.64259	1.00098	6.53125	5.96924	3.32179	0.91395	-0.129813	No	No
798	798+	+	10	12.125	2.12556	7.1204	11.2852	8.00788	11.0625	4.62298	9.64653	0.417896	-1.25878	No	No
825	825+	+	5	3.03125	3.18834	7.1204	5.64259	2.00197	4.01563	5.15437	3.82228	1.28358	0.360171	No	No
887	887+	+	5	4.04167	11.6906	3.5602	5.64259	3.00295	4.52083	7.62538	4.32277	1.68672	0.754221	No	No
895	895+	+	8	13.1354	4.25112	4.74693	8.46388	9.00886	10.5677	4.49902	8.73637	0.425733	-1.23198	No	No
900	900+	+	11	9.09376	3.18834	1.18673	7.52345	8.00788	10.0469	2.18754	7.76566	0.217733	-2.19937	No	No
911	911+	+	3	2.02083	3.18834	1.18673	0.940431	6.00591	2.51042	2.18754	3.47317	0.871383	-0.198621	No	No
987	987+	+	13	13.1354	11.6906	3.5602	8.46388	10.0098	13.0677	7.62538	9.23686	0.583529	-0.777125	No	No
994	994+	+	17	15.1563	12.7533	8.30713	11.2852	11.0108	16.0781	10.5302	11.148	0.654942	-0.610561	No	No
1003	1003+	+	20	19.1979	17.0045	16.6143	23.5108	37.0364	19.599	16.8094	30.2736	0.857666	-0.221512	No	No
1010	1010+	+	13	7.07292	7.43945	3.5602	0.940431	3.00295	10.0365	5.49983	1.97169	0.547985	-0.867793	No	No
1048	1048+	+	1	1.01042	1.06278	1.18673	5.64259	8.00788	1.00521	1.12476	6.82523	1.11893	0.162117	No	No
1065	1065+	+	6	6.0625	3.18834	3.5602	2.82129	3.00295	6.03125	3.37427	2.91212	0.559464	-0.837883	No	No
1068	1068+	+	4	1.01042	1.06278	1.18673	2.82129	4.00394	2.50521	1.12476	3.41262	0.448967	-1.15532	No	No
1078	1078+	+	12	12.125	5.3139	8.30713	9.40431	4.00394	12.0625	6.81051	6.70412	0.564602	-0.824694	No	No
1108	1108+	+	3	3.03125	1.06278	1.18673	2.82129	1.00098	3.01563	1.12476	1.91114	0.372976	-1.42285	No	No
1114	1114+	+	4	8.08334	5.3139	1.18673	6.58302	1.00098	6.04167	3.25031	3.792	0.537983	-0.894368	No	No
1158	1158+	+	9	2.02083	4.25112	1.18673	5.64259	2.00197	5.51042	2.71892	3.82228	0.493415	-1.01913	No	No
1170	1170+	+	8	7.07292	4.25112	1.18673	0.940431	6.00591	7.53646	2.71892	3.47317	0.360769	-1.47085	No	No
1231	1231-	-	9	5.05209	8.50223	3.5602	0.940431	3.00295	7.02604	6.03122	1.97169	0.858409	-0.220263	No	No
1245	1245-	-	8	2.02083	2.12556	1.18673	0.940431	2.00197	5.01042	1.65615	1.4712	0.33054	-1.5971	No	No
1267	1267-	-	167	135.396	104.152	86.6315	221.001	150.148	151.198	95.3919	185.575	0.630908	-0.664499	No	No
1291	1291+	+	10	7.07292	3.18834	4.74693	0.940431	2.00197	8.53646	3.96764	1.4712	0.464787	-1.10536	No	No
1369	1369+	+	15	16.1667	5.3139	5.93367	18.8086	19.0187	15.5833	5.62378	18.9137	0.360884	-1.47039	No	No
1416	1416+	+	15	18.1875	6.37667	4.74693	6.58302	9.00886	16.5938	5.5618	7.79594	0.335175	-1.57702	No	No
1547	1547-	-	11	13.1354	4.25112	10.6806	13.166	10.0098	12.0677	7.46586	11.5879	0.618664	-0.692772	No	No
1559	1559-	-	1	4.04167	1.06278	1.18673	3.76172	2.00197	2.52083	1.12476	2.88185	0.446184	-1.16429	No	No
1560	1560+	+	4	4.04167	2.12556	5.93367	2.82129	6.00591	4.02083	4.02961	4.4136	1.00218	0.00314617	No	No
1639	1639-	-	10	24.25	9.56501	7.1204	4.70216	7.00689	17.125	8.34271	5.85452	0.487165	-1.03752	No	No
1653	1653-	-	3	5.05209	5.3139	5.93367	6.58302	7.00689	4.02604	5.62378	6.79496	1.39685	0.482178	No	No
1666	1666-	-	9	4.04167	5.3139	3.5602	3.76172	6.00591	6.52083	4.43705	4.88382	0.680442	-0.555457	No	No
1885	1885-	-	4	6.0625	3.18834	2.37347	1.88086	8.00788	5.03125	2.7809	4.94437	0.552726	-0.855365	No	No
1928	1928+	+	1	1.01042	1.06278	2.37347	0.940431	3.00295	1.00521	1.71812	1.97169	1.70922	0.773338	No	No
1935	1935+	+	9	5.05209	11.6906	13.0541	10.3447	17.0167	7.02604	12.3723	13.6807	1.76092	0.816332	No	No
1989	1989-	-	1	1.01042	1.06278	3.5602	1.88086	1.00098	1.00521	2.31149	1.44092	2.29951	1.20133	No	No
2000	2000+	+	5	2.02083	2.12556	3.5602	0.940431	3.00295	3.51042	2.84288	1.97169	0.809841	-0.30429	No	No
2027	2027-	-	8	4.04167	9.56501	1.18673	3.76172	1.00098	6.02083	5.37587	2.38135	0.892878	-0.163465	No	No
2216	2216-	-	2	1.01042	1.06278	2.37347	0.940431	1.00098	1.50521	1.71812	0.970708	1.14145	0.19087	No	No
2267	2267-	-	9	6.0625	9.56501	5.93367	6.58302	9.00886	7.53125	7.74934	7.79594	1.02896	0.0411836	No	No
2284	2284-	-	14	9.09376	11.6906	8.30713	3.76172	1.00098	11.5469	9.99885	2.38135	0.865936	-0.207668	No	No
2292	2292-	-	3	1.01042	1.06278	3.5602	2.82129	3.00295	2.00521	2.31149	2.91212	1.15274	0.205071	No	No
2305	2305-	-	100	34.3542	53.139	43.9091	38.5577	40.0394	67.1771	48.524	39.2985	0.72233	-0.46927	No	No
2348	2348+	+	4	10.1042	2.12556	2.37347	4.70216	6.00591	7.05209	2.24951	5.35403	0.318985	-1.64844	No	No
2622	2622+	+	6	4.04167	6.37667	3.5602	0.940431	2.00197	5.02083	4.96844	1.4712	0.989564	-0.0151351	No	No
2720	2720+	+	3	4.04167	1.06278	7.1204	11.2852	12.0118	3.52083	4.09159	11.6485	1.16211	0.216744	No	No
2808	2808+	+	11	15.1563	12.7533	5.93367	29.1534	36.0354	13.0781	9.34351	32.5944	0.714438	-0.48512	No	No
2811	2811+	+	9	8.08334	8.50223	8.30713	21.6299	9.00886	8.54167	8.40468	15.3194	0.983963	-0.0233246	No	No
2818	2818+	+	4	3.03125	1.06278	4.74693	6.58302	4.00394	3.51563	2.90486	5.29348	0.82627	-0.275315	No	No
2825	2825+	+	1	1.01042	3.18834	1.18673	3.76172	7.00689	1.00521	2.18754	5.38431	2.1762	1.12181	No	No
2832	2832+	+	18	22.2292	12.7533	10.6806	28.2129	20.0197	20.1146	11.717	24.1163	0.582511	-0.779642	No	No
2838	2838+	+	7	6.0625	4.25112	7.1204	5.64259	7.00689	6.53125	5.68576	6.32474	0.870546	-0.200007	No	No
2844	2844+	+	2	12.125	2.12556	5.93367	8.46388	17.0167	7.0625	4.02961	12.7403	0.570564	-0.809539	No	No
2856	2856+	+	3	4.04167	2.12556	2.37347	4.70216	2.00197	3.52083	2.24951	3.35206	0.638915	-0.646305	No	No
2882	2882+	+	1	1.01042	1.06278	1.18673	0.940431	1.00098	1.00521	1.12476	0.970708	1.11893	0.162117	No	No
2896	2896+	+	1	5.05209	1.06278	2.37347	3.76172	1.00098	3.02604	1.71812	2.38135	0.567779	-0.816599	No	No
2903	2903+	+	1	1.01042	4.25112	3.5602	1.88086	7.00689	1.00521	3.90566	4.44388	3.88542	1.95807	No	No
2915	2915+	+	4	1.01042	1.06278	1.18673	2.82129	2.00197	2.50521	1.12476	2.41163	0.448967	-1.15532	No	No
2923	2923+	+	1	6.0625	7.43945	2.37347	0.940431	6.00591	3.53125	4.90646	3.47317	1.38944	0.474503	No	No
2928	2928+	+	4	8.08334	1.06278	4.74693	4.70216	12.0118	6.04167	2.90486	8.35699	0.480804	-1.05648	No	No
2951	2951+	+	5	3.03125	5.3139	4.74693	4.70216	8.00788	4.01563	5.03041	6.35502	1.25271	0.325052	No	No
2966	2966+	+	1	2.02083	1.06278	1.18673	1.88086	1.00098	1.51042	1.12476	1.44092	0.744666	-0.425335	No	No
2974	2974+	+	3	1.01042	4.25112	2.37347	0.940431	1.00098	2.00521	3.31229	0.970708	1.65184	0.724077	No	No
3053	3053-	-	5	6.0625	6.37667	8.30713	2.82129	3.00295	5.53125	7.3419	2.91212	1.32735	0.408548	No	No
3056	3056-	-	43	16.1667	58.4528	36.7887	19.7491	27.0266	29.5833	47.6208	23.3878	1.60972	0.686807	No	No
3144	3144+	+	1	5.05209	1.06278	4.74693	14.1065	11.0108	3.02604	2.90486	12.5586	0.959952	-0.0589658	No	Yes
3147	3147+	+	2	7.07292	2.12556	9.49387	11.2852	5.00492	4.53646	5.80971	8.14505	1.28067	0.3569	No	No
3244	3244+	+	1	1.01042	1.06278	1.18673	3.76172	2.00197	1.00521	1.12476	2.88185	1.11893	0.162117	No	No
3264	3264+	+	7	7.07292	2.12556	1.18673	4.70216	2.00197	7.03646	1.65615	3.35206	0.235366	-2.08702	No	No
3281	3281+	+	10	9.09376	53.139	33.2285	2.82129	4.00394	9.54688	43.1837	3.41262	4.52334	2.17739	No	No
3309	3309+	+	2	5.05209	7.43945	3.5602	1.88086	3.00295	3.52604	5.49983	2.44191	1.55977	0.641336	No	No
3394	3394+	+	13	11.1146	10.6278	3.5602	12.2256	4.00394	12.0573	7.094	8.11477	0.588357	-0.765236	No	No
3655	3655+	+	8	1.01042	3.18834	2.37347	1.88086	1.00098	4.50521	2.7809	1.44092	0.617264	-0.696041	No	No
3734	3734+	+	4	6.0625	1.06278	1.18673	6.58302	4.00394	5.03125	1.12476	5.29348	0.223554	-2.16131	No	No
3749	3749+	+	22	29.3021	22.3184	7.1204	11.2852	11.0108	25.6511	14.7194	11.148	0.573831	-0.801301	No	No
3758	3758+	+	2	6.0625	1.06278	3.5602	10.3447	2.00197	4.03125	2.31149	6.17336	0.573393	-0.802405	No	No
3784	3784-	-	1	1.01042	1.06278	1.18673	0.940431	4.00394	1.00521	1.12476	2.47218	1.11893	0.162117	No	No
3791	3791+	+	4	3.03125	2.12556	1.18673	4.70216	4.00394	3.51563	1.65615	4.35305	0.471081	-1.08595	No	No
3834	3834+	+	25	19.1979	31.8834	28.4816	49.8428	27.0266	22.099	30.1825	38.4347	1.36579	0.449733	No	No
3844	3844+	+	7	13.1354	12.7533	2.37347	4.70216	8.00788	10.0677	7.56341	6.35502	0.751254	-0.412628	No	No
3850	3850+	+	12	6.0625	5.3139	8.30713	5.64259	8.00788	9.03125	6.81051	6.82523	0.754105	-0.407162	No	No
3863	3863+	+	3	2.02083	3.18834	4.74693	0.940431	1.00098	2.51042	3.96764	0.970708	1.58047	0.660352	No	No
3888	3888+	+	1	5.05209	1.06278	2.37347	0.940431	1.00098	3.02604	1.71812	0.970708	0.567779	-0.816599	No	No
4354	4354+	+	1	5.05209	4.25112	7.1204	1.88086	2.00197	3.02604	5.68576	1.94142	1.87894	0.90992	No	No
4619	4619+	+	2	5.05209	2.12556	3.5602	1.88086	5.00492	3.52604	2.84288	3.44289	0.806252	-0.310697	No	No
4650	4650+	+	2	4.04167	1.06278	2.37347	7.52345	3.00295	3.02083	1.71812	5.2632	0.568758	-0.814114	No	No
4692	4692+	+	1	3.03125	5.3139	3.5602	4.70216	2.00197	2.01563	4.43705	3.35206	2.20132	1.13837	No	No
4735	4735+	+	5	12.125	4.25112	2.37347	6.58302	8.00788	8.5625	3.31229	7.29545	0.386837	-1.3702	No	No
4774	4774+	+	1	1.01042	1.06278	1.18673	0.940431	1.00098	1.00521	1.12476	0.970708	1.11893	0.162117	No	No
4808	4808+	+	2	2.02083	1.06278	2.37347	8.46388	2.00197	2.01042	1.71812	5.23292	0.85461	-0.226662	No	No
4850	4850+	+	6	5.05209	2.12556	4.74693	3.76172	7.00689	5.52604	3.43625	5.38431	0.621828	-0.685414	No	No
4858	4858+	+	2	1.01042	1.06278	1.18673	2.82129	1.00098	1.50521	1.12476	1.91114	0.747243	-0.420351	No	No
4863	4863+	+	8	7.07292	5.3139	1.18673	7.52345	17.0167	7.53646	3.25031	12.2701	0.431279	-1.21331	No	No
4870	4870+	+	5	9.09376	1.06278	5.93367	6.58302	5.00492	7.04688	3.49822	5.79397	0.496422	-1.01036	No	No
4915	4915+	+	18	14.1458	5.3139	1.18673	11.2852	15.0148	16.0729	3.25031	13.15	0.202223	-2.30598	No	No
4939	4939+	+	11	9.09376	8.50223	10.6806	6.58302	9.00886	10.0469	9.59142	7.79594	0.954666	-0.0669314	No	Yes
4962	4962+	+	7	6.0625	6.37667	4.74693	5.64259	3.00295	6.53125	5.5618	4.32277	0.851568	-0.231807	No	No
5000	5000+	+	21	9.09376	18.0672	23.7347	23.5108	15.0148	15.0469	20.901	19.2628	1.38906	0.474105	No	No
5003	5003+	+	1	3.03125	2.12556	1.18673	0.940431	1.00098	2.01563	1.65615	0.970708	0.821653	-0.283398	No	No
5007	5007+	+	3	1.01042	1.06278	1.18673	1.88086	1.00098	2.00521	1.12476	1.44092	0.560917	-0.83414	No	No
5013	5013+	+	1	1.01042	1.06278	1.18673	0.940431	1.00098	1.00521	1.12476	0.970708	1.11893	0.162117	No	No
5053	5053+	+	3	5.05209	6.37667	4.74693	3.76172	5.00492	4.02604	5.5618	4.38332	1.38146	0.46619	No	No
5058	5058+	+	4	3.03125	6.37667	2.37347	1.88086	1.00098	3.51563	4.37507	1.44092	1.24446	0.315525	No	No
5100	5100+	+	1	2.02083	1.06278	1.18673	0.940431	3.00295	1.51042	1.12476	1.97169	0.744666	-0.425335	No	No
5129	5129+	+	15	6.0625	14.8789	8.30713	21.6299	13.0128	10.5313	11.593	17.3214	1.10082	0.13858	No	No
5134	5134+	+	7	5.05209	2.12556	7.1204	0.940431	1.00098	6.02604	4.62298	0.970708	0.767167	-0.382388	No	No
5139	5139+	+	11	5.05209	3.18834	4.74693	0.940431	1.00098	8.02604	3.96764	0.970708	0.494345	-1.01641	No	No
5183	5183+	+	366	230.375	322.022	223.106	203.133	236.232	298.188	272.564	219.683	0.914069	-0.129625	No	No
5200	5200+	+	8	13.1354	15.9417	5.93367	3.76172	9.00886	10.5677	10.9377	6.38529	1.03501	0.0496432	No	No
5287	5287-	-	4	1.01042	2.12556	1.18673	1.88086	7.00689	2.50521	1.65615	4.44388	0.661081	-0.597101	No	No
5297	5297+	+	5	8.08334	3.18834	2.37347	8.46388	5.00492	6.54167	2.7809	6.7344	0.425106	-1.23411	No	No
5324	5324+	+	15	10.1042	8.50223	11.8673	12.2256	19.0187	12.5521	10.1848	15.6222	0.811402	-0.301512	No	No
5344	5344+	+	2	1.01042	3.18834	2.37347	7.52345	9.00886	1.50521	2.7809	8.26616	1.84752	0.885589	No	No
5347	5347+	+	5	3.03125	7.43945	2.37347	7.52345	6.00591	4.01563	4.90646	6.76468	1.22184	0.289058	No	No
5437	5437+	+	4	10.1042	4.25112	4.74693	7.52345	7.00689	7.05209	4.49902	7.26517	0.637971	-0.648438	No	No
5543	5543+	+	3	1.01042	6.37667	1.18673	6.58302	3.00295	2.00521	3.7817	4.79299	1.88594	0.915284	No	No
5547	5547+	+	1	1.01042	5.3139	3.5602	4.70216	3.00295	1.00521	4.43705	3.85255	4.41406	2.14211	No	No
5589	5589+	+	10	3.03125	1.06278	3.5602	5.64259	3.00295	6.51563	2.31149	4.32277	0.354761	-1.49508	No	No
5597	5597+	+	4	2.02083	1.06278	2.37347	4.70216	2.00197	3.01042	1.71812	3.35206	0.570726	-0.80913	No	No
5605	5605+	+	7	8.08334	3.18834	4.74693	5.64259	7.00689	7.54167	3.96764	6.32474	0.526095	-0.926604	No	No
5650	5650+	+	4	1.01042	2.12556	1.18673	4.70216	5.00492	2.50521	1.65615	4.85354	0.661081	-0.597101	No	No
5685	5685+	+	42	35.3646	38.26	35.602	30.0938	13.0128	38.6823	36.931	21.5533	0.954727	-0.0668404	No	Yes
5694	5694+	+	5	3.03125	1.06278	4.74693	2.82129	3.00295	4.01563	2.90486	2.91212	0.723388	-0.467158	No	No
5717	5717+	+	3	7.07292	1.06278	1.18673	2.82129	9.00886	5.03646	1.12476	5.91508	0.223323	-2.1628	No	No
5730	5730+	+	2	5.05209	2.12556	2.37347	6.58302	10.0098	3.52604	2.24951	8.29643	0.637971	-0.648438	No	No
5784	5784+	+	10	3.03125	1.06278	3.5602	3.76172	3.00295	6.51563	2.31149	3.38234	0.354761	-1.49508	No	No
5794	5794+	+	1	2.02083	1.06278	1.18673	3.76172	1.00098	1.51042	1.12476	2.38135	0.744666	-0.425335	No	No
5797	5797+	+	20	20.2083	8.50223	8.30713	28.2129	15.0148	20.1042	8.40468	21.6139	0.418057	-1.25823	No	No
5806	5806+	+	15	10.1042	7.43945	11.8673	20.6895	17.0167	12.5521	9.65339	18.8531	0.769067	-0.378819	No	No
5819	5819+	+	10	11.1146	7.43945	4.74693	4.70216	15.0148	10.5573	6.09319	9.85846	0.577155	-0.79297	No	No
5852	5852+	+	2	1.01042	1.06278	1.18673	3.76172	3.00295	1.50521	1.12476	3.38234	0.747243	-0.420351	No	No
5865	5865+	+	4	6.0625	7.43945	3.5602	5.64259	7.00689	5.03125	5.49983	6.32474	1.09313	0.128469	No	No
5887	5887+	+	12	12.125	6.37667	8.30713	16.9278	11.0108	12.0625	7.3419	13.9693	0.608655	-0.716303	No	No
5892	5892+	+	1	1.01042	2.12556	1.18673	0.940431	2.00197	1.00521	1.65615	1.4712	1.64756	0.720335	No	No
5899	5899+	+	4	2.02083	1.06278	1.18673	0.940431	4.00394	3.01042	1.12476	2.47218	0.373621	-1.42035	No	No
5911	5911+	+	1	2.02083	2.12556	2.37347	0.940431	4.00394	1.51042	2.24951	2.47218	1.48933	0.574665	No	No
5914	5914+	+	16	15.1563	17.0045	8.30713	20.6895	17.0167	15.5781	12.6558	18.8531	0.812408	-0.299723	No	No
5934	5934+	+	5	5.05209	4.25112	3.5602	5.64259	8.00788	5.02604	3.90566	6.82523	0.777084	-0.363857	No	No
5945	5945+	+	6	7.07292	4.25112	4.74693	4.70216	9.00886	6.53646	4.49902	6.85551	0.688297	-0.538897	No	No
5949	5949+	+	3	7.07292	1.06278	2.37347	2.82129	1.00098	5.03646	1.71812	1.91114	0.341137	-1.55158	No	No
5958	5958+	+	9	4.04167	8.50223	3.5602	9.40431	8.00788	6.52083	6.03122	8.70609	0.924915	-0.112608	No	No
5975	5975+	+	11	3.03125	5.3139	10.6806	8.46388	5.00492	7.01563	7.99725	6.7344	1.13992	0.188932	No	No
5983	5983+	+	10	7.07292	5.3139	7.1204	9.40431	3.00295	8.53646	6.21715	6.20363	0.728305	-0.457385	No	No
6016	6016+	+	10	8.08334	11.6906	5.93367	10.3447	7.00689	9.04167	8.81212	8.67582	0.974612	-0.0371003	No	No
6026	6026+	+	3	6.0625	1.06278	2.37347	5.64259	4.00394	4.53125	1.71812	4.82326	0.379172	-1.39908	No	No
6031	6031+	+	6	5.05209	3.18834	3.5602	6.58302	4.00394	5.52604	3.37427	5.29348	0.610612	-0.711672	No	No
6034	6034+	+	5	1.01042	1.06278	5.93367	9.40431	8.00788	3.00521	3.49822	8.70609	1.16405	0.219157	No	No
6046	6046+	+	12	8.08334	18.0672	7.1204	15.0469	9.00886	10.0417	12.5938	12.0279	1.25416	0.326717	No	No
6053	6053+	+	7	6.0625	5.3139	3.5602	1.88086	3.00295	6.53125	4.43705	2.44191	0.679356	-0.557759	No	No
6070	6070+	+	10	12.125	9.56501	7.1204	9.40431	7.00689	11.0625	8.34271	8.2056	0.754143	-0.407091	No	No
6092	6092+	+	1	1.01042	3.18834	7.1204	3.76172	1.00098	1.00521	5.15437	2.38135	5.12766	2.3583	No	No
6121	6121+	+	1	4.04167	3.18834	1.18673	4.70216	1.00098	2.52083	2.18754	2.85157	0.867782	-0.204595	No	No
6147	6147+	+	5	2.02083	6.37667	1.18673	5.64259	6.00591	3.51042	3.7817	5.82425	1.07728	0.107394	No	No
6153	6153+	+	13	4.04167	7.43945	4.74693	5.64259	7.00689	8.52083	6.09319	6.32474	0.715094	-0.483796	No	No
6196	6196+	+	1	2.02083	4.25112	2.37347	1.88086	4.00394	1.51042	3.31229	2.9424	2.19296	1.13288	No	No
6213	6213+	+	7	4.04167	7.43945	1.18673	0.940431	4.00394	5.52083	4.31309	2.47218	0.781239	-0.356163	No	No
6228	6228+	+	1	3.03125	5.3139	8.30713	0.940431	1.00098	2.01563	6.81051	0.970708	3.37886	1.75654	No	No
6232	6232+	+	21	12.125	17.0045	11.8673	11.2852	9.00886	16.5625	14.4359	10.147	0.871601	-0.19826	No	No
6241	6241+	+	1	9.09376	3.18834	2.37347	4.70216	3.00295	5.04688	2.7809	3.85255	0.551014	-0.859838	No	No
6248	6248+	+	4	4.04167	7.43945	4.74693	6.58302	4.00394	4.02083	6.09319	5.29348	1.51541	0.599704	No	No
6265	6265+	+	12	14.1458	10.6278	10.6806	17.8682	14.0138	13.0729	10.6542	15.941	0.814982	-0.29516	No	No
6271	6271+	+	10	4.04167	1.06278	3.5602	9.40431	12.0118	7.02083	2.31149	10.7081	0.329233	-1.60282	No	No
6298	6298+	+	3	1.01042	3.18834	1.18673	2.82129	7.00689	2.00521	2.18754	4.91409	1.09093	0.125554	No	No
6357	6357+	+	13	10.1042	2.12556	10.6806	10.3447	12.0118	11.5521	6.40308	11.1783	0.554279	-0.851316	No	No
6432	6432+	+	7	11.1146	7.43945	5.93367	18.8086	16.0158	9.0573	6.68656	17.4122	0.738251	-0.437816	No	No
6445	6445+	+	6	2.02083	6.37667	4.74693	5.64259	10.0098	4.01042	5.5618	7.82622	1.38684	0.471801	No	No
6454	6454+	+	10	7.07292	1.06278	10.6806	3.76172	9.00886	8.53646	5.87169	6.38529	0.687837	-0.539862	No	No
6486	6486+	+	4	8.08334	6.37667	4.74693	9.40431	6.00591	6.04167	5.5618	7.70511	0.920574	-0.119394	No	No
6488	6488+	+	4	5.05209	2.12556	4.74693	7.52345	4.00394	4.52604	3.43625	5.76369	0.759216	-0.397417	No	No
6500	6500+	+	4	4.04167	4.25112	1.18673	2.82129	2.00197	4.02083	2.71892	2.41163	0.676209	-0.564459	No	No
6507	6507+	+	13	12.125	9.56501	7.1204	10.3447	13.0128	12.5625	8.34271	11.6788	0.664096	-0.590537	No	No
6513	6513+	+	2	2.02083	2.12556	8.30713	4.70216	5.00492	2.01042	5.21635	4.85354	2.59466	1.37554	No	No
6524	6524+	+	3	1.01042	3.18834	2.37347	11.2852	5.00492	2.00521	2.7809	8.14505	1.38684	0.471801	No	No
6527	6527+	+	1	1.01042	3.18834	1.18673	0.940431	2.00197	1.00521	2.18754	1.4712	2.1762	1.12181	No	No
6532	6532+	+	3	3.03125	4.25112	2.37347	9.40431	3.00295	3.01563	3.31229	6.20363	1.09838	0.135372	No	No
6541	6541+	+	5	1.01042	1.06278	1.18673	6.58302	6.00591	3.00521	1.12476	6.29446	0.374269	-1.41785	No	No
6546	6546+	+	1	1.01042	1.06278	1.18673	2.82129	9.00886	1.00521	1.12476	5.91508	1.11893	0.162117	No	No
6554	6554+	+	4	1.01042	1.06278	1.18673	5.64259	10.0098	2.50521	1.12476	7.82622	0.448967	-1.15532	No	No
6563	6563+	+	7	8.08334	3.18834	9.49387	7.52345	13.0128	7.54167	6.3411	10.2681	0.840809	-0.25015	No	No
6596	6596+	+	2	1.01042	5.3139	5.93367	7.52345	4.00394	1.50521	5.62378	5.76369	3.73621	1.90158	No	No
6603	6603+	+	4	2.02083	5.3139	3.5602	0.940431	4.00394	3.01042	4.43705	2.47218	1.4739	0.559637	No	No
6610	6610+	+	9	4.04167	2.12556	3.5602	8.46388	1.00098	6.52083	2.84288	4.73243	0.435969	-1.1977	No	No
6643	6643+	+	2	2.02083	2.12556	8.30713	1.88086	2.00197	2.01042	5.21635	1.94142	2.59466	1.37554	No	No
6646	6646+	+	7	7.07292	3.18834	4.74693	3.76172	4.00394	7.03646	3.96764	3.88283	0.563868	-0.82657	No	No
6674	6674+	+	7	11.1146	9.56501	7.1204	10.3447	9.00886	9.0573	8.34271	9.6768	0.921103	-0.118565	No	No
6694	6694+	+	5	6.0625	1.06278	3.5602	11.2852	14.0138	5.53125	2.31149	12.6495	0.417896	-1.25878	No	No
6721	6721+	+	12	9.09376	4.25112	2.37347	10.3447	1.00098	10.5469	3.31229	5.67286	0.314054	-1.67091	No	No
6728	6728+	+	5	5.05209	3.18834	1.18673	1.88086	3.00295	5.02604	2.18754	2.44191	0.43524	-1.20012	No	No
6754	6754+	+	2	2.02083	6.37667	3.5602	1.88086	5.00492	2.01042	4.96844	3.44289	2.47135	1.3053	No	No
6784	6784+	+	9	5.05209	4.25112	7.1204	15.9873	20.0197	7.02604	5.68576	18.0035	0.80924	-0.30536	No	No
6790	6790+	+	3	6.0625	10.6278	5.93367	7.52345	8.00788	4.53125	8.28073	7.76566	1.82747	0.869848	No	No
6796	6796+	+	1	1.01042	1.06278	4.74693	4.70216	8.00788	1.00521	2.90486	6.35502	2.8898	1.53097	No	No
6803	6803+	+	3	5.05209	5.3139	2.37347	15.0469	14.0138	4.02604	3.84368	14.5303	0.954704	-0.0668741	No	Yes
6811	6811+	+	1	1.01042	2.12556	1.18673	2.82129	8.00788	1.00521	1.65615	5.41459	1.64756	0.720335	No	No
6820	6820+	+	18	35.3646	12.7533	15.4275	61.128	64.063	26.6823	14.0904	62.5955	0.528082	-0.921166	No	No
6824	6824+	+	2	2.02083	1.06278	1.18673	4.70216	9.00886	2.01042	1.12476	6.85551	0.559464	-0.837883	No	No
6850	6850+	+	5	4.04167	2.12556	1.18673	5.64259	6.00591	4.52083	1.65615	5.82425	0.366336	-1.44876	No	No
6854	6854+	+	4	9.09376	2.12556	3.5602	8.46388	14.0138	6.54688	2.84288	11.2388	0.434234	-1.20345	No	No
6858	6858+	+	33	37.3854	13.8161	17.801	49.8428	75.0738	35.1927	15.8086	62.4583	0.4492	-1.15457	No	No
6866	6866+	+	16	29.3021	11.6906	16.6143	47.0216	57.0561	22.6511	14.1524	52.0388	0.624802	-0.678529	No	No
6871	6871+	+	3	1.01042	4.25112	1.18673	1.88086	9.00886	2.00521	2.71892	5.44486	1.35593	0.439284	No	No
6876	6876+	+	36	52.5417	11.6906	20.1745	60.1876	54.0532	44.2708	15.9325	57.1204	0.359887	-1.47438	No	No
6880	6880+	+	6	4.04167	1.06278	1.18673	7.52345	4.00394	5.02083	1.12476	5.76369	0.224018	-2.15831	No	No
6908	6908+	+	2	1.01042	1.06278	1.18673	0.940431	1.00098	1.50521	1.12476	0.970708	0.747243	-0.420351	No	No
6912	6912+	+	1	2.02083	1.06278	1.18673	3.76172	2.00197	1.51042	1.12476	2.88185	0.744666	-0.425335	No	No
6925	6925+	+	2	8.08334	3.18834	5.93367	9.40431	1.00098	5.04167	4.561	5.20265	0.904661	-0.144551	No	No
6933	6933+	+	4	1.01042	1.06278	1.18673	0.940431	3.00295	2.50521	1.12476	1.97169	0.448967	-1.15532	No	No
6946	6946+	+	3	1.01042	7.43945	3.5602	0.940431	1.00098	2.00521	5.49983	0.970708	2.74277	1.45563	No	No
6950	6950+	+	17	12.125	14.8789	27.2949	15.0469	21.0207	14.5625	21.0869	18.0338	1.44803	0.534088	No	No
6957	6957+	+	2	1.01042	1.06278	1.18673	2.82129	2.00197	1.50521	1.12476	2.41163	0.747243	-0.420351	No	No
6970	6970+	+	7	10.1042	5.3139	10.6806	21.6299	16.0158	8.55209	7.99725	18.8228	0.935122	-0.0967728	No	No
6981	6981+	+	10	5.05209	9.56501	8.30713	7.52345	8.00788	7.52604	8.93607	7.76566	1.18735	0.247749	No	No
6985	6985+	+	103	90.9376	130.722	141.221	84.6388	104.102	96.9688	135.972	94.3706	1.40222	0.487713	No	No
6991	6991+	+	7	3.03125	7.43945	5.93367	5.64259	6.00591	5.01563	6.68656	5.82425	1.33315	0.414834	No	No
6998	6998+	+	1	6.0625	5.3139	7.1204	3.76172	7.00689	3.53125	6.21715	5.38431	1.76061	0.816073	No	No
7003	7003+	+	6	5.05209	5.3139	1.18673	4.70216	7.00689	5.52604	3.25031	5.85452	0.588181	-0.765668	No	No
7007	7007+	+	18	11.1146	9.56501	3.5602	15.9873	18.0177	14.5573	6.56261	17.0025	0.450812	-1.1494	No	No
7017	7017+	+	9	6.0625	6.37667	3.5602	15.9873	22.0217	7.53125	4.96844	19.0045	0.659709	-0.600098	No	No
7022	7022+	+	7	7.07292	1.06278	2.37347	17.8682	17.0167	7.03646	1.71812	17.4425	0.244174	-2.03402	No	No
7029	7029+	+	21	11.1146	8.50223	13.0541	17.8682	27.0266	16.0573	10.7781	22.4474	0.671231	-0.575119	No	No
7042	7042+	+	67	61.6355	23.3811	32.0418	78.9962	93.0916	64.3177	27.7115	86.0439	0.430853	-1.21473	No	No
7049	7049+	+	1	4.04167	1.06278	1.18673	11.2852	2.00197	2.52083	1.12476	6.64357	0.446184	-1.16429	No	No
7054	7054+	+	36	84.8751	21.2556	36.7887	110.03	116.114	60.4375	29.0222	113.072	0.480201	-1.05829	No	No
7057	7057+	+	10	14.1458	5.3139	8.30713	24.4512	44.0433	12.0729	6.81051	34.2473	0.564115	-0.825939	No	No
7064	7064+	+	7	16.1667	8.50223	11.8673	17.8682	18.0177	11.5833	10.1848	17.943	0.879261	-0.185636	No	No
7071	7071+	+	1	2.02083	1.06278	1.18673	1.88086	6.00591	1.51042	1.12476	3.94339	0.744666	-0.425335	No	No
7075	7075+	+	8	28.2917	14.8789	14.2408	43.2598	42.0414	18.1458	14.5599	42.6506	0.80238	-0.317643	No	No
7085	7085+	+	1	5.05209	1.06278	1.18673	3.76172	5.00492	3.02604	1.12476	4.38332	0.371692	-1.42782	No	No
7090	7090+	+	18	25.2604	9.56501	8.30713	23.5108	28.0276	21.6302	8.93607	25.7692	0.413129	-1.27534	No	No
7099	7099+	+	4	8.08334	1.06278	2.37347	14.1065	10.0098	6.04167	1.71812	12.0582	0.284379	-1.81411	No	No
7156	7156+	+	7	2.02083	4.25112	3.5602	2.82129	1.00098	4.51042	3.90566	1.91114	0.865919	-0.207695	No	No
7159	7159+	+	3	4.04167	1.06278	4.74693	1.88086	2.00197	3.52083	2.90486	1.94142	0.825048	-0.277451	No	No
7222	7222+	+	14	8.08334	14.8789	8.30713	5.64259	5.00492	11.0417	11.593	5.32375	1.04993	0.0702982	No	No
7239	7239+	+	3	3.03125	3.18834	5.93367	1.88086	2.00197	3.01563	4.561	1.94142	1.51246	0.596893	No	No
7254	7254-	-	2	1.01042	1.06278	3.5602	1.88086	7.00689	1.50521	2.31149	4.44388	1.53566	0.618859	No	No
7255	7255+	+	3	5.05209	2.12556	4.74693	0.940431	1.00098	4.02604	3.43625	0.970708	0.853504	-0.228529	No	No
7261	7261+	+	5	3.03125	9.56501	9.49387	1.88086	9.00886	4.01563	9.52944	5.44486	2.37309	1.24677	No	No
7264	7264+	+	6	6.0625	15.9417	4.74693	1.88086	2.00197	6.03125	10.3443	1.94142	1.71512	0.778308	No	No
7310	7310+	+	8	7.07292	8.50223	2.37347	6.58302	8.00788	7.53646	5.43785	7.29545	0.721539	-0.470851	No	No
7331	7331+	+	4	5.05209	1.06278	1.18673	4.70216	7.00689	4.52604	1.12476	5.85452	0.248508	-2.00864	No	No
7422	7422+	+	1	3.03125	1.06278	1.18673	6.58302	3.00295	2.01563	1.12476	4.79299	0.558018	-0.841616	No	No
7474	7474+	+	6	4.04167	5.3139	8.30713	3.76172	4.00394	5.02083	6.81051	3.88283	1.35645	0.439837	No	No
7481	7481+	+	5	10.1042	12.7533	7.1204	7.52345	5.00492	7.55209	9.93687	6.26419	1.31578	0.395917	No	No
7547	7547+	+	6	4.04167	4.25112	1.18673	1.88086	6.00591	5.02083	2.71892	3.94339	0.541528	-0.884891	No	No
7577	7577+	+	8	9.09376	2.12556	7.1204	4.70216	6.00591	8.54688	4.62298	5.35403	0.540897	-0.886575	No	No
7580	7580+	+	11	4.04167	7.43945	8.30713	2.82129	3.00295	7.52083	7.87329	2.91212	1.04686	0.0660745	No	No
7583	7583+	+	9	14.1458	12.7533	10.6806	14.1065	19.0187	11.5729	11.717	16.5626	1.01245	0.0178471	No	No
7586	7586+	+	9	6.0625	4.25112	4.74693	6.58302	3.00295	7.53125	4.49902	4.79299	0.597381	-0.743277	No	No
7619	7619+	+	21	19.1979	15.9417	21.3612	19.7491	17.0167	20.099	18.6514	18.3829	0.92798	-0.107834	No	No
7622	7622+	+	2	1.01042	1.06278	1.18673	2.82129	1.00098	1.50521	1.12476	1.91114	0.747243	-0.420351	No	No
7646	7646+	+	7	2.02083	3.18834	5.93367	2.82129	4.00394	4.51042	4.561	3.41262	1.01122	0.0160899	No	No
7652	7652+	+	10	1.01042	2.12556	8.30713	1.88086	1.00098	5.50521	5.21635	1.44092	0.947529	-0.0777577	No	Yes
7667	7667+	+	4	2.02083	11.6906	15.4275	3.76172	8.00788	3.01042	13.5591	5.8848	4.50404	2.17122	No	No
7688	7688+	+	5	4.04167	8.50223	15.4275	5.64259	1.00098	4.52083	11.9649	3.32179	2.64661	1.40415	No	No
7696	7696+	+	11	10.1042	14.8789	22.5479	9.40431	16.0158	10.5521	18.7134	12.71	1.77343	0.826545	No	No
7766	7766+	+	6	5.05209	3.18834	4.74693	11.2852	17.0167	5.52604	3.96764	14.151	0.717988	-0.477967	No	No
7769	7769+	+	7	14.1458	5.3139	2.37347	10.3447	6.00591	10.5729	3.84368	8.17532	0.36354	-1.45981	No	No
7772	7772+	+	2	1.01042	2.12556	2.37347	1.88086	5.00492	1.50521	2.24951	3.44289	1.49449	0.579649	No	No
7817	7817+	+	10	12.125	13.8161	5.93367	14.1065	12.0118	11.0625	9.8749	13.0591	0.892646	-0.16384	No	No
7841	7841+	+	1	5.05209	5.3139	2.37347	0.940431	1.00098	3.02604	3.84368	0.970708	1.2702	0.345056	No	No
7858	7858+	+	7	10.1042	7.43945	3.5602	8.46388	4.00394	8.55209	5.49983	6.23391	0.643098	-0.63689	No	No
7868	7868+	+	2	8.08334	13.8161	1.18673	14.1065	13.0128	5.04167	7.50143	13.5596	1.48789	0.573264	No	No
7880	7880+	+	7	8.08334	7.43945	14.2408	8.46388	12.0118	7.54167	10.8401	10.2378	1.43736	0.523426	No	No
7884	7884+	+	18	17.1771	12.7533	4.74693	15.9873	10.0098	17.5885	8.75014	12.9986	0.497491	-1.00726	No	No
7890	7890+	+	8	8.08334	11.6906	10.6806	3.76172	6.00591	8.04167	11.1856	4.88382	1.39095	0.476074	No	No
7904	7904-	-	3	1.01042	1.06278	4.74693	1.88086	1.00098	2.00521	2.90486	1.44092	1.44866	0.534714	No	No
7912	7912+	+	4	6.0625	1.06278	2.37347	4.70216	4.00394	5.03125	1.71812	4.35305	0.34149	-1.55008	No	No
7923	7923+	+	5	2.02083	2.12556	1.18673	3.76172	1.00098	3.51042	1.65615	2.38135	0.47178	-1.08381	No	No
7928	7928+	+	2	5.05209	2.12556	1.18673	3.76172	7.00689	3.52604	1.65615	5.38431	0.46969	-1.09022	No	No
7935	7935-	-	5	3.03125	5.3139	3.5602	0.940431	1.00098	4.01563	4.43705	0.970708	1.10495	0.143975	No	No
7982	7982+	+	4	3.03125	4.25112	10.6806	1.88086	2.00197	3.51563	7.46586	1.94142	2.12362	1.08653	No	No
8029	8029+	+	6	4.04167	4.25112	1.18673	0.940431	3.00295	5.02083	2.71892	1.97169	0.541528	-0.884891	No	No
8038	8038+	+	6	3.03125	3.18834	3.5602	2.82129	5.00492	4.51563	3.37427	3.91311	0.747243	-0.420351	No	No
8086	8086+	+	8	4.04167	4.25112	2.37347	4.70216	5.00492	6.02083	3.31229	4.85354	0.550138	-0.862134	No	No
8147	8147+	+	4	5.05209	3.18834	4.74693	13.166	9.00886	4.52604	3.96764	11.0874	0.876623	-0.189971	No	No
8155	8155+	+	14	13.1354	14.8789	15.4275	11.2852	22.0217	13.5677	15.1532	16.6534	1.11686	0.159447	No	No
8156	8156-	-	1	1.01042	1.06278	4.74693	0.940431	1.00098	1.00521	2.90486	0.970708	2.8898	1.53097	No	No
8162	8162+	+	1	3.03125	1.06278	2.37347	2.82129	7.00689	2.01563	1.71812	4.91409	0.852402	-0.230395	No	No
8174	8174+	+	4	4.04167	3.18834	4.74693	5.64259	1.00098	4.02083	3.96764	3.32179	0.986769	-0.0192155	No	No
8180	8180+	+	1	4.04167	4.25112	1.18673	12.2256	7.00689	2.52083	2.71892	9.61625	1.07858	0.109135	No	No
8196	8196+	+	9	1.01042	5.3139	2.37347	5.64259	4.00394	5.00521	3.84368	4.82326	0.767936	-0.380942	No	No
8201	8201+	+	1	1.01042	1.06278	1.18673	3.76172	3.00295	1.00521	1.12476	3.38234	1.11893	0.162117	No	No
8205	8205+	+	9	4.04167	12.7533	17.801	8.46388	9.00886	6.52083	15.2772	8.73637	2.34283	1.22825	No	No
8207	8207-	-	52	48.5	40.3856	46.2826	31.9747	28.0276	50.25	43.3341	30.0011	0.86237	-0.213621	No	No
8213	8213+	+	10	9.09376	18.0672	13.0541	12.2256	26.0256	9.54688	15.5607	19.1256	1.62992	0.704802	No	No
8218	8218+	+	7	6.0625	4.25112	5.93367	3.76172	8.00788	6.53125	5.09239	5.8848	0.779696	-0.359016	No	No
8234	8234+	+	1	5.05209	5.3139	9.49387	6.58302	10.0098	3.02604	7.40388	8.29643	2.44672	1.29085	No	No
8291	8291+	+	7	5.05209	2.12556	2.37347	5.64259	6.00591	6.02604	2.24951	5.82425	0.373298	-1.4216	No	No
8301	8301+	+	9	16.1667	8.50223	10.6806	6.58302	11.0108	12.5833	9.59142	8.79692	0.762231	-0.391699	No	No
8409	8409+	+	1	7.07292	4.25112	10.6806	4.70216	5.00492	4.03646	7.46586	4.85354	1.84961	0.887217	No	No
8452	8452+	+	5	4.04167	3.18834	2.37347	3.76172	2.00197	4.52083	2.7809	2.88185	0.61513	-0.701036	No	No
8460	8460+	+	3	11.1146	6.37667	2.37347	11.2852	1.00098	7.0573	4.37507	6.14308	0.619936	-0.689809	No	No
8464	8464+	+	6	5.05209	5.3139	4.74693	12.2256	6.00591	5.52604	5.03041	9.11576	0.91031	-0.13557	No	No
8472	8472+	+	49	50.5209	27.6323	35.602	57.3663	57.0561	49.7604	31.6171	57.2112	0.635387	-0.654293	No	No
8520	8520+	+	2	5.05209	5.3139	4.74693	7.52345	2.00197	3.52604	5.03041	4.76271	1.42665	0.512627	No	No
8525	8525+	+	6	6.0625	11.6906	8.30713	12.2256	11.0108	6.03125	9.99885	11.6182	1.65784	0.729305	No	No
8530	8530+	+	1	1.01042	2.12556	1.18673	2.82129	3.00295	1.00521	1.65615	2.91212	1.64756	0.720335	No	No
8540	8540+	+	1	10.1042	4.25112	2.37347	15.0469	22.0217	5.55209	3.31229	18.5343	0.596585	-0.7452	No	No
8585	8585+	+	6	3.03125	5.3139	7.1204	2.82129	7.00689	4.51563	6.21715	4.91409	1.37681	0.461327	No	No
8591	8591+	+	1	2.02083	2.12556	1.18673	4.70216	5.00492	1.51042	1.65615	4.85354	1.09648	0.132882	No	No
8612	8612+	+	5	3.03125	10.6278	9.49387	7.52345	11.0108	4.01563	10.0608	9.26714	2.50542	1.32505	No	No
8651	8651+	+	2	4.04167	1.06278	1.18673	2.82129	5.00492	3.02083	1.12476	3.91311	0.372333	-1.42533	No	No
8702	8702+	+	21	9.09376	10.6278	11.8673	16.9278	16.0158	15.0469	11.2476	16.4718	0.747501	-0.419852	No	No
8727	8727+	+	3	9.09376	1.06278	1.18673	1.88086	3.00295	6.04688	1.12476	2.44191	0.186006	-2.42658	No	No
8735	8735+	+	1	3.03125	3.18834	3.5602	3.76172	1.00098	2.01563	3.37427	2.38135	1.67406	0.743347	No	No
8748	8748+	+	8	9.09376	4.25112	5.93367	7.52345	9.00886	8.54688	5.09239	8.26616	0.595819	-0.747054	No	No
8759	8759+	+	17	12.125	12.7533	13.0541	11.2852	11.0108	14.5625	12.9037	11.148	0.886091	-0.174473	No	No
8782	8782+	+	2	1.01042	2.12556	3.5602	1.88086	1.00098	1.50521	2.84288	1.44092	1.88869	0.917389	No	No
8813	8813+	+	5	1.01042	3.18834	2.37347	4.70216	6.00591	3.00521	2.7809	5.35403	0.925361	-0.111912	No	No
8857	8857+	+	1	1.01042	2.12556	2.37347	2.82129	1.00098	1.00521	2.24951	1.91114	2.23786	1.16212	No	No
8869	8869+	+	13	4.04167	2.12556	7.1204	11.2852	16.0158	8.52083	4.62298	13.6505	0.54255	-0.882172	No	No
8878	8878+	+	6	3.03125	2.12556	4.74693	2.82129	4.00394	4.51563	3.43625	3.41262	0.760968	-0.394093	No	No
8883	8883+	+	1	5.05209	5.3139	3.5602	7.52345	15.0148	3.02604	4.43705	11.2691	1.46629	0.552167	No	No
8893	8893+	+	21	17.1771	10.6278	17.801	24.4512	23.0226	19.0885	14.2144	23.7369	0.744656	-0.425354	No	No
8899	8899+	+	8	12.125	1.06278	3.5602	9.40431	2.00197	10.0625	2.31149	5.70314	0.229713	-2.12209	No	No
8916	8916+	+	14	5.05209	5.3139	8.30713	12.2256	3.00295	9.52604	6.81051	7.61428	0.714936	-0.484113	No	No
8930	8930+	+	14	32.3334	14.8789	10.6806	28.2129	23.0226	23.1667	12.7798	25.6178	0.551644	-0.858191	No	No
8952	8952+	+	1	9.09376	1.06278	1.18673	4.70216	6.00591	5.04688	1.12476	5.35403	0.222862	-2.16578	No	No
8975	8975+	+	1	1.01042	1.06278	1.18673	1.88086	1.00098	1.00521	1.12476	1.44092	1.11893	0.162117	No	No
9002	9002+	+	4	3.03125	3.18834	2.37347	1.88086	3.00295	3.51563	2.7809	2.44191	0.791012	-0.338229	No	No
9008	9008+	+	9	21.2188	7.43945	5.93367	9.40431	7.00689	15.1094	6.68656	8.2056	0.442544	-1.17611	No	No
9024	9024+	+	2	8.08334	5.3139	4.74693	8.46388	9.00886	5.04167	5.03041	8.73637	0.997768	-0.00322419	No	No
9028	9028+	+	1	3.03125	2.12556	1.18673	1.88086	4.00394	2.01563	1.65615	2.9424	0.821653	-0.283398	No	No
9073	9073+	+	1	3.03125	5.3139	8.30713	0.940431	2.00197	2.01563	6.81051	1.4712	3.37886	1.75654	No	No
9092	9092-	-	1	1.01042	1.06278	1.18673	1.88086	1.00098	1.00521	1.12476	1.44092	1.11893	0.162117	No	No
9104	9104+	+	1	9.09376	1.06278	5.93367	4.70216	2.00197	5.04688	3.49822	3.35206	0.693146	-0.528769	No	No
9113	9113+	+	2	1.01042	1.06278	1.18673	0.940431	1.00098	1.50521	1.12476	0.970708	0.747243	-0.420351	No	No
9205	9205+	+	4	4.04167	3.18834	5.93367	7.52345	10.0098	4.02083	4.561	8.76665	1.13434	0.181856	No	No
9210	9210+	+	2	2.02083	4.25112	2.37347	1.88086	3.00295	2.01042	3.31229	2.44191	1.64756	0.720335	No	No
9272	9272+	+	1	4.04167	4.25112	2.37347	7.52345	5.00492	2.52083	3.31229	6.26419	1.31397	0.393928	No	No
9276	9276+	+	5	7.07292	1.06278	10.6806	6.58302	4.00394	6.03646	5.87169	5.29348	0.972704	-0.0399271	No	No
9425	9425+	+	3	2.02083	5.3139	2.37347	5.64259	8.00788	2.51042	3.84368	6.82523	1.53109	0.614561	No	No
9496	9496+	+	5	9.09376	9.56501	5.93367	6.58302	7.00689	7.04688	7.74934	6.79496	1.09968	0.137089	No	No
9501	9501+	+	28	24.25	26.5695	10.6806	34.796	30.0295	26.125	18.625	32.4127	0.71292	-0.488188	No	No
9521	9521+	+	6	10.1042	5.3139	4.74693	3.76172	8.00788	8.05209	5.03041	5.8848	0.624734	-0.678685	No	No
9528	9528+	+	1	2.02083	1.06278	2.37347	5.64259	7.00689	1.51042	1.71812	6.32474	1.13752	0.185886	No	No
9548	9548+	+	4	11.1146	18.0672	4.74693	7.52345	11.0108	7.5573	11.4071	9.26714	1.50941	0.593989	No	No
9582	9582+	+	1	1.01042	2.12556	1.18673	0.940431	5.00492	1.00521	1.65615	2.97268	1.64756	0.720335	No	No
9584	9584+	+	3	1.01042	1.06278	1.18673	2.82129	10.0098	2.00521	1.12476	6.41557	0.560917	-0.83414	No	No
9595	9595+	+	2	3.03125	5.3139	1.18673	12.2256	14.0138	2.51563	3.25031	13.1197	1.29205	0.369662	No	No
9602	9602+	+	6	16.1667	9.56501	1.18673	6.58302	10.0098	11.0833	5.37587	8.29643	0.485041	-1.04382	No	No
9608	9608+	+	3	3.03125	2.12556	3.5602	7.52345	4.00394	3.01563	2.84288	5.76369	0.942716	-0.0851047	No	No
9611	9611+	+	1	7.07292	5.3139	4.74693	4.70216	14.0138	4.03646	5.03041	9.35797	1.24624	0.317586	No	No
9621	9621+	+	12	11.1146	8.50223	8.30713	20.6895	15.0148	11.5573	8.40468	17.8521	0.727219	-0.459538	No	No
9629	9629+	+	1	1.01042	1.06278	3.5602	0.940431	1.00098	1.00521	2.31149	0.970708	2.29951	1.20133	No	No
9657	9657+	+	1	2.02083	1.06278	1.18673	8.46388	2.00197	1.51042	1.12476	5.23292	0.744666	-0.425335	No	No
9675	9675+	+	7	5.05209	4.25112	1.18673	3.76172	4.00394	6.02604	2.71892	3.88283	0.451196	-1.14817	No	No
9682	9682+	+	2	4.04167	2.12556	3.5602	2.82129	5.00492	3.02083	2.84288	3.91311	0.941091	-0.0875944	No	No
9694	9694+	+	14	14.1458	11.6906	15.4275	7.52345	18.0177	14.0729	13.5591	12.7706	0.963485	-0.0536655	No	Yes
9701	9701+	+	40	41.4271	65.8923	41.5357	36.6768	54.0532	40.7136	53.714	45.365	1.31931	0.399789	No	No
9705	9705+	+	9	2.02083	3.18834	1.18673	2.82129	1.00098	5.51042	2.18754	1.91114	0.396982	-1.33286	No	No
9709	9709+	+	1	3.03125	6.37667	1.18673	1.88086	3.00295	2.01563	3.7817	2.44191	1.87619	0.907808	No	No
9713	9713+	+	3	2.02083	3.18834	3.5602	4.70216	3.00295	2.51042	3.37427	3.85255	1.34411	0.426648	No	No
9717	9717+	+	20	10.1042	25.5067	11.8673	20.6895	10.0098	15.0521	18.687	15.3497	1.24149	0.312073	No	No
9730	9730+	+	2	1.01042	5.3139	5.93367	2.82129	1.00098	1.50521	5.62378	1.91114	3.73621	1.90158	No	No
9735	9735+	+	3	2.02083	3.18834	5.93367	2.82129	3.00295	2.51042	4.561	2.91212	1.81683	0.861424	No	No
9744	9744+	+	11	11.1146	15.9417	8.30713	5.64259	7.00689	11.0573	12.1244	6.32474	1.09651	0.132916	No	No
9757	9757+	+	9	4.04167	11.6906	9.49387	5.64259	4.00394	6.52083	10.5922	4.82326	1.62437	0.699876	No	No
9765	9765+	+	6	7.07292	5.3139	4.74693	3.76172	5.00492	6.53646	5.03041	4.38332	0.769593	-0.377832	No	No
9783	9783+	+	1	2.02083	1.06278	1.18673	2.82129	1.00098	1.51042	1.12476	1.91114	0.744666	-0.425335	No	No
9786	9786+	+	1	2.02083	2.12556	1.18673	2.82129	2.00197	1.51042	1.65615	2.41163	1.09648	0.132882	No	No
9790	9790+	+	2	1.01042	1.06278	1.18673	1.88086	1.00098	1.50521	1.12476	1.44092	0.747243	-0.420351	No	No
9803	9803+	+	32	29.3021	30.8206	20.1745	19.7491	35.0345	30.6511	25.4975	27.3918	0.831865	-0.265579	No	No
9808	9808+	+	23	26.2708	25.5067	21.3612	16.9278	25.0246	24.6354	23.4339	20.9762	0.95123	-0.0721342	No	Yes
9812	9812+	+	15	17.1771	20.1928	9.49387	5.64259	3.00295	16.0885	14.8433	4.32277	0.922603	-0.116219	No	No
9816	9816+	+	5	7.07292	4.25112	13.0541	12.2256	4.00394	6.03646	8.65259	8.11477	1.43339	0.51943	No	No
9820	9820+	+	6	9.09376	9.56501	9.49387	4.70216	8.00788	7.54688	9.52944	6.35502	1.2627	0.336511	No	No
9824	9824+	+	7	9.09376	5.3139	9.49387	5.64259	5.00492	8.04688	7.40388	5.32375	0.920094	-0.120147	No	No
9836	9836+	+	2	2.02083	5.3139	9.49387	5.64259	1.00098	2.01042	7.40388	3.32179	3.68276	1.88079	No	No
9900	9900+	+	3	3.03125	8.50223	2.37347	2.82129	3.00295	3.01563	5.43785	2.91212	1.80322	0.850579	No	No
9928	9928+	+	3	3.03125	2.12556	2.37347	0.940431	1.00098	3.01563	2.24951	0.970708	0.745952	-0.422845	No	No
9932	9932+	+	2	2.02083	1.06278	3.5602	0.940431	1.00098	2.01042	2.31149	0.970708	1.14976	0.201328	No	No
9966	9966+	+	1	2.02083	10.6278	2.37347	2.82129	1.00098	1.51042	6.50063	1.91114	4.30386	2.10563	No	No
10218	10218+	+	3	3.03125	1.06278	1.18673	10.3447	3.00295	3.01563	1.12476	6.67385	0.372976	-1.42285	No	No
10289	10289+	+	5	8.08334	4.25112	4.74693	11.2852	6.00591	6.54167	4.49902	8.64554	0.687749	-0.540046	No	No
10297	10297+	+	27	56.5834	23.3811	22.5479	55.4854	45.0443	41.7917	22.9645	50.2649	0.5495	-0.863808	No	No
10303	10303+	+	4	1.01042	2.12556	3.5602	5.64259	1.00098	2.50521	2.84288	3.32179	1.13479	0.182422	No	No
10306	10306+	+	6	13.1354	10.6278	8.30713	15.0469	14.0138	9.56771	9.46746	14.5303	0.989522	-0.0151963	No	No
10311	10311+	+	14	14.1458	8.50223	5.93367	17.8682	18.0177	14.0729	7.21795	17.943	0.512896	-0.963261	No	No
10328	10328+	+	69	57.5938	39.3228	35.602	54.545	55.0542	63.2969	37.4624	54.7996	0.591852	-0.756691	No	No
10333	10333+	+	1	1.01042	5.3139	1.18673	1.88086	1.00098	1.00521	3.25031	1.44092	3.23347	1.69308	No	No
10358	10358+	+	10	6.0625	3.18834	1.18673	5.64259	3.00295	8.03125	2.18754	4.32277	0.272378	-1.87632	No	No
10371	10371+	+	3	1.01042	2.12556	1.18673	0.940431	4.00394	2.00521	1.65615	2.47218	0.825922	-0.275923	No	No
10380	10380+	+	12	8.08334	8.50223	5.93367	15.9873	17.0167	10.0417	7.21795	16.502	0.7188	-0.476338	No	No
10410	10410+	+	2	3.03125	5.3139	2.37347	3.76172	3.00295	2.51563	3.84368	3.38234	1.52792	0.611571	No	No
10413	10413+	+	2	2.02083	1.06278	7.1204	0.940431	4.00394	2.01042	4.09159	2.47218	2.03519	1.02517	No	No
10416	10416+	+	5	8.08334	2.12556	1.18673	3.76172	1.00098	6.54167	1.65615	2.38135	0.253169	-1.98183	No	No
10424	10424+	+	6	5.05209	1.06278	4.74693	1.88086	3.00295	5.52604	2.90486	2.44191	0.525667	-0.92778	No	No
10432	10432+	+	28	13.1354	13.8161	11.8673	17.8682	14.0138	20.5677	12.8417	15.941	0.624364	-0.679542	No	No
10441	10441+	+	8	3.03125	6.37667	1.18673	1.88086	4.00394	5.51563	3.7817	2.9424	0.685635	-0.544488	No	No
10445	10445+	+	2	1.01042	4.25112	5.93367	3.76172	4.00394	1.50521	5.09239	3.88283	3.38318	1.75838	No	No
10479	10479+	+	1	5.05209	4.25112	7.1204	3.76172	3.00295	3.02604	5.68576	3.38234	1.87894	0.90992	No	No
10487	10487+	+	2	1.01042	1.06278	4.74693	1.88086	5.00492	1.50521	2.90486	3.44289	1.92987	0.948503	No	No
10606	10606+	+	2	2.02083	1.06278	1.18673	0.940431	1.00098	2.01042	1.12476	0.970708	0.559464	-0.837883	No	No
10614	10614+	+	2	2.02083	2.12556	1.18673	0.940431	3.00295	2.01042	1.65615	1.97169	0.823782	-0.279665	No	No
10673	10673+	+	6	5.05209	7.43945	7.1204	4.70216	7.00689	5.52604	7.27993	5.85452	1.31739	0.397677	No	No
10717	10717+	+	2	2.02083	2.12556	2.37347	6.58302	5.00492	2.01042	2.24951	5.79397	1.11893	0.162117	No	No
10729	10729+	+	2	3.03125	4.25112	1.18673	6.58302	1.00098	2.51563	2.71892	3.792	1.08081	0.112119	No	No
10774	10774+	+	3	6.0625	8.50223	3.5602	1.88086	9.00886	4.53125	6.03122	5.44486	1.33103	0.412539	No	No
10825	10825+	+	3	2.02083	3.18834	2.37347	1.88086	4.00394	2.51042	2.7809	2.9424	1.10774	0.147626	No	No
10831	10831+	+	16	19.1979	26.5695	33.2285	12.2256	12.0118	17.599	29.899	12.1187	1.69891	0.764607	No	No
10839	10839+	+	24	9.09376	13.8161	13.0541	10.3447	18.0177	16.5469	13.4351	14.1812	0.811942	-0.300552	No	No
10863	10863+	+	7	5.05209	7.43945	11.8673	4.70216	2.00197	6.02604	9.65339	3.35206	1.60195	0.679825	No	No
10871	10871+	+	53	27.2813	32.9461	15.4275	16.9278	9.00886	40.1406	24.1868	12.9683	0.602553	-0.730841	No	No
10887	10887+	+	48463	30420.6	51993.3	46618.4	21143.7	16790.5	39441.8	49305.9	18967.1	1.25009	0.322033	No	No
10898	10898+	+	87	16.1667	26.5695	89.005	11.2852	12.0118	51.5833	57.7872	11.6485	1.12027	0.163846	No	No
10906	10906+	+	124	21.2188	32.9461	41.5357	18.8086	16.0158	72.6094	37.2409	17.4122	0.512894	-0.963268	No	No
10914	10914+	+	93	10.1042	15.9417	27.2949	10.3447	10.0098	51.5521	21.6183	10.1773	0.419348	-1.25378	No	No
10918	10918+	+	61	10.1042	4.25112	16.6143	6.58302	11.0108	35.5521	10.4327	8.79692	0.293448	-1.76882	No	No
10921	10921+	+	77	8.08334	19.13	29.6683	4.70216	9.00886	42.5417	24.3992	6.85551	0.573536	-0.802044	No	No
10926	10926+	+	663	569.875	1231.76	1000.42	392.16	440.433	616.438	1116.09	416.297	1.81055	0.856425	No	No
10962	10962+	+	1580	2551.3	1131.86	981.429	2952.95	2754.71	2065.65	1056.64	2853.83	0.511531	-0.967108	No	No
10971	10971+	+	5	4.04167	2.12556	2.37347	1.88086	2.00197	4.52083	2.24951	1.94142	0.497588	-1.00698	No	No
10981	10981+	+	11	7.07292	1.06278	7.1204	2.82129	15.0148	9.03646	4.09159	8.91803	0.452787	-1.1431	No	No
10993	10993+	+	1	4.04167	1.06278	1.18673	2.82129	1.00098	2.52083	1.12476	1.91114	0.446184	-1.16429	No	No
10998	10998+	+	2	3.03125	2.12556	2.37347	5.64259	9.00886	2.51563	2.24951	7.32572	0.894216	-0.161305	No	No
11004	11004+	+	1	1.01042	1.06278	1.18673	0.940431	1.00098	1.00521	1.12476	0.970708	1.11893	0.162117	No	No
11020	11020+	+	1	1.01042	1.06278	1.18673	1.88086	1.00098	1.00521	1.12476	1.44092	1.11893	0.162117	No	No
11034	11034+	+	5	4.04167	2.12556	3.5602	4.70216	3.00295	4.52083	2.84288	3.85255	0.628839	-0.669236	No	No
11080	11080+	+	7	2.02083	5.3139	5.93367	0.940431	2.00197	4.51042	5.62378	1.4712	1.24684	0.31828	No	No
11112	11112+	+	8429	7917.63	5780.46	6026.23	5737.57	6155.05	8173.31	5903.34	5946.31	0.72227	-0.469389	No	No
11122	11122+	+	6	1.01042	3.18834	4.74693	2.82129	1.00098	3.50521	3.96764	1.91114	1.13193	0.178779	No	No
11124	11124+	+	3	1.01042	1.06278	3.5602	0.940431	1.00098	2.00521	2.31149	0.970708	1.15274	0.205071	No	No
11127	11127+	+	11	1.01042	6.37667	10.6806	2.82129	1.00098	6.00521	8.52864	1.91114	1.42021	0.506101	No	No
11145	11145+	+	6	4.04167	13.8161	18.9877	7.52345	9.00886	5.02083	16.4019	8.26616	3.26677	1.70787	No	No
11149	11149+	+	27	32.3334	21.2556	17.801	3.76172	8.00788	29.6667	19.5283	5.8848	0.658257	-0.603278	No	No
11186	11186+	+	52	39.4063	45.6995	17.801	11.2852	11.0108	45.7031	31.7502	11.148	0.694706	-0.525525	No	No
11190	11190+	+	2	3.03125	3.18834	1.18673	0.940431	1.00098	2.51563	2.18754	0.970708	0.869579	-0.201611	No	No
11196	11196+	+	5	5.05209	19.13	14.2408	0.940431	3.00295	5.02604	16.6854	1.97169	3.31979	1.73109	No	No
11209	11209+	+	1	4.04167	7.43945	3.5602	0.940431	2.00197	2.52083	5.49983	1.4712	2.18175	1.12548	No	No
11219	11219+	+	1	5.05209	4.25112	3.5602	1.88086	2.00197	3.02604	3.90566	1.94142	1.29068	0.368133	No	No
11236	11236+	+	19	5.05209	6.37667	11.8673	0.940431	1.00098	12.026	9.122	0.970708	0.758521	-0.398739	No	No
11287	11287+	+	2	1.01042	46.7623	33.2285	0.940431	1.00098	1.50521	39.9954	0.970708	26.5713	4.7318	Yes	No
11291	11291+	+	2	1.01042	12.7533	15.4275	0.940431	1.00098	1.50521	14.0904	0.970708	9.36112	3.22668	No	No
11450	11450-	-	3	1.01042	1.06278	1.18673	5.64259	1.00098	2.00521	1.12476	3.32179	0.560917	-0.83414	No	No
11997	11997-	-	7	2.02083	5.3139	1.18673	9.40431	2.00197	4.51042	3.25031	5.70314	0.720624	-0.472682	No	No
12067	12067+	+	13	19.1979	8.50223	10.6806	19.7491	20.0197	16.099	9.59142	19.8844	0.595778	-0.747152	No	No
12119	12119+	+	9	4.04167	14.8789	16.6143	0.940431	4.00394	6.52083	15.7466	2.47218	2.41481	1.27191	No	No
12240	12240-	-	1	1.01042	1.06278	1.18673	1.88086	2.00197	1.00521	1.12476	1.94142	1.11893	0.162117	No	No
12303	12303-	-	1	1.01042	1.06278	1.18673	2.82129	4.00394	1.00521	1.12476	3.41262	1.11893	0.162117	No	No
12366	12366-	-	7	10.1042	14.8789	9.49387	2.82129	2.00197	8.55209	12.1864	2.41163	1.42496	0.510922	No	No
12486	12486+	+	82	70.7292	48.8878	36.7887	78.9962	69.0679	76.3646	42.8383	74.0321	0.56097	-0.834003	No	No
12497	12497+	+	8	8.08334	20.1928	4.74693	3.76172	11.0108	8.04167	12.4699	7.38628	1.55066	0.632879	No	No
12501	12501+	+	7	4.04167	5.3139	9.49387	3.76172	5.00492	5.52083	7.40388	4.38332	1.34108	0.423395	No	No
12502	12502-	-	7	15.1563	2.12556	2.37347	11.2852	10.0098	11.0781	2.24951	10.6475	0.203059	-2.30003	No	No
12505	12505+	+	17	9.09376	7.43945	2.37347	9.40431	7.00689	13.0469	4.90646	8.2056	0.376064	-1.41095	No	No
12508	12508+	+	3	2.02083	4.25112	8.30713	3.76172	3.00295	2.51042	6.27913	3.38234	2.50123	1.32264	No	No
12518	12518-	-	2	1.01042	3.18834	1.18673	1.88086	1.00098	1.50521	2.18754	1.44092	1.45331	0.539343	No	No
12522	12522+	+	8	5.05209	9.56501	8.30713	4.70216	8.00788	6.52604	8.93607	6.35502	1.36929	0.453432	No	No
12529	12529+	+	6	6.0625	3.18834	4.74693	3.76172	7.00689	6.03125	3.96764	5.38431	0.657846	-0.604178	No	No
12533	12533+	+	47	29.3021	23.3811	22.5479	27.2725	35.0345	38.1511	22.9645	31.1535	0.601937	-0.732315	No	No
12537	12537+	+	1	1.01042	1.06278	1.18673	1.88086	1.00098	1.00521	1.12476	1.44092	1.11893	0.162117	No	No
12551	12551+	+	2	8.08334	1.06278	1.18673	2.82129	6.00591	5.04167	1.12476	4.4136	0.223092	-2.16429	No	No
12560	12560+	+	7	5.05209	3.18834	1.18673	1.88086	3.00295	6.02604	2.18754	2.44191	0.363014	-1.4619	No	No
12566	12566+	+	9	5.05209	2.12556	3.5602	2.82129	8.00788	7.02604	2.84288	5.41459	0.40462	-1.30536	No	No
12571	12571+	+	4	7.07292	2.12556	8.30713	0.940431	1.00098	5.53646	5.21635	0.970708	0.942181	-0.0859244	No	No
12581	12581+	+	2	4.04167	2.12556	4.74693	2.82129	2.00197	3.02083	3.43625	2.41163	1.13752	0.185886	No	No
12620	12620+	+	5	12.125	7.43945	5.93367	23.5108	9.00886	8.5625	6.68656	16.2598	0.780912	-0.356768	No	No
12637	12637+	+	11	21.2188	25.5067	8.30713	13.166	6.00591	16.1094	16.9069	9.58597	1.04951	0.0697124	No	No
12642	12642+	+	1	1.01042	1.06278	1.18673	0.940431	1.00098	1.00521	1.12476	0.970708	1.11893	0.162117	No	No
12698	12698+	+	5	3.03125	3.18834	2.37347	6.58302	6.00591	4.01563	2.7809	6.29446	0.69252	-0.530072	No	No
12707	12707+	+	13	18.1875	18.0672	9.49387	11.2852	12.0118	15.5938	13.7806	11.6485	0.883723	-0.178334	No	No
12836	12836-	-	1	4.04167	2.12556	3.5602	5.64259	3.00295	2.52083	2.84288	4.32277	1.12775	0.173451	No	No
12847	12847+	+	49	54.5625	28.695	23.7347	43.2598	47.0463	51.7813	26.2149	45.1531	0.506261	-0.982046	No	No
12857	12857+	+	22	18.1875	24.4439	15.4275	12.2256	7.00689	20.0938	19.9357	9.61625	0.992135	-0.0113911	No	No
12868	12868+	+	5	6.0625	3.18834	1.18673	1.88086	2.00197	5.53125	2.18754	1.94142	0.395486	-1.3383	No	No
12887	12887-	-	1	1.01042	1.06278	1.18673	0.940431	5.00492	1.00521	1.12476	2.97268	1.11893	0.162117	No	No
12944	12944+	+	8	6.0625	4.25112	2.37347	4.70216	7.00689	7.03125	3.31229	5.85452	0.471081	-1.08595	No	No
12952	12952+	+	7	4.04167	6.37667	1.18673	3.76172	4.00394	5.52083	3.7817	3.88283	0.684988	-0.54585	No	No
12972	12972+	+	5	4.04167	1.06278	1.18673	1.88086	1.00098	4.52083	1.12476	1.44092	0.248794	-2.00698	No	No
13024	13024+	+	1	7.07292	1.06278	3.5602	5.64259	10.0098	4.03646	2.31149	7.82622	0.572653	-0.804268	No	No
13050	13050+	+	8	6.0625	7.43945	8.30713	6.58302	7.00689	7.03125	7.87329	6.79496	1.11976	0.163186	No	No
13138	13138+	+	3	4.04167	3.18834	5.93367	4.70216	2.00197	3.52083	4.561	3.35206	1.29543	0.373433	No	No
13171	13171-	-	3	9.09376	7.43945	1.18673	9.40431	3.00295	6.04688	4.31309	6.20363	0.713276	-0.487468	No	No
13183	13183+	+	1	3.03125	1.06278	1.18673	1.88086	2.00197	2.01563	1.12476	1.94142	0.558018	-0.841616	No	No
13285	13285-	-	3	2.02083	3.18834	1.18673	2.82129	1.00098	2.51042	2.18754	1.91114	0.871383	-0.198621	No	No
13288	13288+	+	4	5.05209	8.50223	1.18673	1.88086	1.00098	4.52604	4.84448	1.44092	1.07036	0.0980923	No	No
13301	13301-	-	3	5.05209	5.3139	1.18673	0.940431	2.00197	4.02604	3.25031	1.4712	0.807322	-0.308783	No	No
13304	13304+	+	17	20.2083	13.8161	7.1204	11.2852	6.00591	18.6042	10.4683	8.64554	0.562684	-0.829604	No	No
13310	13310+	+	7	6.0625	7.43945	10.6806	5.64259	1.00098	6.53125	9.06003	3.32179	1.38718	0.472156	No	No
13320	13320+	+	3	4.04167	1.06278	2.37347	3.76172	3.00295	3.52083	1.71812	3.38234	0.487987	-1.03508	No	No
13358	13358-	-	2	8.08334	2.12556	5.93367	0.940431	3.00295	5.04167	4.02961	1.97169	0.799262	-0.32326	No	No
13415	13415-	-	6	6.0625	5.3139	10.6806	6.58302	4.00394	6.03125	7.99725	5.29348	1.32597	0.407046	No	No
13571	13571+	+	17	9.09376	8.50223	3.5602	15.0469	11.0108	13.0469	6.03122	13.0289	0.462273	-1.11318	No	No
13589	13589+	+	20	13.1354	10.6278	3.5602	2.82129	3.00295	16.5677	7.094	2.91212	0.428182	-1.2237	No	No
13592	13592-	-	8	10.1042	5.3139	9.49387	16.9278	12.0118	9.05209	7.40388	14.4698	0.81792	-0.289969	No	No
13605	13605+	+	10	6.0625	2.12556	2.37347	3.76172	1.00098	8.03125	2.24951	2.38135	0.280095	-1.83601	No	No
13639	13639-	-	3	5.05209	1.06278	3.5602	0.940431	1.00098	4.02604	2.31149	0.970708	0.574134	-0.80054	No	No
13649	13649+	+	9	8.08334	13.8161	9.49387	1.88086	3.00295	8.54167	11.655	2.44191	1.36449	0.448359	No	No
13656	13656+	+	2	1.01042	3.18834	1.18673	2.82129	1.00098	1.50521	2.18754	1.91114	1.45331	0.539343	No	No
13808	13808-	-	9	4.04167	1.06278	2.37347	7.52345	4.00394	6.52083	1.71812	5.76369	0.263482	-1.92422	No	No
13817	13817-	-	8	6.0625	1.06278	1.18673	2.82129	1.00098	7.03125	1.12476	1.91114	0.159965	-2.64417	No	No
13846	13846-	-	5	4.04167	2.12556	4.74693	1.88086	2.00197	4.52083	3.43625	1.94142	0.760091	-0.395756	No	No
13963	13963-	-	7	8.08334	1.06278	1.18673	5.64259	4.00394	7.54167	1.12476	4.82326	0.149139	-2.74527	No	No
13985	13985-	-	8	16.1667	1.06278	4.74693	6.58302	9.00886	12.0833	2.90486	7.79594	0.240402	-2.05648	No	No
14008	14008-	-	15	7.07292	4.25112	7.1204	3.76172	9.00886	11.0365	5.68576	6.38529	0.51518	-0.956853	No	No
14018	14018-	-	5	4.04167	5.3139	1.18673	3.76172	8.00788	4.52083	3.25031	5.8848	0.718963	-0.47601	No	No
14021	14021-	-	4	2.02083	3.18834	9.49387	0.940431	1.00098	3.01042	6.3411	0.970708	2.10639	1.07477	No	No
14032	14032-	-	92	73.7605	89.2734	70.0173	18.8086	26.0256	82.8802	79.6454	22.4171	0.960969	-0.0574378	No	Yes
14035	14035-	-	73	61.6355	81.834	64.0836	15.0469	16.0158	67.3177	72.9588	15.5313	1.0838	0.116095	No	No
14038	14038-	-	10	1.01042	3.18834	8.30713	2.82129	3.00295	5.50521	5.74774	2.91212	1.04405	0.0621964	No	No
14067	14067+	+	8	11.1146	15.9417	7.1204	6.58302	11.0108	9.5573	11.531	8.79692	1.20652	0.270849	No	No
14077	14077-	-	12	20.2083	11.6906	14.2408	8.46388	10.0098	16.1042	12.9657	9.23686	0.805113	-0.312736	No	No
14085	14085-	-	278	233.406	143.475	99.6856	200.312	229.225	255.703	121.58	214.769	0.475475	-1.07256	No	No
14092	14092+	+	7	13.1354	8.50223	4.74693	1.88086	3.00295	10.0677	6.62458	2.44191	0.658003	-0.603834	No	No
14095	14095+	+	8	7.07292	6.37667	8.30713	11.2852	2.00197	7.53646	7.3419	6.64357	0.974185	-0.0377329	No	No
14101	14101-	-	2	1.01042	1.06278	1.18673	1.88086	3.00295	1.50521	1.12476	2.44191	0.747243	-0.420351	No	No
14132	14132+	+	9	7.07292	1.06278	2.37347	1.88086	8.00788	8.03646	1.71812	4.94437	0.213791	-2.22573	No	No
14145	14145+	+	1	1.01042	1.06278	1.18673	0.940431	1.00098	1.00521	1.12476	0.970708	1.11893	0.162117	No	No
14184	14184+	+	5	5.05209	4.25112	5.93367	5.64259	3.00295	5.02604	5.09239	4.32277	1.0132	0.0189203	No	No
14190	14190+	+	5	4.04167	7.43945	5.93367	3.76172	4.00394	4.52083	6.68656	3.88283	1.47905	0.564675	No	No
14914	14914+	+	2	9.09376	3.18834	4.74693	15.9873	6.00591	5.54688	3.96764	10.9966	0.715292	-0.483396	No	No
14958	14958+	+	7	4.04167	3.18834	1.18673	3.76172	8.00788	5.52083	2.18754	5.8848	0.396233	-1.33558	No	No
15176	15176+	+	1	1.01042	2.12556	3.5602	0.940431	2.00197	1.00521	2.84288	1.4712	2.82815	1.49986	No	No
15219	15219-	-	4	4.04167	3.18834	4.74693	3.76172	3.00295	4.02083	3.96764	3.38234	0.986769	-0.0192155	No	No
15589	15589-	-	10	7.07292	6.37667	10.6806	5.64259	6.00591	8.53646	8.52864	5.82425	0.999084	-0.00132272	No	No
15607	15607-	-	12	5.05209	8.50223	15.4275	6.58302	3.00295	8.52604	11.9649	4.79299	1.40333	0.488858	No	No
15608	15608+	+	4	7.07292	1.06278	1.18673	2.82129	1.00098	5.53646	1.12476	1.91114	0.203154	-2.29935	No	No
15612	15612-	-	1	1.01042	1.06278	4.74693	0.940431	2.00197	1.00521	2.90486	1.4712	2.8898	1.53097	No	No
15620	15620-	-	2	8.08334	6.37667	2.37347	5.64259	1.00098	5.04167	4.37507	3.32179	0.867782	-0.204595	No	No
15650	15650-	-	4	13.1354	11.6906	9.49387	5.64259	4.00394	8.56771	10.5922	4.82326	1.23629	0.306023	No	No
15655	15655-	-	4	5.05209	7.43945	4.74693	4.70216	1.00098	4.52604	6.09319	2.85157	1.34625	0.428948	No	No
15662	15662-	-	9	10.1042	8.50223	4.74693	0.940431	1.00098	9.55209	6.62458	0.970708	0.693522	-0.527986	No	No
15671	15671-	-	2	3.03125	4.25112	7.1204	5.64259	7.00689	2.51563	5.68576	6.32474	2.26018	1.17644	No	No
15680	15680-	-	3	7.07292	1.06278	1.18673	0.940431	2.00197	5.03646	1.12476	1.4712	0.223323	-2.1628	No	No
15695	15695-	-	6	5.05209	9.56501	8.30713	14.1065	8.00788	5.52604	8.93607	11.0572	1.61708	0.693394	No	No
15699	15699-	-	4	7.07292	1.06278	4.74693	1.88086	7.00689	5.53646	2.90486	4.44388	0.524678	-0.930497	No	No
15704	15704-	-	10	14.1458	1.06278	5.93367	9.40431	15.0148	12.0729	3.49822	12.2095	0.289758	-1.78708	No	No
15707	15707-	-	4	8.08334	9.56501	7.1204	4.70216	6.00591	6.04167	8.34271	5.35403	1.38086	0.465568	No	No
15712	15712-	-	6	8.08334	4.25112	7.1204	5.64259	12.0118	7.04167	5.68576	8.8272	0.807445	-0.308565	No	No
15757	15757+	+	4	4.04167	1.06278	2.37347	1.88086	5.00492	4.02083	1.71812	3.44289	0.427305	-1.22666	No	No
15764	15764+	+	2	4.04167	1.06278	3.5602	4.70216	6.00591	3.02083	2.31149	5.35403	0.765182	-0.386124	No	No
15785	15785-	-	5	4.04167	2.12556	5.93367	7.52345	7.00689	4.52083	4.02961	7.26517	0.891343	-0.165948	No	No
15788	15788-	-	29	45.4688	17.0045	32.0418	35.7364	51.0502	37.2344	24.5231	43.3933	0.658615	-0.602492	No	No
15806	15806+	+	5	1.01042	2.12556	2.37347	2.82129	1.00098	3.00521	2.24951	1.91114	0.748538	-0.417853	No	No
15827	15827+	+	1	5.05209	3.18834	1.18673	2.82129	4.00394	3.02604	2.18754	3.41262	0.722903	-0.468126	No	No
15903	15903-	-	3	4.04167	1.06278	4.74693	1.88086	1.00098	3.52083	2.90486	1.44092	0.825048	-0.277451	No	No
15911	15911-	-	3	4.04167	4.25112	2.37347	0.940431	2.00197	3.52083	3.31229	1.4712	0.940769	-0.0880878	No	No
15983	15983-	-	8	9.09376	10.6278	8.30713	5.64259	5.00492	8.54688	9.46746	5.32375	1.10771	0.14758	No	No
16013	16013-	-	1	1.01042	2.12556	1.18673	1.88086	1.00098	1.00521	1.65615	1.44092	1.64756	0.720335	No	No
16019	16019-	-	1	5.05209	2.12556	4.74693	0.940431	1.00098	3.02604	3.43625	0.970708	1.13556	0.183401	No	No
16023	16023+	+	3	1.01042	1.06278	4.74693	1.88086	5.00492	2.00521	2.90486	3.44289	1.44866	0.534714	No	No
16050	16050-	-	1	3.03125	2.12556	3.5602	5.64259	1.00098	2.01563	2.84288	3.32179	1.41042	0.496125	No	No
16098	16098-	-	4	3.03125	1.06278	1.18673	3.76172	4.00394	3.51563	1.12476	3.88283	0.319931	-1.64417	No	No
16101	16101-	-	4	6.0625	2.12556	5.93367	2.82129	1.00098	5.03125	4.02961	1.91114	0.800916	-0.320276	No	No
16107	16107-	-	3	9.09376	1.06278	2.37347	3.76172	2.00197	6.04688	1.71812	2.88185	0.284134	-1.81536	No	No
16164	16164-	-	2	3.03125	1.06278	4.74693	1.88086	4.00394	2.51563	2.90486	2.9424	1.15473	0.207549	No	No
16280	16280-	-	1	2.02083	4.25112	1.18673	3.76172	2.00197	1.51042	2.71892	2.88185	1.80011	0.848089	No	No
16285	16285+	+	4	4.04167	1.06278	1.18673	1.88086	5.00492	4.02083	1.12476	3.44289	0.279732	-1.83788	No	No
16298	16298-	-	3	4.04167	2.12556	2.37347	5.64259	3.00295	3.52083	2.24951	4.32277	0.638915	-0.646305	No	No
16393	16393+	+	4	5.05209	1.06278	1.18673	1.88086	3.00295	4.52604	1.12476	2.44191	0.248508	-2.00864	No	No
16416	16416-	-	12	11.1146	17.0045	13.0541	15.9873	8.00788	11.5573	15.0293	11.9976	1.30041	0.378971	No	No
16523	16523-	-	5	7.07292	2.12556	1.18673	1.88086	1.00098	6.03646	1.65615	1.44092	0.274357	-1.86587	No	No
16609	16609-	-	12	4.04167	3.18834	4.74693	6.58302	2.00197	8.02083	3.96764	4.29249	0.494666	-1.01547	No	No
16769	16769-	-	4	4.04167	1.06278	1.18673	2.82129	1.00098	4.02083	1.12476	1.91114	0.279732	-1.83788	No	No
16844	16844-	-	11	9.09376	5.3139	2.37347	5.64259	4.00394	10.0469	3.84368	4.82326	0.382575	-1.38619	No	No
17019	17019-	-	3	4.04167	5.3139	2.37347	1.88086	1.00098	3.52083	3.84368	1.44092	1.0917	0.126571	No	No
17075	17075-	-	8	7.07292	2.12556	3.5602	6.58302	6.00591	7.53646	2.84288	6.29446	0.377217	-1.40653	No	No
17083	17083-	-	6	9.09376	3.18834	2.37347	3.76172	1.00098	7.54688	2.7809	2.38135	0.368484	-1.44033	No	No
17159	17159-	-	7	2.02083	5.3139	2.37347	1.88086	2.00197	4.51042	3.84368	1.94142	0.852179	-0.230772	No	No
17189	17189-	-	10	6.0625	7.43945	7.1204	6.58302	5.00492	8.03125	7.27993	5.79397	0.90645	-0.141701	No	No
17201	17201-	-	9	11.1146	9.56501	4.74693	8.46388	4.00394	10.0573	7.15597	6.23391	0.711521	-0.491023	No	No
17258	17258-	-	8	5.05209	1.06278	1.18673	5.64259	4.00394	6.52604	1.12476	4.82326	0.172349	-2.5366	No	No
17306	17306-	-	4	5.05209	4.25112	5.93367	7.52345	3.00295	4.52604	5.09239	5.2632	1.12513	0.170093	No	No
17434	17434-	-	4	1.01042	3.18834	1.18673	4.70216	1.00098	2.50521	2.18754	2.85157	0.873195	-0.195624	No	No
17535	17535-	-	12	2.02083	1.06278	1.18673	0.940431	1.00098	7.01042	1.12476	0.970708	0.160441	-2.63989	No	No
17599	17599+	+	3	13.1354	5.3139	1.18673	11.2852	6.00591	8.06771	3.25031	8.64554	0.402879	-1.31158	No	No
17708	17708+	+	8	5.05209	17.0045	33.2285	0.940431	1.00098	6.52604	25.1165	0.970708	3.84866	1.94436	No	No
17714	17714+	+	7	4.04167	26.5695	15.4275	0.940431	4.00394	5.52083	20.9985	2.47218	3.8035	1.92733	No	No
17718	17718+	+	4	9.09376	53.139	42.7224	1.88086	1.00098	6.54688	47.9307	1.44092	7.32115	2.87207	No	No
17725	17725+	+	18	10.1042	87.1479	103.246	10.3447	6.00591	14.0521	95.1968	8.17532	6.77457	2.76013	No	No
17733	17733+	+	1	1.01042	5.3139	1.18673	2.82129	1.00098	1.00521	3.25031	1.91114	3.23347	1.69308	No	No
17743	17743+	+	1	4.04167	5.3139	7.1204	0.940431	1.00098	2.52083	6.21715	0.970708	2.46631	1.30235	No	No
17765	17765-	-	4	1.01042	4.25112	8.30713	1.88086	3.00295	2.50521	6.27913	2.44191	2.50643	1.32563	No	No
17779	17779+	+	1	1.01042	4.25112	2.37347	0.940431	1.00098	1.00521	3.31229	0.970708	3.29513	1.72033	No	No
17781	17781-	-	1	5.05209	8.50223	4.74693	0.940431	3.00295	3.02604	6.62458	1.97169	2.18919	1.1304	No	No
17906	17906-	-	6	9.09376	10.6278	14.2408	4.70216	6.00591	7.54688	12.4343	5.35403	1.64761	0.720373	No	No
17911	17911-	-	2	1.01042	4.25112	7.1204	0.940431	3.00295	1.50521	5.68576	1.97169	3.77739	1.91739	No	No
17925	17925-	-	1	1.01042	5.3139	9.49387	1.88086	3.00295	1.00521	7.40388	2.44191	7.36552	2.88079	No	No
17928	17928-	-	2	2.02083	9.56501	8.30713	1.88086	2.00197	2.01042	8.93607	1.94142	4.44488	2.15215	No	No
17929	17929-	-	1	1.01042	2.12556	1.18673	0.940431	1.00098	1.00521	1.65615	0.970708	1.64756	0.720335	No	No
17932	17932-	-	3	2.02083	2.12556	5.93367	1.88086	2.00197	2.51042	4.02961	1.94142	1.60516	0.682714	No	No
17936	17936-	-	1	1.01042	9.56501	3.5602	0.940431	2.00197	1.00521	6.56261	1.4712	6.5286	2.70677	No	No
17954	17954-	-	9	7.07292	13.8161	9.49387	0.940431	2.00197	8.03646	11.655	1.4712	1.45026	0.536317	No	No
17960	17960-	-	3	8.08334	2.12556	8.30713	2.82129	1.00098	5.54167	5.21635	1.91114	0.941295	-0.087281	No	No
17977	17977-	-	2	3.03125	12.7533	11.8673	0.940431	1.00098	2.51563	12.3103	0.970708	4.89355	2.29088	No	No
17983	17983-	-	16	19.1979	14.8789	14.2408	4.70216	1.00098	17.599	14.5599	2.85157	0.827313	-0.273495	No	No
17995	17995-	-	11	19.1979	23.3811	10.6806	14.1065	9.00886	15.099	17.0309	11.5577	1.12795	0.173703	No	No
18008	18008-	-	8	10.1042	11.6906	10.6806	2.82129	6.00591	9.05209	11.1856	4.4136	1.23569	0.305318	No	No
18066	18066-	-	5	6.0625	3.18834	5.93367	0.940431	2.00197	5.53125	4.561	1.4712	0.824588	-0.278255	No	No
18078	18078-	-	4	6.0625	10.6278	4.74693	0.940431	4.00394	5.03125	7.68736	2.47218	1.52792	0.611571	No	No
18148	18148-	-	2	4.04167	2.12556	3.5602	4.70216	3.00295	3.02083	2.84288	3.85255	0.941091	-0.0875944	No	No
18166	18166-	-	8	11.1146	2.12556	4.74693	3.76172	2.00197	9.5573	3.43625	2.88185	0.359542	-1.47577	No	No
18286	18286-	-	13	19.1979	24.4439	24.9214	8.46388	12.0118	16.099	24.6827	10.2378	1.53318	0.61653	No	No
18316	18316-	-	5	3.03125	5.3139	1.18673	2.82129	2.00197	4.01563	3.25031	2.41163	0.809417	-0.305046	No	No
18322	18322-	-	13	12.125	10.6278	14.2408	2.82129	13.0128	12.5625	12.4343	7.91705	0.989794	-0.0147992	No	No
18422	18422-	-	7	1.01042	2.12556	4.74693	1.88086	1.00098	4.00521	3.43625	1.44092	0.857944	-0.221044	No	No
18442	18442-	-	2	7.07292	2.12556	1.18673	0.940431	1.00098	4.53646	1.65615	0.970708	0.365074	-1.45374	No	No
18459	18459-	-	1	7.07292	9.56501	5.93367	0.940431	3.00295	4.03646	7.74934	1.97169	1.91984	0.940983	No	No
18594	18594-	-	1	1.01042	1.06278	1.18673	0.940431	3.00295	1.00521	1.12476	1.97169	1.11893	0.162117	No	No
18673	18673-	-	4	4.04167	4.25112	7.1204	0.940431	5.00492	4.02083	5.68576	2.97268	1.41407	0.499858	No	No
18682	18682-	-	14	20.2083	21.2556	21.3612	32.9151	37.0364	17.1042	21.3084	34.9758	1.2458	0.317073	No	No
18688	18688-	-	17	12.125	10.6278	18.9877	18.8086	21.0207	14.5625	14.8078	19.9146	1.01684	0.0240953	No	No
18757	18757-	-	16	20.2083	27.6323	23.7347	15.0469	18.0177	18.1042	25.6835	16.5323	1.41865	0.504517	No	No
18764	18764-	-	2	6.0625	2.12556	5.93367	5.64259	4.00394	4.03125	4.02961	4.82326	0.999593	-0.000586767	No	No
18773	18773-	-	2	3.03125	3.18834	5.93367	2.82129	8.00788	2.51563	4.561	5.41459	1.81307	0.858433	No	No
18776	18776-	-	6	9.09376	4.25112	5.93367	15.0469	13.0128	7.54688	5.09239	14.0298	0.674768	-0.567537	No	No
18781	18781-	-	12	12.125	10.6278	5.93367	11.2852	15.0148	12.0625	8.28073	13.15	0.686485	-0.5427	No	No
18797	18797-	-	2	2.02083	3.18834	2.37347	4.70216	5.00492	2.01042	2.7809	4.85354	1.38325	0.468058	No	No
18801	18801-	-	1	4.04167	6.37667	2.37347	8.46388	4.00394	2.52083	4.37507	6.23391	1.73556	0.795405	No	No
18839	18839-	-	3	3.03125	1.06278	1.18673	9.40431	2.00197	3.01563	1.12476	5.70314	0.372976	-1.42285	No	No
18844	18844-	-	4	5.05209	3.18834	1.18673	8.46388	7.00689	4.52604	2.18754	7.73539	0.483322	-1.04894	No	No
18849	18849-	-	3	11.1146	11.6906	5.93367	3.76172	7.00689	7.0573	8.81212	5.38431	1.24865	0.320374	No	No
18860	18860-	-	3	1.01042	1.06278	1.18673	4.70216	6.00591	2.00521	1.12476	5.35403	0.560917	-0.83414	No	No
18864	18864-	-	2	4.04167	3.18834	1.18673	0.940431	2.00197	3.02083	2.18754	1.4712	0.724149	-0.465641	No	No
18900	18900-	-	1	3.03125	3.18834	3.5602	4.70216	1.00098	2.01563	3.37427	2.85157	1.67406	0.743347	No	No
18913	18913-	-	9	15.1563	5.3139	15.4275	3.76172	7.00689	12.0781	10.3707	5.38431	0.858636	-0.219882	No	No
18925	18925-	-	7	8.08334	7.43945	5.93367	12.2256	7.00689	7.54167	6.68656	9.61625	0.886615	-0.17362	No	No
18929	18929-	-	19	20.2083	7.43945	9.49387	12.2256	6.00591	19.6042	8.46666	9.11576	0.431881	-1.2113	No	No
18932	18932-	-	11	12.125	8.50223	8.30713	2.82129	6.00591	11.5625	8.40468	4.4136	0.726891	-0.460188	No	No
18936	18936-	-	4	5.05209	4.25112	8.30713	9.40431	7.00689	4.52604	6.27913	8.2056	1.38733	0.472313	No	No
18947	18947-	-	4	6.0625	2.12556	5.93367	3.76172	4.00394	5.03125	4.02961	3.88283	0.800916	-0.320276	No	No
18961	18961-	-	19	26.2708	7.43945	7.1204	42.3194	25.0246	22.6354	7.27993	33.672	0.321617	-1.63659	No	No
18970	18970-	-	6	9.09376	9.56501	5.93367	9.40431	7.00689	7.54688	7.74934	8.2056	1.02683	0.0381934	No	No
18991	18991-	-	3	4.04167	3.18834	7.1204	3.76172	7.00689	3.52083	5.15437	5.38431	1.46396	0.549878	No	No
19001	19001-	-	8	7.07292	17.0045	4.74693	4.70216	5.00492	7.53646	10.8757	4.85354	1.44308	0.529149	No	No
19005	19005-	-	1	1.01042	5.3139	1.18673	0.940431	1.00098	1.00521	3.25031	0.970708	3.23347	1.69308	No	No
19008	19008-	-	9	7.07292	11.6906	20.1745	9.40431	6.00591	8.03646	15.9325	7.70511	1.98253	0.987342	No	No
19011	19011-	-	8	4.04167	7.43945	2.37347	3.76172	1.00098	6.02083	4.90646	2.38135	0.814914	-0.295281	No	No
19032	19032-	-	149	115.188	158.354	164.956	117.554	98.0965	132.094	161.655	107.825	1.22379	0.291356	No	No
19040	19040-	-	5	7.07292	8.50223	7.1204	7.52345	12.0118	6.03646	7.81132	9.76763	1.29402	0.371863	No	No
19055	19055-	-	3	3.03125	5.3139	5.93367	4.70216	2.00197	3.01563	5.62378	3.35206	1.86488	0.899083	No	No
19080	19080-	-	9	5.05209	5.3139	14.2408	3.76172	4.00394	7.02604	9.77735	3.88283	1.39159	0.476731	No	No
19086	19086-	-	28	26.2708	9.56501	8.30713	6.58302	7.00689	27.1354	8.93607	6.79496	0.329314	-1.60246	No	No
19089	19089-	-	11	32.3334	20.1928	14.2408	9.40431	2.00197	21.6667	17.2168	5.70314	0.794621	-0.331661	No	No
19093	19093-	-	10	9.09376	11.6906	9.49387	3.76172	4.00394	9.54688	10.5922	3.88283	1.1095	0.149904	No	No
19098	19098-	-	57	41.4271	59.5156	36.7887	41.379	33.0325	49.2136	48.1522	37.2057	0.978433	-0.0314546	No	No
19105	19105-	-	21	16.1667	17.0045	5.93367	5.64259	4.00394	18.5833	11.4691	4.82326	0.617169	-0.696262	No	No
19110	19110-	-	30	20.2083	14.8789	21.3612	15.9873	16.0158	25.1042	18.1201	16.0015	0.721795	-0.47034	No	No
19115	19115-	-	9	7.07292	3.18834	4.74693	0.940431	1.00098	8.03646	3.96764	0.970708	0.493704	-1.01828	No	No
19138	19138-	-	10	10.1042	10.6278	5.93367	5.64259	5.00492	10.0521	8.28073	5.32375	0.823782	-0.279665	No	No
19142	19142-	-	7	7.07292	12.7533	8.30713	3.76172	9.00886	7.03646	10.5302	6.38529	1.49653	0.581617	No	No
19177	19177-	-	2	7.07292	9.56501	5.93367	6.58302	3.00295	4.53646	7.74934	4.79299	1.70823	0.772506	No	No
19188	19188-	-	7	10.1042	4.25112	3.5602	2.82129	10.0098	8.55209	3.90566	6.41557	0.456691	-1.13071	No	No
19192	19192-	-	9	9.09376	14.8789	8.30713	4.70216	8.00788	9.04688	11.593	6.35502	1.28144	0.357765	No	No
19212	19212-	-	13	18.1875	14.8789	7.1204	8.46388	11.0108	15.5938	10.9997	9.73736	0.705388	-0.50351	No	No
19269	19269-	-	17	14.1458	10.6278	9.49387	22.5703	9.00886	15.5729	10.0608	15.7896	0.646046	-0.63029	No	No
19377	19377-	-	4	9.09376	2.12556	2.37347	6.58302	2.00197	6.54688	2.24951	4.29249	0.343601	-1.54119	No	No
19402	19402+	+	5	3.03125	3.18834	1.18673	12.2256	4.00394	4.01563	2.18754	8.11477	0.544756	-0.876319	No	No
19431	19431+	+	2	4.04167	2.12556	3.5602	3.76172	6.00591	3.02083	2.84288	4.88382	0.941091	-0.0875944	No	No
19486	19486-	-	6	5.05209	9.56501	5.93367	0.940431	2.00197	5.52604	7.74934	1.4712	1.40233	0.487826	No	No
19559	19559+	+	17	7.07292	2.12556	3.5602	5.64259	2.00197	12.0365	2.84288	3.82228	0.236189	-2.08199	No	No
19567	19567-	-	7	5.05209	3.18834	3.5602	6.58302	3.00295	6.02604	3.37427	4.79299	0.559948	-0.836636	No	No
19569	19569+	+	2	5.05209	4.25112	1.18673	5.64259	1.00098	3.52604	2.71892	3.32179	0.771098	-0.375014	No	No
19584	19584+	+	8	6.0625	2.12556	2.37347	2.82129	1.00098	7.03125	2.24951	1.91114	0.319931	-1.64417	No	No
19585	19585-	-	4	6.0625	2.12556	3.5602	3.76172	3.00295	5.03125	2.84288	3.38234	0.565044	-0.823565	No	No
19587	19587+	+	1	1.01042	7.43945	3.5602	0.940431	1.00098	1.00521	5.49983	0.970708	5.47133	2.45189	No	No
19612	19612+	+	2	4.04167	3.18834	5.93367	7.52345	1.00098	3.02083	4.561	4.26222	1.50985	0.594404	No	No
19722	19722+	+	14	12.125	6.37667	11.8673	15.9873	12.0118	13.0625	9.122	13.9996	0.698335	-0.518009	No	No
19766	19766-	-	1	1.01042	1.06278	3.5602	0.940431	1.00098	1.00521	2.31149	0.970708	2.29951	1.20133	No	No
19808	19808-	-	6	5.05209	4.25112	1.18673	1.88086	1.00098	5.52604	2.71892	1.44092	0.49202	-1.02321	No	No
19821	19821-	-	19	19.1979	9.56501	20.1745	17.8682	4.00394	19.099	14.8697	10.9361	0.778563	-0.361115	No	No
19826	19826-	-	52	50.5209	49.9506	42.7224	47.0216	53.0522	51.2604	46.3365	50.0369	0.903943	-0.145696	No	No
19866	19866-	-	4	4.04167	1.06278	1.18673	0.940431	9.00886	4.02083	1.12476	4.97465	0.279732	-1.83788	No	No
19931	19931-	-	4	2.02083	3.18834	4.74693	3.76172	5.00492	3.01042	3.96764	4.38332	1.31797	0.398316	No	No
19994	19994-	-	9	17.1771	12.7533	11.8673	9.40431	17.0167	13.0885	12.3103	13.2105	0.940543	-0.0884342	No	No
20123	20123-	-	1	3.03125	3.18834	1.18673	0.940431	3.00295	2.01563	2.18754	1.97169	1.08529	0.118078	No	No
20343	20343+	+	5	2.02083	2.12556	5.93367	1.88086	2.00197	3.51042	4.02961	1.94142	1.1479	0.198999	No	No
20435	20435-	-	16	10.1042	4.25112	5.93367	9.40431	9.00886	13.0521	5.09239	9.20659	0.390159	-1.35787	No	No
20438	20438-	-	14	18.1875	9.56501	11.8673	12.2256	15.0148	16.0938	10.7162	13.6202	0.665859	-0.586711	No	No
20469	20469+	+	14	13.1354	10.6278	8.30713	3.76172	2.00197	13.5677	9.46746	2.88185	0.697794	-0.519128	No	No
20620	20620+	+	1	2.02083	1.06278	2.37347	4.70216	5.00492	1.51042	1.71812	4.85354	1.13752	0.185886	No	No
20659	20659-	-	1	3.03125	1.06278	1.18673	1.88086	1.00098	2.01563	1.12476	1.44092	0.558018	-0.841616	No	No
20687	20687-	-	4	7.07292	1.06278	5.93367	4.70216	3.00295	5.53646	3.49822	3.85255	0.631852	-0.662342	No	No
20751	20751-	-	5	4.04167	1.06278	4.74693	1.88086	3.00295	4.52083	2.90486	2.44191	0.642549	-0.638122	No	No
20790	20790+	+	6	1.01042	1.06278	3.5602	0.940431	5.00492	3.50521	2.31149	2.97268	0.659444	-0.600677	No	No
20877	20877-	-	7	15.1563	7.43945	5.93367	12.2256	11.0108	11.0781	6.68656	11.6182	0.603582	-0.728378	No	No
20898	20898-	-	5	3.03125	1.06278	1.18673	4.70216	6.00591	4.01563	1.12476	5.35403	0.280095	-1.83601	No	No
20906	20906-	-	2	2.02083	1.06278	1.18673	6.58302	7.00689	2.01042	1.12476	6.79496	0.559464	-0.837883	No	No
21365	21365-	-	2	2.02083	4.25112	5.93367	0.940431	1.00098	2.01042	5.09239	0.970708	2.533	1.34085	No	No
21370	21370-	-	8	11.1146	6.37667	5.93367	8.46388	8.00788	9.5573	6.15517	8.23588	0.644029	-0.634804	No	No
21401	21401-	-	4	5.05209	6.37667	13.0541	6.58302	7.00689	4.52604	9.71537	6.79496	2.14655	1.10202	No	No
21407	21407-	-	9	10.1042	9.56501	10.6806	15.9873	7.00689	9.55209	10.1228	11.4971	1.05975	0.0837215	No	No
21411	21411-	-	5	6.0625	4.25112	2.37347	13.166	7.00689	5.53125	3.31229	10.0865	0.598832	-0.739776	No	No
21459	21459-	-	14	15.1563	6.37667	11.8673	8.46388	12.0118	14.5781	9.122	10.2378	0.625732	-0.676383	No	No
21560	21560-	-	1	5.05209	2.12556	1.18673	6.58302	6.00591	3.02604	1.65615	6.29446	0.547297	-0.869603	No	No
21655	21655-	-	4	5.05209	1.06278	3.5602	3.76172	7.00689	4.52604	2.31149	5.38431	0.510709	-0.969427	No	No
21755	21755-	-	6	7.07292	2.12556	2.37347	0.940431	9.00886	6.53646	2.24951	4.97465	0.344148	-1.5389	No	No
21838	21838-	-	4	1.01042	1.06278	1.18673	0.940431	1.00098	2.50521	1.12476	0.970708	0.448967	-1.15532	No	No
22045	22045-	-	11	11.1146	7.43945	4.74693	10.3447	9.00886	11.0573	6.09319	9.6768	0.551056	-0.859728	No	No
22072	22072-	-	16	11.1146	13.8161	3.5602	4.70216	3.00295	13.5573	8.68816	3.85255	0.640848	-0.641946	No	No
22086	22086-	-	11	7.07292	1.06278	4.74693	4.70216	2.00197	9.03646	2.90486	3.35206	0.32146	-1.63729	No	No
22121	22121-	-	12	6.0625	7.43945	7.1204	5.64259	10.0098	9.03125	7.27993	7.82622	0.806082	-0.311002	No	No
22189	22189-	-	6	6.0625	1.06278	2.37347	1.88086	1.00098	6.03125	1.71812	1.44092	0.28487	-1.81162	No	No
22198	22198-	-	13	17.1771	15.9417	18.9877	9.40431	18.0177	15.0885	17.4647	13.711	1.15748	0.210989	No	No
22201	22201-	-	3	1.01042	8.50223	4.74693	1.88086	2.00197	2.00521	6.62458	1.94142	3.30369	1.72408	No	No
22255	22255-	-	9	5.05209	3.18834	3.5602	0.940431	1.00098	7.02604	3.37427	0.970708	0.480252	-1.05814	No	No
22273	22273-	-	13	10.1042	7.43945	5.93367	15.0469	11.0108	11.5521	6.68656	13.0289	0.578818	-0.788817	No	No
22333	22333-	-	10	6.0625	6.37667	3.5602	4.70216	8.00788	8.03125	4.96844	6.35502	0.618638	-0.692833	No	No
22339	22339-	-	1	5.05209	1.06278	5.93367	4.70216	6.00591	3.02604	3.49822	5.35403	1.15604	0.20919	No	No
22342	22342-	-	5	12.125	4.25112	3.5602	8.46388	5.00492	8.5625	3.90566	6.7344	0.456135	-1.13247	No	No
22357	22357-	-	2	2.02083	1.06278	4.74693	0.940431	6.00591	2.01042	2.90486	3.47317	1.4449	0.530972	No	No
22363	22363-	-	1	7.07292	4.25112	2.37347	11.2852	4.00394	4.03646	3.31229	7.64456	0.820593	-0.285261	No	No
22382	22382-	-	2	1.01042	2.12556	1.18673	0.940431	1.00098	1.50521	1.65615	0.970708	1.10028	0.137866	No	No
22391	22391-	-	3	1.01042	4.25112	3.5602	0.940431	2.00197	2.00521	3.90566	1.4712	1.94776	0.961813	No	No
22397	22397-	-	26	24.25	20.1928	14.2408	16.9278	8.00788	25.125	17.2168	12.4678	0.685246	-0.545307	No	No
22401	22401-	-	7	4.04167	2.12556	1.18673	0.940431	3.00295	5.52083	1.65615	1.97169	0.299981	-1.73706	No	No
22405	22405-	-	8	2.02083	1.06278	8.30713	0.940431	6.00591	5.01042	4.68496	3.47317	0.935043	-0.0968951	No	No
22435	22435-	-	4	5.05209	3.18834	8.30713	12.2256	8.00788	4.52604	5.74774	10.1167	1.26993	0.344743	No	No
22439	22439-	-	3	7.07292	4.25112	3.5602	5.64259	3.00295	5.03646	3.90566	4.32277	0.775477	-0.366845	No	No
22445	22445-	-	12	5.05209	8.50223	1.18673	8.46388	4.00394	8.52604	4.84448	6.23391	0.568198	-0.815534	No	No
22445	22445+	+	1	3.03125	1.06278	1.18673	1.88086	4.00394	2.01563	1.12476	2.9424	0.558018	-0.841616	No	No
22456	22456-	-	14	10.1042	8.50223	13.0541	19.7491	19.0187	12.0521	10.7781	19.3839	0.894297	-0.161173	No	No
22483	22483-	-	8	8.08334	5.3139	4.74693	3.76172	5.00492	8.04167	5.03041	4.38332	0.625544	-0.676818	No	No
22489	22489-	-	9	3.03125	1.06278	7.1204	11.2852	7.00689	6.01563	4.09159	9.14603	0.68016	-0.556053	No	No
22492	22492-	-	42	59.6146	26.5695	27.2949	31.9747	33.0325	50.8073	26.9322	32.5036	0.530085	-0.915705	No	No
22517	22517-	-	1	9.09376	3.18834	10.6806	10.3447	11.0108	5.04688	6.93447	10.6778	1.37401	0.458394	No	No
22521	22521-	-	21	27.2813	12.7533	16.6143	21.6299	19.0187	24.1406	14.6838	20.3243	0.608261	-0.717237	No	No
22580	22580-	-	5	12.125	4.25112	3.5602	12.2256	12.0118	8.5625	3.90566	12.1187	0.456135	-1.13247	No	No
22619	22619-	-	3	2.02083	5.3139	1.18673	0.940431	1.00098	2.51042	3.25031	0.970708	1.29473	0.372652	No	No
22629	22629-	-	4	6.0625	3.18834	1.18673	0.940431	1.00098	5.03125	2.18754	0.970708	0.434789	-1.20161	No	No
22643	22643-	-	1	10.1042	2.12556	2.37347	6.58302	9.00886	5.55209	2.24951	7.79594	0.405165	-1.30342	No	No
22650	22650-	-	4	1.01042	1.06278	2.37347	0.940431	1.00098	2.50521	1.71812	0.970708	0.68582	-0.544097	No	No
22744	22744-	-	3	4.04167	3.18834	1.18673	6.58302	14.0138	3.52083	2.18754	10.2984	0.621312	-0.686611	No	No
22760	22760-	-	1	5.05209	3.18834	3.5602	1.88086	3.00295	3.02604	3.37427	2.44191	1.11508	0.157142	No	No
22768	22768-	-	5	6.0625	1.06278	1.18673	1.88086	2.00197	5.53125	1.12476	1.94142	0.203346	-2.29799	No	No
22772	22772-	-	1	8.08334	5.3139	5.93367	4.70216	3.00295	4.54167	5.62378	3.85255	1.23826	0.308318	No	No
22777	22777-	-	6	4.04167	4.25112	3.5602	5.64259	7.00689	5.02083	3.90566	6.32474	0.77789	-0.362361	No	No
22786	22786-	-	6	6.0625	4.25112	4.74693	2.82129	1.00098	6.03125	4.49902	1.91114	0.745952	-0.422845	No	No
22828	22828-	-	5	3.03125	3.18834	1.18673	1.88086	2.00197	4.01563	2.18754	1.94142	0.544756	-0.876319	No	No
22834	22834-	-	3	1.01042	3.18834	7.1204	1.88086	4.00394	2.00521	5.15437	2.9424	2.57049	1.36204	No	No
22839	22839-	-	7	10.1042	3.18834	5.93367	1.88086	1.00098	8.55209	4.561	1.44092	0.53332	-0.906926	No	No
22864	22864-	-	7	5.05209	2.12556	3.5602	4.70216	7.00689	6.02604	2.84288	5.85452	0.471765	-1.08386	No	No
22886	22886-	-	7	7.07292	3.18834	2.37347	10.3447	6.00591	7.03646	2.7809	8.17532	0.395213	-1.3393	No	No
22894	22894-	-	13	9.09376	1.06278	7.1204	5.64259	10.0098	11.0469	4.09159	7.82622	0.370384	-1.43291	No	No
22902	22902-	-	1	2.02083	2.12556	1.18673	4.70216	5.00492	1.51042	1.65615	4.85354	1.09648	0.132882	No	No
22981	22981-	-	1	1.01042	1.06278	3.5602	4.70216	8.00788	1.00521	2.31149	6.35502	2.29951	1.20133	No	No
22993	22993-	-	2	8.08334	1.06278	4.74693	4.70216	8.00788	5.04167	2.90486	6.35502	0.57617	-0.795435	No	No
22996	22996-	-	8	6.0625	3.18834	2.37347	10.3447	12.0118	7.03125	2.7809	11.1783	0.395506	-1.33823	No	No
23009	23009-	-	1	4.04167	2.12556	3.5602	5.64259	11.0108	2.52083	2.84288	8.32671	1.12775	0.173451	No	No
23065	23065-	-	4	1.01042	1.06278	3.5602	0.940431	2.00197	2.50521	2.31149	1.4712	0.922674	-0.116108	No	No
23087	23087-	-	5	4.04167	3.18834	2.37347	9.40431	1.00098	4.52083	2.7809	5.20265	0.61513	-0.701036	No	No
23101	23101-	-	3	4.04167	5.3139	3.5602	4.70216	5.00492	3.52083	4.43705	4.85354	1.26023	0.333683	No	No
23107	23107-	-	20	22.2292	18.0672	21.3612	20.6895	29.0286	21.1146	19.7142	24.859	0.933678	-0.0990034	No	No
23161	23161-	-	1	6.0625	4.25112	1.18673	9.40431	7.00689	3.53125	2.71892	8.2056	0.769961	-0.377143	No	No
23216	23216-	-	14	9.09376	8.50223	23.7347	14.1065	10.0098	11.5469	16.1185	12.0582	1.39591	0.48121	No	No
23236	23236-	-	49	36.375	49.9506	46.2826	13.166	17.0167	42.6875	48.1166	15.0914	1.12718	0.172721	No	No
23245	23245-	-	7	4.04167	6.37667	9.49387	2.82129	6.00591	5.52083	7.93527	4.4136	1.43733	0.523393	No	No
23251	23251-	-	29	25.2604	24.4439	24.9214	10.3447	16.0158	27.1302	24.6827	13.1802	0.909785	-0.136403	No	No
23256	23256-	-	21	15.1563	18.0672	10.6806	3.76172	9.00886	18.0781	14.3739	6.38529	0.7951	-0.330792	No	No
23259	23259-	-	13	7.07292	7.43945	3.5602	7.52345	4.00394	10.0365	5.49983	5.76369	0.547985	-0.867793	No	No
23263	23263-	-	7	6.0625	1.06278	4.74693	6.58302	9.00886	6.53125	2.90486	7.79594	0.444763	-1.16889	No	No
23269	23269-	-	40	36.375	25.5067	24.9214	46.0811	24.0236	38.1875	25.214	35.0524	0.66027	-0.598873	No	No
23274	23274-	-	7	6.0625	3.18834	3.5602	1.88086	2.00197	6.53125	3.37427	1.94142	0.516634	-0.952785	No	No
23282	23282-	-	7	5.05209	4.25112	4.74693	3.76172	3.00295	6.02604	4.49902	3.38234	0.746597	-0.421599	No	No
23285	23285-	-	8	7.07292	4.25112	2.37347	2.82129	3.00295	7.53646	3.31229	2.91212	0.439502	-1.18606	No	No
23289	23289-	-	7	4.04167	1.06278	1.18673	0.940431	1.00098	5.52083	1.12476	0.970708	0.203729	-2.29527	No	No
23292	23292-	-	31	39.4063	18.0672	16.6143	28.2129	26.0256	35.2031	17.3408	27.1193	0.492591	-1.02154	No	No
23297	23297-	-	10	6.0625	7.43945	3.5602	5.64259	3.00295	8.03125	5.49983	4.32277	0.684803	-0.546239	No	No
23318	23318-	-	5	10.1042	4.25112	7.1204	4.70216	2.00197	7.55209	5.68576	3.35206	0.752873	-0.409522	No	No
23324	23324-	-	1	3.03125	1.06278	1.18673	3.76172	3.00295	2.01563	1.12476	3.38234	0.558018	-0.841616	No	No
23329	23329-	-	2	1.01042	4.25112	5.93367	3.76172	8.00788	1.50521	5.09239	5.8848	3.38318	1.75838	No	No
23337	23337-	-	7	11.1146	7.43945	3.5602	10.3447	9.00886	9.0573	5.49983	9.6768	0.607226	-0.719694	No	No
23340	23340-	-	20	15.1563	5.3139	11.8673	13.166	21.0207	17.5781	8.59061	17.0934	0.48871	-1.03295	No	No
23349	23349-	-	7	1.01042	2.12556	2.37347	0.940431	1.00098	4.00521	2.24951	0.970708	0.561647	-0.832265	No	No
23354	23354-	-	27	27.2813	9.56501	7.1204	26.3321	31.0305	27.1406	8.34271	28.6813	0.307388	-1.70187	No	No
23360	23360-	-	18	23.2396	12.7533	11.8673	22.5703	20.0197	20.6198	12.3103	21.295	0.597016	-0.744159	No	No
23364	23364-	-	36	55.573	19.13	14.2408	42.3194	40.0394	45.7865	16.6854	41.1794	0.364418	-1.45633	No	No
23371	23371-	-	53	62.6459	36.1345	24.9214	66.7706	66.065	57.8229	30.5279	66.4178	0.527956	-0.921511	No	No
23383	23383-	-	4	1.01042	3.18834	1.18673	6.58302	1.00098	2.50521	2.18754	3.792	0.873195	-0.195624	No	No
23439	23439-	-	3	3.03125	6.37667	2.37347	1.88086	7.00689	3.01563	4.37507	4.44388	1.4508	0.536849	No	No
23444	23444-	-	4	3.03125	4.25112	1.18673	1.88086	2.00197	3.51563	2.71892	1.94142	0.773383	-0.370745	No	No
23468	23468-	-	6	1.01042	3.18834	1.18673	4.70216	9.00886	3.50521	2.18754	6.85551	0.624081	-0.680194	No	No
23559	23559-	-	1	3.03125	4.25112	1.18673	0.940431	1.00098	2.01563	2.71892	0.970708	1.34892	0.431808	No	No
23563	23563+	+	17	9.09376	8.50223	14.2408	20.6895	21.0207	13.0469	11.3715	20.8551	0.871589	-0.19828	No	No
23585	23585-	-	2	2.02083	2.12556	7.1204	5.64259	5.00492	2.01042	4.62298	5.32375	2.29951	1.20133	No	No
23589	23589-	-	1	4.04167	1.06278	4.74693	3.76172	7.00689	2.52083	2.90486	5.38431	1.15234	0.204565	No	No
23693	23693-	-	6	4.04167	1.06278	2.37347	1.88086	12.0118	5.02083	1.71812	6.94634	0.342199	-1.54709	No	No
23699	23699-	-	8	11.1146	6.37667	5.93367	5.64259	20.0197	9.5573	6.15517	12.8311	0.644029	-0.634804	No	No
23791	23791-	-	5	13.1354	17.0045	5.93367	1.88086	5.00492	9.06771	11.4691	3.44289	1.26482	0.338937	No	No
23796	23796-	-	12	17.1771	22.3184	10.6806	16.9278	4.00394	14.5885	16.4995	10.4658	1.13099	0.177584	No	No
23800	23800-	-	16	16.1667	7.43945	14.2408	4.70216	4.00394	16.0833	10.8401	4.35305	0.673997	-0.569185	No	No
23830	23830-	-	8	4.04167	6.37667	4.74693	9.40431	6.00591	6.02083	5.5618	7.70511	0.92376	-0.114411	No	No
23834	23834-	-	3	8.08334	1.06278	5.93367	3.76172	3.00295	5.54167	3.49822	3.38234	0.631258	-0.663698	No	No
23837	23837-	-	1	1.01042	3.18834	2.37347	0.940431	1.00098	1.00521	2.7809	0.970708	2.76649	1.46806	No	No
23843	23843-	-	28	37.3854	39.3228	16.6143	36.6768	44.0433	32.6927	27.9685	40.3601	0.855498	-0.225164	No	No
23850	23850-	-	13	6.0625	10.6278	11.8673	8.46388	11.0108	9.53125	11.2476	9.73736	1.18007	0.238875	No	No
23859	23859-	-	23	24.25	19.13	23.7347	31.9747	26.0256	23.625	21.4323	29.0001	0.907189	-0.140525	No	No
23868	23868+	+	9	10.1042	11.6906	9.49387	15.0469	12.0118	9.55209	10.5922	13.5294	1.10889	0.149117	No	No
23869	23869-	-	2	1.01042	1.06278	1.18673	8.46388	3.00295	1.50521	1.12476	5.73342	0.747243	-0.420351	No	No
23876	23876-	-	6	4.04167	2.12556	2.37347	2.82129	7.00689	5.02083	2.24951	4.91409	0.448036	-1.15831	No	No
23879	23879-	-	4	8.08334	1.06278	1.18673	2.82129	9.00886	6.04167	1.12476	5.91508	0.186166	-2.42533	No	No
23897	23897-	-	2	5.05209	3.18834	2.37347	3.76172	3.00295	3.52604	2.7809	3.38234	0.788675	-0.342497	No	No
23928	23928-	-	3	8.08334	3.18834	3.5602	5.64259	3.00295	5.54167	3.37427	4.32277	0.60889	-0.715746	No	No
23940	23940-	-	6	7.07292	1.06278	1.18673	3.76172	2.00197	6.53646	1.12476	2.88185	0.172074	-2.5389	No	No
23951	23951-	-	7	12.125	5.3139	4.74693	12.2256	11.0108	9.5625	5.03041	11.6182	0.526056	-0.926711	No	No
23957	23957-	-	5	10.1042	5.3139	4.74693	6.58302	11.0108	7.55209	5.03041	8.79692	0.666096	-0.586198	No	No
24046	24046-	-	4	7.07292	6.37667	3.5602	2.82129	2.00197	5.53646	4.96844	2.41163	0.897403	-0.156172	No	No
24077	24077-	-	18	4.04167	6.37667	5.93367	6.58302	4.00394	11.0208	6.15517	5.29348	0.558503	-0.840363	No	No
24080	24080-	-	5	1.01042	1.06278	8.30713	4.70216	3.00295	3.00521	4.68496	3.85255	1.55895	0.640571	No	No
24086	24086-	-	8	15.1563	4.25112	4.74693	9.40431	14.0138	11.5781	4.49902	11.709	0.38858	-1.36372	No	No
24097	24097-	-	5	9.09376	5.3139	2.37347	6.58302	8.00788	7.04688	3.84368	7.29545	0.545445	-0.874496	No	No
24101	24101-	-	8	13.1354	2.12556	7.1204	7.52345	7.00689	10.5677	4.62298	7.26517	0.437463	-1.19277	No	No
24105	24105-	-	20	21.2188	10.6278	9.49387	15.0469	10.0098	20.6094	10.0608	12.5284	0.488167	-1.03455	No	No
24119	24119-	-	8	5.05209	7.43945	9.49387	4.70216	14.0138	6.52604	8.46666	9.35797	1.29737	0.375584	No	No
24124	24124-	-	87	80.8334	59.5156	62.8969	79.9366	84.0827	83.9167	61.2062	82.0097	0.729369	-0.455279	No	No
24133	24133-	-	9	20.2083	3.18834	3.5602	15.0469	14.0138	14.6042	3.37427	14.5303	0.231048	-2.11373	No	No
24144	24144-	-	30	35.3646	13.8161	15.4275	28.2129	39.0384	32.6823	14.6218	33.6257	0.447393	-1.16039	No	No
24169	24169-	-	5	15.1563	5.3139	1.18673	8.46388	12.0118	10.0781	3.25031	10.2378	0.322512	-1.63258	No	No
24179	24179-	-	15	15.1563	8.50223	17.801	21.6299	9.00886	15.0781	13.1516	15.3194	0.872231	-0.197217	No	No
24227	24227-	-	6	10.1042	4.25112	5.93367	0.940431	9.00886	8.05209	5.09239	4.97465	0.632431	-0.661019	No	No
24233	24233-	-	49	63.6563	51.0134	35.602	63.9493	58.0571	56.3281	43.3077	61.0032	0.768847	-0.379232	No	No
24239	24239-	-	17	17.1771	11.6906	3.5602	24.4512	19.0187	17.0885	7.62538	21.735	0.446228	-1.16415	No	No
24271	24271-	-	13	16.1667	14.8789	22.5479	40.4385	40.0394	14.5833	18.7134	40.239	1.28321	0.359752	No	No
24279	24279-	-	6	5.05209	2.12556	8.30713	12.2256	7.00689	5.52604	5.21635	9.61625	0.943957	-0.0832073	No	No
24354	24354-	-	1	3.03125	1.06278	1.18673	0.940431	1.00098	2.01563	1.12476	0.970708	0.558018	-0.841616	No	No
24367	24367-	-	7	10.1042	4.25112	2.37347	14.1065	20.0197	8.55209	3.31229	17.0631	0.387308	-1.36845	No	No
24374	24374-	-	5	7.07292	9.56501	9.49387	8.46388	8.00788	6.03646	9.52944	8.23588	1.57865	0.658688	No	No
24380	24380-	-	2	8.08334	1.06278	5.93367	7.52345	3.00295	5.04167	3.49822	5.2632	0.693862	-0.527279	No	No
24395	24395-	-	2	5.05209	1.06278	2.37347	3.76172	1.00098	3.52604	1.71812	2.38135	0.487267	-1.03722	No	No
24412	24412-	-	1	3.03125	1.06278	2.37347	0.940431	1.00098	2.01563	1.71812	0.970708	0.852402	-0.230395	No	No
24482	24482-	-	5	3.03125	1.06278	3.5602	7.52345	5.00492	4.01563	2.31149	6.26419	0.575624	-0.796802	No	No
24500	24500-	-	2	2.02083	1.06278	1.18673	6.58302	7.00689	2.01042	1.12476	6.79496	0.559464	-0.837883	No	No
24503	24503-	-	5	6.0625	1.06278	1.18673	5.64259	9.00886	5.53125	1.12476	7.32572	0.203346	-2.29799	No	No
24508	24508-	-	2	1.01042	5.3139	2.37347	4.70216	10.0098	1.50521	3.84368	7.356	2.55359	1.35253	No	No
24515	24515-	-	4	2.02083	2.12556	9.49387	3.76172	7.00689	3.01042	5.80971	5.38431	1.92987	0.948503	No	No
24521	24521-	-	5	4.04167	2.12556	13.0541	2.82129	1.00098	4.52083	7.58981	1.91114	1.67885	0.747475	No	No
24530	24530-	-	4	6.0625	2.12556	1.18673	2.82129	1.00098	5.03125	1.65615	1.91114	0.329172	-1.60309	No	No
24560	24560-	-	17	16.1667	13.8161	16.6143	20.6895	17.0167	16.5833	15.2152	18.8531	0.917499	-0.124221	No	No
24563	24563-	-	3	5.05209	3.18834	4.74693	5.64259	5.00492	4.02604	3.96764	5.32375	0.985493	-0.0210832	No	No
24566	24566-	-	3	13.1354	3.18834	4.74693	0.940431	5.00492	8.06771	3.96764	2.97268	0.491792	-1.02388	No	No
24577	24577-	-	43	31.3229	25.5067	17.801	59.2472	59.0581	37.1615	21.6538	59.1526	0.582696	-0.779184	No	No
24593	24593-	-	2	1.01042	2.12556	1.18673	1.88086	4.00394	1.50521	1.65615	2.9424	1.10028	0.137866	No	No
24601	24601-	-	41	76.7917	44.6367	43.9091	107.209	107.105	58.8959	44.2729	107.157	0.751715	-0.411741	No	No
24616	24616-	-	2	3.03125	1.06278	2.37347	2.82129	1.00098	2.51563	1.71812	1.91114	0.68298	-0.550084	No	No
24670	24670+	+	17	10.1042	18.0672	11.8673	20.6895	15.0148	13.5521	14.9673	17.8521	1.10443	0.143298	No	No
24671	24671-	-	32	72.75	28.695	24.9214	50.7833	57.0561	52.375	26.8082	53.9197	0.511851	-0.966204	No	No
24673	24673+	+	2	4.04167	12.7533	2.37347	0.940431	2.00197	3.02083	7.56341	1.4712	2.50375	1.32409	No	No
24682	24682-	-	7	5.05209	3.18834	4.74693	8.46388	7.00689	6.02604	3.96764	7.73539	0.658415	-0.602932	No	No
24689	24689-	-	12	8.08334	6.37667	4.74693	3.76172	7.00689	10.0417	5.5618	5.38431	0.553872	-0.852374	No	No
24698	24698-	-	2	4.04167	4.25112	1.18673	4.70216	2.00197	3.02083	2.71892	3.35206	0.900057	-0.151911	No	No
24706	24706-	-	18	7.07292	10.6278	2.37347	9.40431	10.0098	12.5365	6.50063	9.70708	0.518538	-0.947479	No	No
24720	24720+	+	1	3.03125	2.12556	7.1204	0.940431	2.00197	2.01563	4.62298	1.4712	2.29357	1.19759	No	No
24725	24725+	+	2	1.01042	14.8789	16.6143	1.88086	1.00098	1.50521	15.7466	1.44092	10.4614	3.387	Yes	No
24730	24730+	+	1	2.02083	19.13	15.4275	0.940431	1.00098	1.51042	17.2788	0.970708	11.4397	3.51598	Yes	No
24734	24734+	+	5	6.0625	8.50223	8.30713	4.70216	4.00394	5.53125	8.40468	4.35305	1.51949	0.603587	No	No
24739	24739+	+	2	1.01042	1.06278	1.18673	0.940431	1.00098	1.50521	1.12476	0.970708	0.747243	-0.420351	No	No
24760	24760-	-	11	1.01042	7.43945	7.1204	2.82129	8.00788	6.00521	7.27993	5.41459	1.21227	0.27771	No	No
24761	24761+	+	6	8.08334	4.25112	7.1204	1.88086	3.00295	7.04167	5.68576	2.44191	0.807445	-0.308565	No	No
24775	24775+	+	1	1.01042	3.18834	2.37347	0.940431	1.00098	1.00521	2.7809	0.970708	2.76649	1.46806	No	No
24779	24779-	-	3	5.05209	10.6278	2.37347	8.46388	3.00295	4.02604	6.50063	5.73342	1.61464	0.691217	No	No
24828	24828-	-	12	2.02083	5.3139	8.30713	5.64259	8.00788	7.01042	6.81051	6.82523	0.971485	-0.0417365	No	No
24831	24831-	-	1	1.01042	4.25112	2.37347	2.82129	4.00394	1.00521	3.31229	3.41262	3.29513	1.72033	No	No
24835	24835-	-	3	1.01042	4.25112	1.18673	1.88086	1.00098	2.00521	2.71892	1.44092	1.35593	0.439284	No	No
24846	24846-	-	1	1.01042	1.06278	1.18673	5.64259	3.00295	1.00521	1.12476	4.32277	1.11893	0.162117	No	No
24849	24849-	-	1	2.02083	1.06278	1.18673	3.76172	4.00394	1.51042	1.12476	3.88283	0.744666	-0.425335	No	No
24854	24854-	-	7	14.1458	19.13	15.4275	4.70216	4.00394	10.5729	17.2788	4.35305	1.63425	0.708627	No	No
24867	24867-	-	6	4.04167	6.37667	2.37347	10.3447	6.00591	5.02083	4.37507	8.17532	0.871383	-0.198621	No	No
24891	24891-	-	11	16.1667	8.50223	11.8673	5.64259	10.0098	13.5833	10.1848	7.82622	0.7498	-0.415423	No	No
24901	24901-	-	17	12.125	10.6278	7.1204	4.70216	4.00394	14.5625	8.8741	4.35305	0.60938	-0.714586	No	No
24904	24904-	-	40	31.3229	41.4484	41.5357	12.2256	12.0118	35.6615	41.492	12.1187	1.1635	0.218468	No	No
24914	24914-	-	10	10.1042	7.43945	10.6806	5.64259	8.00788	10.0521	9.06003	6.82523	0.901308	-0.149908	No	No
24917	24917-	-	8	20.2083	14.8789	23.7347	27.2725	17.0167	14.1042	19.3068	22.1446	1.36887	0.452986	No	No
24920	24920-	-	5	13.1354	4.25112	8.30713	8.46388	3.00295	9.06771	6.27913	5.73342	0.692471	-0.530175	No	No
24924	24924-	-	10	6.0625	10.6278	1.18673	8.46388	5.00492	8.03125	5.90726	6.7344	0.735534	-0.443135	No	No
24935	24935-	-	1	1.01042	1.06278	1.18673	0.940431	2.00197	1.00521	1.12476	1.4712	1.11893	0.162117	No	No
24948	24948-	-	22	20.2083	5.3139	5.93367	31.0342	30.0295	21.1042	5.62378	30.5319	0.266477	-1.90792	No	No
24962	24962-	-	41	44.4584	26.5695	27.2949	45.1407	31.0305	42.7292	26.9322	38.0856	0.630299	-0.665891	No	No
24967	24967-	-	1	1.01042	1.06278	2.37347	3.76172	8.00788	1.00521	1.71812	5.8848	1.70922	0.773338	No	No
24989	24989-	-	8	9.09376	3.18834	1.18673	3.76172	3.00295	8.54688	2.18754	3.38234	0.255946	-1.96609	No	No
24994	24994-	-	6	7.07292	3.18834	2.37347	1.88086	6.00591	6.53646	2.7809	3.94339	0.425445	-1.23296	No	No
25008	25008-	-	10	10.1042	7.43945	9.49387	2.82129	5.00492	10.0521	8.46666	3.91311	0.842279	-0.24763	No	No
25011	25011-	-	27	31.3229	18.0672	20.1745	27.2725	23.0226	29.1615	19.1209	25.1476	0.655689	-0.608916	No	No
25017	25017-	-	12	19.1979	17.0045	13.0541	15.0469	20.0197	15.599	15.0293	17.5333	0.963478	-0.0536757	No	Yes
25024	25024-	-	4	1.01042	2.12556	8.30713	0.940431	3.00295	2.50521	5.21635	1.97169	2.0822	1.05811	No	No
25027	25027+	+	1	1.01042	1.06278	3.5602	7.52345	4.00394	1.00521	2.31149	5.76369	2.29951	1.20133	No	No
25037	25037-	-	2	3.03125	2.12556	3.5602	1.88086	3.00295	2.51563	2.84288	2.44191	1.13009	0.176435	No	No
25040	25040-	-	10	13.1354	19.13	4.74693	4.70216	6.00591	11.5677	11.9385	5.35403	1.03205	0.0455153	No	No
25044	25044-	-	4	2.02083	3.18834	2.37347	1.88086	1.00098	3.01042	2.7809	1.44092	0.92376	-0.114411	No	No
25048	25048-	-	1	1.01042	1.06278	2.37347	0.940431	4.00394	1.00521	1.71812	2.47218	1.70922	0.773338	No	No
25053	25053-	-	93	92.9584	81.834	75.9509	77.1153	59.0581	92.9792	78.8925	68.0867	0.848496	-0.23702	No	No
25061	25061-	-	51	45.4688	68.0179	42.7224	40.4385	44.0433	48.2344	55.3701	42.2409	1.14794	0.199046	No	No
25098	25098-	-	5	8.08334	11.6906	2.37347	8.46388	12.0118	6.54167	7.03202	10.2378	1.07496	0.10428	No	No
25106	25106-	-	7	6.0625	4.25112	3.5602	11.2852	6.00591	6.53125	3.90566	8.64554	0.597995	-0.741794	No	No
25113	25113-	-	3	7.07292	2.12556	1.18673	9.40431	8.00788	5.03646	1.65615	8.70609	0.328831	-1.60458	No	No
25121	25121-	-	9	16.1667	6.37667	8.30713	10.3447	14.0138	12.5833	7.3419	12.1793	0.583462	-0.777289	No	No
25132	25132-	-	10	9.09376	4.25112	2.37347	8.46388	8.00788	9.54688	3.31229	8.23588	0.34695	-1.5272	No	No
25146	25146-	-	15	30.3125	19.13	18.9877	6.58302	19.0187	22.6563	19.0589	12.8009	0.841219	-0.249446	No	No
25150	25150-	-	1	1.01042	2.12556	1.18673	0.940431	2.00197	1.00521	1.65615	1.4712	1.64756	0.720335	No	No
25159	25159-	-	11	29.3021	8.50223	4.74693	25.3916	24.0236	20.1511	6.62458	24.7076	0.328746	-1.60495	No	No
25166	25166-	-	11	13.1354	10.6278	9.49387	11.2852	6.00591	12.0677	10.0608	8.64554	0.833698	-0.262403	No	No
25207	25207-	-	3	4.04167	2.12556	3.5602	4.70216	6.00591	3.52083	2.84288	5.35403	0.807445	-0.308565	No	No
25227	25227-	-	26	29.3021	19.13	16.6143	9.40431	11.0108	27.6511	17.8721	10.2076	0.646346	-0.629621	No	No
25235	25235-	-	29	38.3959	21.2556	23.7347	28.2129	40.0394	33.6979	22.4951	34.1262	0.667552	-0.583048	No	No
25241	25241-	-	7	6.0625	7.43945	8.30713	15.9873	19.0187	6.53125	7.87329	17.503	1.20548	0.269608	No	No
25255	25255-	-	4	6.0625	1.06278	1.18673	4.70216	3.00295	5.03125	1.12476	3.85255	0.223554	-2.16131	No	No
25265	25265+	+	1	1.01042	1.06278	1.18673	2.82129	2.00197	1.00521	1.12476	2.41163	1.11893	0.162117	No	No
25272	25272-	-	1	2.02083	1.06278	1.18673	0.940431	1.00098	1.51042	1.12476	0.970708	0.744666	-0.425335	No	No
25352	25352-	-	3	4.04167	1.06278	3.5602	0.940431	2.00197	3.52083	2.31149	1.4712	0.656518	-0.607095	No	No
25465	25465-	-	22	14.1458	30.8206	16.6143	10.3447	6.00591	18.0729	23.7174	8.17532	1.31232	0.392118	No	No
25488	25488-	-	11	3.03125	5.3139	4.74693	8.46388	2.00197	7.01563	5.03041	5.23292	0.71703	-0.479895	No	No
25492	25492-	-	1	3.03125	3.18834	1.18673	2.82129	3.00295	2.01563	2.18754	2.91212	1.08529	0.118078	No	No
25500	25500-	-	14	14.1458	17.0045	8.30713	8.46388	5.00492	14.0729	12.6558	6.7344	0.899302	-0.153123	No	No
25508	25508-	-	68	55.573	51.0134	40.3489	23.5108	17.0167	61.7865	45.6812	20.2638	0.739339	-0.435692	No	No
25515	25515-	-	177	180.865	149.852	149.528	144.826	136.134	178.932	149.69	140.48	0.836574	-0.257435	No	No
25527	25527-	-	9	3.03125	5.3139	2.37347	3.76172	3.00295	6.01563	3.84368	3.38234	0.638949	-0.646226	No	No
25628	25628+	+	16	18.1875	11.6906	11.8673	22.5703	20.0197	17.0938	11.779	21.295	0.689079	-0.537258	No	No
25636	25636+	+	10	5.05209	9.56501	4.74693	13.166	13.0128	7.52604	7.15597	13.0894	0.950828	-0.0727437	No	Yes
25644	25644+	+	7789	4426.64	4107.64	6446.34	5162.03	3175.12	6107.82	5276.99	4168.57	0.863973	-0.210942	No	No
25654	25654+	+	3	3.03125	1.06278	1.18673	2.82129	4.00394	3.01563	1.12476	3.41262	0.372976	-1.42285	No	No
25658	25658+	+	42	18.1875	11.6906	10.6806	31.9747	8.00788	30.0938	11.1856	19.9913	0.371691	-1.42782	No	No
25668	25668+	+	22	11.1146	7.43945	8.30713	15.0469	9.00886	16.5573	7.87329	12.0279	0.475518	-1.07243	No	No
25671	25671+	+	10	8.08334	8.50223	1.18673	12.2256	6.00591	9.04167	4.84448	9.11576	0.535795	-0.900246	No	No
25676	25676+	+	19	19.1979	22.3184	15.4275	13.166	17.0167	19.099	18.8729	15.0914	0.988166	-0.0171747	No	No
25681	25681+	+	488	485	702.497	809.352	454.228	332.327	486.5	755.925	393.278	1.5538	0.635802	No	No
25692	25692+	+	589	515.313	383.663	410.61	313.164	91.0896	552.156	397.136	202.127	0.719246	-0.475442	No	No
25700	25700+	+	196	131.354	100.964	73.5775	94.9835	17.0167	163.677	87.2707	56.0001	0.533188	-0.907283	No	No
25710	25710+	+	177	90.9376	71.2062	28.4816	36.6768	10.0098	133.969	49.8439	23.3433	0.372056	-1.42641	No	No
25728	25728+	+	173	161.667	146.664	64.0836	72.4132	88.0866	167.333	105.374	80.2499	0.629722	-0.667212	No	No
25733	25733+	+	3	2.02083	1.06278	1.18673	1.88086	1.00098	2.51042	1.12476	1.44092	0.448036	-1.15831	No	No
25743	25743+	+	14	12.125	10.6278	11.8673	19.7491	18.0177	13.0625	11.2476	18.8834	0.861057	-0.215819	No	No
25760	25760+	+	8	12.125	4.25112	9.49387	1.88086	2.00197	10.0625	6.87249	1.94142	0.68298	-0.550084	No	No
25768	25768+	+	7	2.02083	8.50223	8.30713	3.76172	7.00689	4.51042	8.40468	5.38431	1.86339	0.897933	No	No
25919	25919+	+	2	3.03125	3.18834	1.18673	3.76172	8.00788	2.51563	2.18754	5.8848	0.869579	-0.201611	No	No
26181	26181-	-	1	1.01042	1.06278	3.5602	0.940431	2.00197	1.00521	2.31149	1.4712	2.29951	1.20133	No	No
26819	26819-	-	4	3.03125	5.3139	1.18673	0.940431	4.00394	3.51563	3.25031	2.47218	0.924534	-0.113202	No	No
27579	27579+	+	69	72.75	32.9461	29.6683	119.435	99.0975	70.875	31.3072	109.266	0.441725	-1.17878	No	No
27631	27631+	+	1	4.04167	1.06278	1.18673	1.88086	1.00098	2.52083	1.12476	1.44092	0.446184	-1.16429	No	No
27681	27681+	+	2	3.03125	4.25112	1.18673	2.82129	2.00197	2.51563	2.71892	2.41163	1.08081	0.112119	No	No
28015	28015+	+	1	4.04167	1.06278	1.18673	0.940431	5.00492	2.52083	1.12476	2.97268	0.446184	-1.16429	No	No
28167	28167+	+	14	6.0625	2.12556	3.5602	5.64259	2.00197	10.0313	2.84288	3.82228	0.283402	-1.81908	No	No
28205	28205+	+	3	4.04167	4.25112	1.18673	0.940431	1.00098	3.52083	2.71892	0.970708	0.772239	-0.372881	No	No
28256	28256+	+	1	3.03125	4.25112	2.37347	1.88086	2.00197	2.01563	3.31229	1.94142	1.64331	0.716602	No	No
28690	28690+	+	9	2.02083	6.37667	3.5602	2.82129	3.00295	5.51042	4.96844	2.91212	0.901644	-0.149369	No	No
28749	28749+	+	4	3.03125	3.18834	1.18673	2.82129	6.00591	3.51563	2.18754	4.4136	0.622232	-0.684475	No	No
28773	28773+	+	6	1.01042	3.18834	9.49387	2.82129	1.00098	3.50521	6.3411	1.91114	1.80905	0.855233	No	No
28805	28805+	+	1	5.05209	1.06278	2.37347	0.940431	1.00098	3.02604	1.71812	0.970708	0.567779	-0.816599	No	No
28813	28813+	+	1	1.01042	5.3139	4.74693	0.940431	2.00197	1.00521	5.03041	1.4712	5.00435	2.32318	No	No
28908	28908+	+	1	4.04167	1.06278	1.18673	0.940431	3.00295	2.52083	1.12476	1.97169	0.446184	-1.16429	No	No
28919	28919+	+	12	12.125	9.56501	4.74693	8.46388	22.0217	12.0625	7.15597	15.2428	0.593241	-0.75331	No	No
28950	28950+	+	6	1.01042	5.3139	3.5602	1.88086	1.00098	3.50521	4.43705	1.44092	1.26584	0.3401	No	No
29021	29021+	+	2	2.02083	3.18834	1.18673	6.58302	5.00492	2.01042	2.18754	5.79397	1.0881	0.121811	No	No
29072	29072+	+	1	2.02083	1.06278	1.18673	1.88086	2.00197	1.51042	1.12476	1.94142	0.744666	-0.425335	No	No
29174	29174+	+	9	10.1042	2.12556	4.74693	1.88086	2.00197	9.55209	3.43625	1.94142	0.359738	-1.47498	No	No
29245	29245+	+	6	8.08334	7.43945	1.18673	14.1065	18.0177	7.04167	4.31309	16.0621	0.61251	-0.707195	No	No
29392	29392-	-	4	1.01042	1.06278	1.18673	0.940431	3.00295	2.50521	1.12476	1.97169	0.448967	-1.15532	No	No
29446	29446+	+	5	1.01042	1.06278	2.37347	2.82129	2.00197	3.00521	1.71812	2.41163	0.571715	-0.806632	No	No
29542	29542+	+	1	4.04167	2.12556	1.18673	2.82129	6.00591	2.52083	1.65615	4.4136	0.656983	-0.606072	No	No
29559	29559+	+	8	8.08334	1.06278	2.37347	8.46388	3.00295	8.04167	1.71812	5.73342	0.213653	-2.22666	No	No
29576	29576-	-	6	8.08334	11.6906	5.93367	14.1065	14.0138	7.04167	8.81212	14.0601	1.25142	0.323571	No	No
29591	29591+	+	3	7.07292	1.06278	2.37347	3.76172	2.00197	5.03646	1.71812	2.88185	0.341137	-1.55158	No	No
29632	29632+	+	23	25.2604	13.8161	11.8673	33.8555	50.0492	24.1302	12.8417	41.9524	0.532185	-0.910001	No	No
29637	29637+	+	5	6.0625	5.3139	1.18673	0.940431	5.00492	5.53125	3.25031	2.97268	0.587627	-0.767027	No	No
29649	29649+	+	7	7.07292	5.3139	1.18673	8.46388	10.0098	7.03646	3.25031	9.23686	0.461925	-1.11427	No	No
29661	29661+	+	2	1.01042	3.18834	1.18673	0.940431	2.00197	1.50521	2.18754	1.4712	1.45331	0.539343	No	No
29665	29665+	+	10	10.1042	25.5067	28.4816	1.88086	2.00197	10.0521	26.9941	1.94142	2.68543	1.42515	No	No
29673	29673+	+	10	9.09376	4.25112	2.37347	0.940431	1.00098	9.54688	3.31229	0.970708	0.34695	-1.5272	No	No
29685	29685+	+	19	21.2188	10.6278	14.2408	10.3447	23.0226	20.1094	12.4343	16.6837	0.618333	-0.693544	No	No
29764	29764+	+	1	1.01042	1.06278	1.18673	0.940431	1.00098	1.00521	1.12476	0.970708	1.11893	0.162117	No	No
29863	29863+	+	6	4.04167	2.12556	3.5602	1.88086	6.00591	5.02083	2.84288	3.94339	0.566216	-0.820574	No	No
30183	30183-	-	5	6.0625	8.50223	1.18673	13.166	12.0118	5.53125	4.84448	12.5889	0.875838	-0.191263	No	No
30492	30492+	+	1	1.01042	1.06278	1.18673	0.940431	1.00098	1.00521	1.12476	0.970708	1.11893	0.162117	No	No
31061	31061+	+	12	7.07292	11.6906	7.1204	4.70216	8.00788	9.53646	9.40548	6.35502	0.986266	-0.0199516	No	No
31070	31070+	+	15	11.1146	9.56501	7.1204	4.70216	4.00394	13.0573	8.34271	4.35305	0.638931	-0.646269	No	No
31078	31078+	+	65	41.4271	39.3228	18.9877	41.379	35.0345	53.2136	29.1553	38.2067	0.547892	-0.868037	No	No
31111	31111+	+	11	9.09376	4.25112	9.49387	0.940431	1.00098	10.0469	6.87249	0.970708	0.684043	-0.547842	No	No
31117	31117+	+	9	10.1042	9.56501	11.8673	2.82129	2.00197	9.55209	10.7162	2.41163	1.12187	0.165902	No	No
31125	31125+	+	1	1.01042	1.06278	5.93367	0.940431	4.00394	1.00521	3.49822	2.47218	3.4801	1.79913	No	No
31129	31129+	+	4	1.01042	5.3139	4.74693	1.88086	1.00098	2.50521	5.03041	1.44092	2.00798	1.00575	No	No
31155	31155+	+	5	6.0625	5.3139	2.37347	5.64259	7.00689	5.53125	3.84368	6.32474	0.694903	-0.525117	No	No
31837	31837-	-	6	6.0625	10.6278	8.30713	0.940431	1.00098	6.03125	9.46746	0.970708	1.56973	0.65052	No	No
31881	31881-	-	10	5.05209	10.6278	5.93367	2.82129	1.00098	7.52604	8.28073	1.91114	1.10028	0.137866	No	No
31885	31885-	-	15	5.05209	8.50223	9.49387	1.88086	7.00689	10.026	8.99805	4.44388	0.897468	-0.156068	No	No
31967	31967-	-	284	332.427	181.735	175.637	404.385	520.512	308.214	178.686	462.449	0.579747	-0.786505	No	No
32057	32057+	+	5	13.1354	4.25112	10.6806	7.52345	5.00492	9.06771	7.46586	6.26419	0.823345	-0.28043	No	No
32065	32065+	+	4	6.0625	3.18834	4.74693	0.940431	1.00098	5.03125	3.96764	0.970708	0.788598	-0.342638	No	No
32228	32228+	+	2	1.01042	1.06278	3.5602	0.940431	2.00197	1.50521	2.31149	1.4712	1.53566	0.618859	No	No
32276	32276+	+	4	5.05209	1.06278	5.93367	4.70216	2.00197	4.52604	3.49822	3.35206	0.77291	-0.371628	No	No
32284	32284+	+	11	5.05209	4.25112	9.49387	0.940431	1.00098	8.02604	6.87249	0.970708	0.856274	-0.223856	No	No
32291	32291+	+	1	5.05209	7.43945	8.30713	1.88086	1.00098	3.02604	7.87329	1.44092	2.60184	1.37953	No	No
32310	32310+	+	6	1.01042	4.25112	1.18673	4.70216	1.00098	3.50521	2.71892	2.85157	0.775681	-0.366464	No	No
32332	32332+	+	3	3.03125	3.18834	3.5602	1.88086	2.00197	3.01563	3.37427	1.94142	1.11893	0.162117	No	No
32393	32393+	+	6	2.02083	7.43945	2.37347	0.940431	2.00197	4.01042	4.90646	1.4712	1.22343	0.29093	No	No
32474	32474+	+	2	1.01042	6.37667	8.30713	1.88086	2.00197	1.50521	7.3419	1.94142	4.87767	2.28619	No	No
32701	32701+	+	8	3.03125	3.18834	7.1204	3.76172	4.00394	5.51563	5.15437	3.88283	0.934503	-0.0977288	No	No
32775	32775+	+	7	4.04167	5.3139	5.93367	4.70216	3.00295	5.52083	5.62378	3.85255	1.01865	0.0266541	No	No
32917	32917-	-	3	8.08334	2.12556	7.1204	4.70216	9.00886	5.54167	4.62298	6.85551	0.834221	-0.261498	No	No
33011	33011-	-	7	6.0625	3.18834	4.74693	1.88086	1.00098	6.53125	3.96764	1.44092	0.607485	-0.71908	No	No
33014	33014-	-	2	5.05209	2.12556	3.5602	0.940431	5.00492	3.52604	2.84288	2.97268	0.806252	-0.310697	No	No
33047	33047-	-	19	13.1354	19.13	15.4275	16.9278	12.0118	16.0677	17.2788	14.4698	1.07537	0.104837	No	No
33229	33229+	+	4	3.03125	1.06278	2.37347	3.76172	4.00394	3.51563	1.71812	3.88283	0.48871	-1.03295	No	No
33301	33301+	+	2	6.0625	1.06278	1.18673	4.70216	7.00689	4.03125	1.12476	5.85452	0.279009	-1.84162	No	No
33792	33792-	-	10	13.1354	3.18834	2.37347	16.9278	16.0158	11.5677	2.7809	16.4718	0.240402	-2.05648	No	No
34152	34152-	-	13	6.0625	9.56501	8.30713	5.64259	7.00689	9.53125	8.93607	6.32474	0.937555	-0.0930248	No	No
34654	34654-	-	2	5.05209	5.3139	3.5602	1.88086	1.00098	3.52604	4.43705	1.44092	1.25836	0.33155	No	No
35014	35014+	+	2	1.01042	1.06278	1.18673	0.940431	1.00098	1.50521	1.12476	0.970708	0.747243	-0.420351	No	No
35256	35256+	+	5	6.0625	4.25112	1.18673	0.940431	2.00197	5.53125	2.71892	1.4712	0.491557	-1.02457	No	No
35261	35261+	+	1	1.01042	4.25112	5.93367	0.940431	1.00098	1.00521	5.09239	0.970708	5.066	2.34085	No	No
35716	35716+	+	12	10.1042	7.43945	7.1204	9.40431	11.0108	11.0521	7.27993	10.2076	0.658693	-0.602323	No	No
35731	35731+	+	5	7.07292	1.06278	1.18673	0.940431	1.00098	6.03646	1.12476	0.970708	0.186327	-2.42409	No	No
36524	36524-	-	4	10.1042	3.18834	3.5602	0.940431	1.00098	7.05209	3.37427	0.970708	0.478478	-1.06348	No	No
36761	36761+	+	6	2.02083	2.12556	1.18673	1.88086	2.00197	4.01042	1.65615	1.94142	0.412961	-1.27592	No	No
37932	37932-	-	9	7.07292	2.12556	2.37347	7.52345	7.00689	8.03646	2.24951	7.26517	0.279913	-1.83695	No	No
37955	37955-	-	1	1.01042	1.06278	1.18673	0.940431	4.00394	1.00521	1.12476	2.47218	1.11893	0.162117	No	No
38085	38085-	-	9	5.05209	6.37667	5.93367	3.76172	5.00492	7.02604	6.15517	4.38332	0.876051	-0.190914	No	No
38406	38406+	+	1	1.01042	2.12556	1.18673	0.940431	1.00098	1.00521	1.65615	0.970708	1.64756	0.720335	No	No
38917	38917-	-	6	2.02083	4.25112	4.74693	0.940431	3.00295	4.01042	4.49902	1.97169	1.12183	0.16586	No	No
38960	38960-	-	9	10.1042	7.43945	3.5602	5.64259	5.00492	9.55209	5.49983	5.32375	0.575772	-0.79643	No	No
39012	39012-	-	4	1.01042	7.43945	1.18673	1.88086	3.00295	2.50521	4.31309	2.44191	1.72165	0.783792	No	No
39018	39018-	-	1	5.05209	6.37667	3.5602	2.82129	2.00197	3.02604	4.96844	2.41163	1.64189	0.71536	No	No
39021	39021-	-	6	12.125	9.56501	8.30713	0.940431	5.00492	9.0625	8.93607	2.97268	0.986049	-0.0202688	No	No
39054	39054-	-	6	3.03125	2.12556	2.37347	3.76172	8.00788	4.51563	2.24951	5.8848	0.498162	-1.00531	No	No
39061	39061-	-	12	11.1146	10.6278	11.8673	4.70216	2.00197	11.5573	11.2476	3.35206	0.9732	-0.0391914	No	No
39069	39069-	-	1	1.01042	1.06278	1.18673	0.940431	1.00098	1.00521	1.12476	0.970708	1.11893	0.162117	No	No
39072	39072-	-	1	1.01042	1.06278	1.18673	0.940431	1.00098	1.00521	1.12476	0.970708	1.11893	0.162117	No	No
39076	39076-	-	6	10.1042	8.50223	2.37347	4.70216	3.00295	8.05209	5.43785	3.85255	0.675334	-0.566326	No	No
39087	39087-	-	44	32.3334	28.695	26.1081	42.3194	35.0345	38.1667	27.4016	38.6769	0.717945	-0.478054	No	No
39103	39103-	-	3	4.04167	5.3139	3.5602	8.46388	1.00098	3.52083	4.43705	4.73243	1.26023	0.333683	No	No
39109	39109-	-	2	3.03125	2.12556	1.18673	7.52345	13.0128	2.51563	1.65615	10.2681	0.658343	-0.603088	No	No
39116	39116-	-	4	4.04167	1.06278	1.18673	7.52345	4.00394	4.02083	1.12476	5.76369	0.279732	-1.83788	No	No
39137	39137-	-	3	8.08334	7.43945	1.18673	5.64259	7.00689	5.54167	4.31309	6.32474	0.778302	-0.361598	No	No
39142	39142-	-	6	11.1146	1.06278	5.93367	8.46388	10.0098	8.5573	3.49822	9.23686	0.4088	-1.29053	No	No
39146	39146-	-	4	10.1042	5.3139	3.5602	7.52345	10.0098	7.05209	4.43705	8.76665	0.629182	-0.66845	No	No
39151	39151-	-	5	5.05209	4.25112	1.18673	1.88086	2.00197	5.02604	2.71892	1.94142	0.540967	-0.886387	No	No
39167	39167-	-	1	1.01042	6.37667	2.37347	0.940431	8.00788	1.00521	4.37507	4.47415	4.3524	2.12181	No	No
39176	39176-	-	7	6.0625	4.25112	5.93367	6.58302	5.00492	6.53125	5.09239	5.79397	0.779696	-0.359016	No	No
39182	39182-	-	2	3.03125	2.12556	1.18673	5.64259	3.00295	2.51563	1.65615	4.32277	0.658343	-0.603088	No	No
39213	39213-	-	5	1.01042	1.06278	1.18673	0.940431	6.00591	3.00521	1.12476	3.47317	0.374269	-1.41785	No	No
39218	39218-	-	5	4.04167	5.3139	2.37347	6.58302	4.00394	4.52083	3.84368	5.29348	0.850215	-0.234101	No	No
39228	39228-	-	1	2.02083	1.06278	1.18673	5.64259	6.00591	1.51042	1.12476	5.82425	0.744666	-0.425335	No	No
39231	39231-	-	3	10.1042	6.37667	4.74693	7.52345	11.0108	6.55209	5.5618	9.26714	0.84886	-0.236402	No	No
39263	39263-	-	4	8.08334	8.50223	2.37347	4.70216	10.0098	6.04167	5.43785	7.356	0.900057	-0.151911	No	No
39273	39273-	-	10	13.1354	6.37667	1.18673	8.46388	4.00394	11.5677	3.7817	6.23391	0.326919	-1.613	No	No
39293	39293-	-	21	39.4063	21.2556	11.8673	28.2129	31.0305	30.2031	16.5615	29.6217	0.548336	-0.866869	No	No
39302	39302+	+	14	12.125	17.0045	9.49387	9.40431	8.00788	13.0625	13.2492	8.70609	1.01429	0.0204701	No	No
39302	39302-	-	2	5.05209	2.12556	1.18673	3.76172	7.00689	3.52604	1.65615	5.38431	0.46969	-1.09022	No	No
39460	39460-	-	2	1.01042	5.3139	3.5602	0.940431	1.00098	1.50521	4.43705	0.970708	2.9478	1.55964	No	No
39502	39502-	-	5	4.04167	4.25112	4.74693	2.82129	2.00197	4.52083	4.49902	2.41163	0.995176	-0.00697677	No	No
39523	39523-	-	5	8.08334	5.3139	3.5602	0.940431	1.00098	6.54167	4.43705	0.970708	0.678275	-0.560059	No	No
39536	39536-	-	10	11.1146	5.3139	4.74693	3.76172	2.00197	10.5573	5.03041	2.88185	0.476487	-1.06949	No	No
39587	39587-	-	1	3.03125	2.12556	3.5602	8.46388	1.00098	2.01563	2.84288	4.73243	1.41042	0.496125	No	No
39660	39660-	-	3	1.01042	5.3139	1.18673	4.70216	5.00492	2.00521	3.25031	4.85354	1.62094	0.696827	No	No
39707	39707-	-	10	8.08334	4.25112	4.74693	2.82129	8.00788	9.04167	4.49902	5.41459	0.497588	-1.00698	No	No
39711	39711-	-	7	12.125	8.50223	2.37347	12.2256	1.00098	9.5625	5.43785	6.61329	0.568664	-0.814352	No	No
39779	39779-	-	5	2.02083	1.06278	5.93367	7.52345	5.00492	3.51042	3.49822	6.26419	0.996526	-0.00502023	No	No
39809	39809-	-	4	8.08334	3.18834	1.18673	0.940431	4.00394	6.04167	2.18754	2.47218	0.362075	-1.46564	No	No
39844	39844-	-	7	10.1042	10.6278	4.74693	2.82129	1.00098	8.55209	7.68736	1.91114	0.898887	-0.153788	No	No
39849	39849-	-	3	6.0625	1.06278	1.18673	0.940431	1.00098	4.53125	1.12476	0.970708	0.248222	-2.0103	No	No
39864	39864-	-	3	1.01042	7.43945	4.74693	2.82129	7.00689	2.00521	6.09319	4.91409	3.03868	1.60345	No	No
39867	39867-	-	10	15.1563	3.18834	7.1204	11.2852	10.0098	12.5781	5.15437	10.6475	0.409788	-1.28705	No	No
39940	39940-	-	37	36.375	37.1973	26.1081	51.7237	44.0433	36.6875	31.6527	47.8835	0.862765	-0.21296	No	No
40000	40000-	-	1	2.02083	1.06278	1.18673	5.64259	8.00788	1.51042	1.12476	6.82523	0.744666	-0.425335	No	No
40251	40251+	+	8	8.08334	2.12556	8.30713	1.88086	9.00886	8.04167	5.21635	5.44486	0.648665	-0.624455	No	No
40385	40385+	+	5	4.04167	6.37667	1.18673	1.88086	3.00295	4.52083	3.7817	2.44191	0.836506	-0.257553	No	No
40924	40924-	-	3	3.03125	4.25112	2.37347	2.82129	2.00197	3.01563	3.31229	2.41163	1.09838	0.135372	No	No
40997	40997-	-	11	12.125	21.2556	24.9214	2.82129	1.00098	11.5625	23.0885	1.91114	1.99684	0.99772	No	No
41231	41231-	-	11	14.1458	4.25112	3.5602	9.40431	12.0118	12.5729	3.90566	10.7081	0.31064	-1.68668	No	No
41307	41307+	+	15	17.1771	8.50223	20.1745	40.4385	33.0325	16.0885	14.3384	36.7355	0.891215	-0.166155	No	No
41324	41324+	+	6	8.08334	4.25112	4.74693	16.9278	8.00788	7.04167	4.49902	12.4678	0.638915	-0.646305	No	No
41333	41333+	+	4	1.01042	7.43945	1.18673	5.64259	6.00591	2.50521	4.31309	5.82425	1.72165	0.783792	No	No
41369	41369-	-	1	1.01042	1.06278	1.18673	1.88086	1.00098	1.00521	1.12476	1.44092	1.11893	0.162117	No	No
41372	41372+	+	1	1.01042	2.12556	1.18673	1.88086	5.00492	1.00521	1.65615	3.44289	1.64756	0.720335	No	No
41385	41385+	+	4	10.1042	2.12556	1.18673	6.58302	5.00492	7.05209	1.65615	5.79397	0.234845	-2.09022	No	No
41423	41423-	-	7	3.03125	10.6278	4.74693	5.64259	2.00197	5.01563	7.68736	3.82228	1.53268	0.616059	No	No
41740	41740+	+	11	17.1771	5.3139	2.37347	8.46388	6.00591	14.0885	3.84368	7.23489	0.272823	-1.87396	No	No
41775	41775-	-	2	4.04167	5.3139	1.18673	7.52345	3.00295	3.02083	3.25031	5.2632	1.07597	0.105632	No	No
41807	41807+	+	5	5.05209	8.50223	5.93367	1.88086	9.00886	5.02604	7.21795	5.44486	1.43611	0.522166	No	No
41895	41895-	-	4	5.05209	9.56501	8.30713	7.52345	7.00689	4.52604	8.93607	7.26517	1.97437	0.981391	No	No
41904	41904-	-	9	4.04167	5.3139	4.74693	2.82129	8.00788	6.52083	5.03041	5.41459	0.771437	-0.374379	No	No
41975	41975-	-	5	10.1042	14.8789	5.93367	13.166	18.0177	7.55209	10.4063	15.5919	1.37794	0.462508	No	No
41983	41983-	-	1	4.04167	3.18834	1.18673	3.76172	10.0098	2.52083	2.18754	6.88579	0.867782	-0.204595	No	No
42046	42046-	-	2	1.01042	1.06278	1.18673	1.88086	6.00591	1.50521	1.12476	3.94339	0.747243	-0.420351	No	No
42058	42058-	-	5	9.09376	10.6278	5.93367	8.46388	19.0187	7.04688	8.28073	13.7413	1.17509	0.232774	No	No
42139	42139-	-	1	1.01042	2.12556	8.30713	0.940431	3.00295	1.00521	5.21635	1.97169	5.18932	2.37554	No	No
42142	42142-	-	2	9.09376	1.06278	1.18673	4.70216	3.00295	5.54688	1.12476	3.85255	0.202773	-2.30206	No	No
42225	42225-	-	2	1.01042	4.25112	1.18673	3.76172	1.00098	1.50521	2.71892	2.38135	1.80634	0.853073	No	No
42254	42254-	-	3	1.01042	1.06278	1.18673	1.88086	1.00098	2.00521	1.12476	1.44092	0.560917	-0.83414	No	No
42262	42262-	-	7	9.09376	5.3139	4.74693	3.76172	7.00689	8.04688	5.03041	5.38431	0.625139	-0.677752	No	No
42265	42265-	-	2	1.01042	2.12556	3.5602	0.940431	3.00295	1.50521	2.84288	1.97169	1.88869	0.917389	No	No
42273	42273-	-	1	3.03125	3.18834	5.93367	2.82129	3.00295	2.01563	4.561	2.91212	2.26282	1.17812	No	No
42298	42298-	-	2	1.01042	1.06278	1.18673	2.82129	2.00197	1.50521	1.12476	2.41163	0.747243	-0.420351	No	No
42328	42328-	-	4	5.05209	9.56501	4.74693	4.70216	1.00098	4.52604	7.15597	2.85157	1.58107	0.660897	No	No
42346	42346-	-	1	5.05209	1.06278	4.74693	6.58302	2.00197	3.02604	2.90486	4.29249	0.959952	-0.0589658	No	Yes
42349	42349-	-	2	2.02083	1.06278	1.18673	1.88086	3.00295	2.01042	1.12476	2.44191	0.559464	-0.837883	No	No
42445	42445-	-	3	5.05209	6.37667	4.74693	3.76172	5.00492	4.02604	5.5618	4.38332	1.38146	0.46619	No	No
42530	42530-	-	3	5.05209	15.9417	15.4275	5.64259	3.00295	4.02604	15.6846	4.32277	3.89579	1.96192	No	No
42536	42536-	-	10	13.1354	22.3184	26.1081	6.58302	12.0118	11.5677	24.2132	9.29742	2.09318	1.06569	No	No
42540	42540-	-	9	8.08334	196.614	193.438	1.88086	1.00098	8.54167	195.026	1.44092	22.8323	4.513	Yes	No
42545	42545-	-	3	1.01042	8.50223	17.801	0.940431	1.00098	2.00521	13.1516	0.970708	6.55873	2.71342	No	No
42549	42549-	-	2	10.1042	8.50223	11.8673	3.76172	3.00295	6.05209	10.1848	3.38234	1.68285	0.750911	No	No
42556	42556-	-	2	9.09376	31.8834	41.5357	1.88086	5.00492	5.54688	36.7095	3.44289	6.61805	2.72641	No	No
42562	42562-	-	3	5.05209	5.3139	7.1204	0.940431	1.00098	4.02604	6.21715	0.970708	1.54423	0.62689	No	No
42565	42565-	-	9	6.0625	9.56501	9.49387	3.76172	5.00492	7.53125	9.52944	4.38332	1.26532	0.339502	No	No
42637	42637-	-	1	3.03125	4.25112	13.0541	1.88086	1.00098	2.01563	8.65259	1.44092	4.29276	2.1019	No	No
42643	42643-	-	8	7.07292	3.18834	2.37347	5.64259	9.00886	7.53646	2.7809	7.32572	0.368993	-1.43833	No	No
42686	42686-	-	8	15.1563	13.8161	5.93367	11.2852	17.0167	11.5781	9.8749	14.151	0.852892	-0.229565	No	No
42737	42737+	+	6	13.1354	2.12556	2.37347	2.82129	2.00197	9.56771	2.24951	2.41163	0.235115	-2.08856	No	No
42766	42766-	-	1	3.03125	1.06278	1.18673	2.82129	2.00197	2.01563	1.12476	2.41163	0.558018	-0.841616	No	No
42773	42773-	-	3	3.03125	5.3139	1.18673	1.88086	1.00098	3.01563	3.25031	1.44092	1.07782	0.108122	No	No
42790	42790-	-	2	5.05209	10.6278	11.8673	0.940431	1.00098	3.52604	11.2476	0.970708	3.18985	1.67349	No	No
42799	42799-	-	2	3.03125	4.25112	1.18673	3.76172	4.00394	2.51563	2.71892	3.88283	1.08081	0.112119	No	No
42878	42878-	-	6	6.0625	2.12556	4.74693	10.3447	8.00788	6.03125	3.43625	9.17631	0.56974	-0.811624	No	No
42931	42931-	-	2	2.02083	5.3139	2.37347	3.76172	10.0098	2.01042	3.84368	6.88579	1.91188	0.934994	No	No
43024	43024-	-	2	1.01042	9.56501	1.18673	0.940431	1.00098	1.50521	5.37587	0.970708	3.57151	1.83654	No	No
43050	43050-	-	4	5.05209	8.50223	10.6806	5.64259	6.00591	4.52604	9.59142	5.82425	2.11916	1.08349	No	No
43070	43070-	-	2	1.01042	4.25112	1.18673	2.82129	2.00197	1.50521	2.71892	2.41163	1.80634	0.853073	No	No
43122	43122-	-	69	97.0001	72.269	79.5111	31.0342	29.0286	83	75.8901	30.0314	0.914338	-0.129201	No	No
43213	43213-	-	66	84.8751	54.2017	34.4153	12.2256	11.0108	75.4375	44.3085	11.6182	0.587354	-0.767699	No	No
43231	43231-	-	39	58.6042	24.4439	20.1745	24.4512	24.0236	48.8021	22.3092	24.2374	0.457136	-1.1293	No	No
43303	43303-	-	3	5.05209	23.3811	13.0541	0.940431	5.00492	4.02604	18.2176	2.97268	4.52494	2.1779	No	No
43306	43306-	-	4	1.01042	14.8789	10.6806	3.76172	2.00197	2.50521	12.7798	2.88185	5.10127	2.35086	No	No
43311	43311-	-	3	8.08334	4.25112	5.93367	4.70216	14.0138	5.54167	5.09239	9.35797	0.918927	-0.121977	No	No
43336	43336-	-	6	12.125	6.37667	1.18673	1.88086	5.00492	9.0625	3.7817	3.44289	0.417291	-1.26087	No	No
43354	43354-	-	1	4.04167	5.3139	1.18673	8.46388	7.00689	2.52083	3.25031	7.73539	1.28938	0.366678	No	No
43360	43360-	-	6	9.09376	3.18834	3.5602	6.58302	2.00197	7.54688	3.37427	4.29249	0.447108	-1.16131	No	No
43382	43382-	-	5	4.04167	3.18834	5.93367	14.1065	17.0167	4.52083	4.561	15.5616	1.00888	0.0127617	No	No
43387	43387-	-	2	5.05209	11.6906	3.5602	4.70216	2.00197	3.52604	7.62538	3.35206	2.16259	1.11276	No	No
43409	43409-	-	312	316.261	424.049	312.111	239.81	210.207	314.13	368.08	225.008	1.17174	0.228656	No	No
43562	43562+	+	4	1.01042	2.12556	1.18673	0.940431	1.00098	2.50521	1.65615	0.970708	0.661081	-0.597101	No	No
43621	43621-	-	2	1.01042	5.3139	3.5602	3.76172	12.0118	1.50521	4.43705	7.88677	2.9478	1.55964	No	No
43672	43672+	+	6	12.125	9.56501	9.49387	7.52345	10.0098	9.0625	9.52944	8.76665	1.05152	0.0724817	No	No
44044	44044+	+	3	6.0625	2.12556	2.37347	12.2256	7.00689	4.53125	2.24951	9.61625	0.496444	-1.0103	No	No
44104	44104+	+	4	10.1042	6.37667	8.30713	3.76172	1.00098	7.05209	7.3419	2.38135	1.0411	0.0581041	No	No
44109	44109+	+	1	2.02083	2.12556	1.18673	2.82129	2.00197	1.51042	1.65615	2.41163	1.09648	0.132882	No	No
44136	44136+	+	17	4.04167	8.50223	8.30713	3.76172	7.00689	10.5208	8.40468	5.38431	0.798861	-0.323984	No	No
44682	44682+	+	5	6.0625	8.50223	4.74693	6.58302	5.00492	5.53125	6.62458	5.79397	1.19766	0.260224	No	No
44749	44749+	+	6	6.0625	2.12556	5.93367	5.64259	11.0108	6.03125	4.02961	8.32671	0.668122	-0.581816	No	No
45034	45034+	+	1	1.01042	2.12556	1.18673	0.940431	2.00197	1.00521	1.65615	1.4712	1.64756	0.720335	No	No
45643	45643-	-	5	6.0625	11.6906	8.30713	1.88086	5.00492	5.53125	9.99885	3.44289	1.8077	0.854156	No	No
45647	45647-	-	59	49.5104	95.6501	87.8183	46.0811	30.0295	54.2552	91.7342	38.0553	1.69079	0.757698	No	No
45660	45660+	+	27	24.25	13.8161	17.801	35.7364	15.0148	25.625	15.8086	25.3756	0.616919	-0.696846	No	No
45671	45671+	+	6	12.125	5.3139	2.37347	9.40431	7.00689	9.0625	3.84368	8.2056	0.42413	-1.23742	No	No
45713	45713+	+	4	6.0625	4.25112	4.74693	2.82129	9.00886	5.03125	4.49902	5.91508	0.894216	-0.161305	No	No
45725	45725+	+	7	9.09376	8.50223	5.93367	15.0469	10.0098	8.04688	7.21795	12.5284	0.896988	-0.15684	No	No
45743	45743+	+	16	5.05209	25.5067	20.1745	11.2852	12.0118	10.526	22.8406	11.6485	2.16991	1.11764	No	No
45790	45790+	+	6	12.125	2.12556	2.37347	8.46388	14.0138	9.0625	2.24951	11.2388	0.248222	-2.0103	No	No
45798	45798+	+	9	8.08334	7.43945	9.49387	4.70216	2.00197	8.54167	8.46666	3.35206	0.991218	-0.012725	No	No
45933	45933+	+	2	1.01042	3.18834	1.18673	2.82129	8.00788	1.50521	2.18754	5.41459	1.45331	0.539343	No	No
46021	46021+	+	3	2.02083	4.25112	1.18673	4.70216	2.00197	2.51042	2.71892	3.35206	1.08306	0.115109	No	No
46054	46054+	+	9	8.08334	13.8161	5.93367	8.46388	11.0108	8.54167	9.8749	9.73736	1.15609	0.209248	No	No
46108	46108+	+	6	1.01042	4.25112	2.37347	1.88086	5.00492	3.50521	3.31229	3.44289	0.944963	-0.0816707	No	No
46364	46364+	+	1	4.04167	3.18834	1.18673	5.64259	2.00197	2.52083	2.18754	3.82228	0.867782	-0.204595	No	No
46371	46371+	+	5	9.09376	3.18834	1.18673	13.166	4.00394	7.04688	2.18754	8.58499	0.310426	-1.68768	No	No
46474	46474+	+	1	2.02083	7.43945	2.37347	2.82129	3.00295	1.51042	4.90646	2.91212	3.24841	1.69974	No	No
46517	46517-	-	7	16.1667	21.2556	11.8673	15.0469	12.0118	11.5833	16.5615	13.5294	1.42977	0.515779	No	No
46558	46558-	-	16	17.1771	13.8161	22.5479	4.70216	8.00788	16.5885	18.182	6.35502	1.09606	0.132326	No	No
46563	46563-	-	5	8.08334	8.50223	22.5479	5.64259	1.00098	6.54167	15.5251	3.32179	2.37326	1.24687	No	No
46581	46581+	+	2	4.04167	5.3139	2.37347	6.58302	3.00295	3.02083	3.84368	4.79299	1.27239	0.347541	No	No
46663	46663-	-	3	3.03125	8.50223	4.74693	1.88086	1.00098	3.01563	6.62458	1.44092	2.19675	1.13537	No	No
46675	46675-	-	7	4.04167	4.25112	3.5602	0.940431	2.00197	5.52083	3.90566	1.4712	0.70744	-0.499321	No	No
46683	46683-	-	4	9.09376	11.6906	4.74693	5.64259	7.00689	6.54688	8.21875	6.32474	1.25537	0.328112	No	No
46697	46697-	-	5	5.05209	7.43945	5.93367	11.2852	11.0108	5.02604	6.68656	11.148	1.33038	0.411841	No	No
46769	46769-	-	3	3.03125	2.12556	2.37347	0.940431	2.00197	3.01563	2.24951	1.4712	0.745952	-0.422845	No	No
46776	46776-	-	21	24.25	14.8789	14.2408	6.58302	6.00591	22.625	14.5599	6.29446	0.643529	-0.635922	No	No
46797	46797-	-	2	1.01042	1.06278	1.18673	2.82129	1.00098	1.50521	1.12476	1.91114	0.747243	-0.420351	No	No
46815	46815-	-	7	17.1771	8.50223	11.8673	10.3447	14.0138	12.0885	10.1848	12.1793	0.842515	-0.247226	No	No
46832	46832-	-	4	7.07292	2.12556	3.5602	8.46388	1.00098	5.53646	2.84288	4.73243	0.513483	-0.961611	No	No
46880	46880-	-	16	13.1354	11.6906	18.9877	9.40431	8.00788	14.5677	15.3392	8.70609	1.05296	0.0744444	No	No
46903	46903-	-	1	3.03125	1.06278	1.18673	1.88086	1.00098	2.01563	1.12476	1.44092	0.558018	-0.841616	No	No
46913	46913-	-	22	7.07292	14.8789	10.6806	15.0469	6.00591	14.5365	12.7798	10.5264	0.879152	-0.185816	No	No
46919	46919-	-	11	9.09376	3.18834	3.5602	2.82129	1.00098	10.0469	3.37427	1.91114	0.335852	-1.5741	No	No
46923	46923-	-	6	4.04167	3.18834	2.37347	0.940431	1.00098	5.02083	2.7809	0.970708	0.553872	-0.852374	No	No
47000	47000-	-	4	7.07292	6.37667	3.5602	4.70216	4.00394	5.53646	4.96844	4.35305	0.897403	-0.156172	No	No
47012	47012-	-	3	8.08334	1.06278	3.5602	0.940431	3.00295	5.54167	2.31149	1.97169	0.417111	-1.2615	No	No
47084	47084-	-	46	36.375	25.5067	24.9214	45.1407	41.0404	41.1875	25.214	43.0905	0.612177	-0.707979	No	No
47087	47087-	-	10	17.1771	12.7533	8.30713	16.9278	11.0108	13.5885	10.5302	13.9693	0.774935	-0.367853	No	No
47131	47131+	+	1	1.01042	4.25112	1.18673	6.58302	1.00098	1.00521	2.71892	3.792	2.70484	1.43554	No	No
47311	47311-	-	15	12.125	6.37667	4.74693	21.6299	12.0118	13.5625	5.5618	16.8209	0.410087	-1.286	No	No
47404	47404+	+	28	21.2188	26.5695	17.801	11.2852	26.0256	24.6094	22.1852	18.6554	0.901495	-0.149608	No	No
47609	47609-	-	4	7.07292	2.12556	2.37347	2.82129	7.00689	5.53646	2.24951	4.91409	0.406309	-1.29935	No	No
47661	47661-	-	1	3.03125	1.06278	2.37347	0.940431	1.00098	2.01563	1.71812	0.970708	0.852402	-0.230395	No	No
47848	47848-	-	3	6.0625	8.50223	4.74693	4.70216	6.00591	4.53125	6.62458	5.35403	1.46198	0.54792	No	No
48141	48141-	-	2	1.01042	1.06278	2.37347	0.940431	1.00098	1.50521	1.71812	0.970708	1.14145	0.19087	No	No
48150	48150-	-	32	18.1875	26.5695	18.9877	4.70216	6.00591	25.0938	22.7786	5.35403	0.90774	-0.139649	No	No
48278	48278-	-	1	7.07292	1.06278	1.18673	2.82129	1.00098	4.03646	1.12476	1.91114	0.278649	-1.84348	No	No
48718	48718-	-	3	2.02083	1.06278	3.5602	4.70216	3.00295	2.51042	2.31149	3.85255	0.920759	-0.119104	No	No
48751	48751-	-	2	4.04167	1.06278	1.18673	4.70216	1.00098	3.02083	1.12476	2.85157	0.372333	-1.42533	No	No
49027	49027-	-	7	6.0625	5.3139	3.5602	9.40431	8.00788	6.53125	4.43705	8.70609	0.679356	-0.557759	No	No
49050	49050+	+	6	6.0625	1.06278	2.37347	15.0469	6.00591	6.03125	1.71812	10.5264	0.28487	-1.81162	No	No
49609	49609-	-	4	6.0625	7.43945	4.74693	0.940431	1.00098	5.03125	6.09319	0.970708	1.21107	0.276281	No	No
49852	49852-	-	1	1.01042	2.12556	2.37347	1.88086	1.00098	1.00521	2.24951	1.44092	2.23786	1.16212	No	No
49865	49865-	-	4	4.04167	11.6906	10.6806	2.82129	2.00197	4.02083	11.1856	2.41163	2.78191	1.47607	No	No
49876	49876-	-	1	1.01042	4.25112	4.74693	0.940431	1.00098	1.00521	4.49902	0.970708	4.47571	2.16212	No	No
49921	49921-	-	1	4.04167	1.06278	2.37347	2.82129	7.00689	2.52083	1.71812	4.91409	0.681569	-0.553068	No	No
49932	49932-	-	1	3.03125	1.06278	1.18673	2.82129	1.00098	2.01563	1.12476	1.91114	0.558018	-0.841616	No	No
49939	49939-	-	1	3.03125	3.18834	1.18673	1.88086	2.00197	2.01563	2.18754	1.94142	1.08529	0.118078	No	No
49970	49970-	-	1	1.01042	1.06278	1.18673	0.940431	1.00098	1.00521	1.12476	0.970708	1.11893	0.162117	No	No
50010	50010-	-	10	6.0625	7.43945	3.5602	19.7491	11.0108	8.03125	5.49983	15.3799	0.684803	-0.546239	No	No
50037	50037-	-	1	3.03125	1.06278	1.18673	12.2256	6.00591	2.01563	1.12476	9.11576	0.558018	-0.841616	No	No
50060	50060-	-	3	2.02083	3.18834	3.5602	1.88086	4.00394	2.51042	3.37427	2.9424	1.34411	0.426648	No	No
50063	50063-	-	4	4.04167	2.12556	1.18673	2.82129	3.00295	4.02083	1.65615	2.91212	0.411891	-1.27967	No	No
50071	50071-	-	1	7.07292	5.3139	4.74693	2.82129	3.00295	4.03646	5.03041	2.91212	1.24624	0.317586	No	No
50084	50084-	-	1	3.03125	5.3139	1.18673	7.52345	7.00689	2.01563	3.25031	7.26517	1.61256	0.689351	No	No
50186	50186-	-	25	40.4167	40.3856	49.8428	45.1407	57.0561	32.7083	45.1142	51.0984	1.37929	0.463923	No	No
50195	50195-	-	6	9.09376	3.18834	8.30713	4.70216	6.00591	7.54688	5.74774	5.35403	0.761604	-0.392886	No	No
50209	50209-	-	19	15.1563	18.0672	13.0541	2.82129	5.00492	17.0781	15.5607	3.91311	0.911145	-0.134247	No	No
50213	50213-	-	5	4.04167	2.12556	7.1204	0.940431	3.00295	4.52083	4.62298	1.97169	1.02259	0.0322338	No	No
50222	50222-	-	11	18.1875	18.0672	10.6806	10.3447	22.0217	14.5938	14.3739	16.1832	0.984936	-0.0218974	No	No
50230	50230-	-	1	5.05209	3.18834	1.18673	3.76172	3.00295	3.02604	2.18754	3.38234	0.722903	-0.468126	No	No
50257	50257-	-	1	1.01042	6.37667	8.30713	0.940431	4.00394	1.00521	7.3419	2.47218	7.30386	2.86866	No	No
50260	50260-	-	2	4.04167	2.12556	2.37347	2.82129	3.00295	3.02083	2.24951	2.91212	0.744666	-0.425335	No	No
50297	50297-	-	6	3.03125	3.18834	2.37347	3.76172	7.00689	4.51563	2.7809	5.38431	0.61584	-0.699373	No	No
50328	50328-	-	13	14.1458	11.6906	10.6806	15.0469	21.0207	13.5729	11.1856	18.0338	0.82411	-0.279091	No	No
50341	50341-	-	10	11.1146	4.25112	4.74693	20.6895	28.0276	10.5573	4.49902	24.3585	0.426153	-1.23056	No	No
50347	50347-	-	11	14.1458	8.50223	9.49387	16.9278	15.0148	12.5729	8.99805	15.9713	0.715669	-0.482636	No	No
50401	50401-	-	7	4.04167	17.0045	4.74693	0.940431	3.00295	5.52083	10.8757	1.97169	1.96994	0.97815	No	No
50407	50407-	-	10	5.05209	13.8161	14.2408	6.58302	23.0226	7.52604	14.0285	14.8028	1.86399	0.898394	No	No
50411	50411-	-	14	11.1146	11.6906	15.4275	12.2256	16.0158	12.5573	13.5591	14.1207	1.07977	0.110731	No	No
50420	50420-	-	5	11.1146	2.12556	7.1204	13.166	9.00886	8.0573	4.62298	11.0874	0.573763	-0.801473	No	No
50484	50484-	-	2	3.03125	1.06278	2.37347	8.46388	3.00295	2.51563	1.71812	5.73342	0.68298	-0.550084	No	No
50490	50490-	-	2	4.04167	1.06278	1.18673	2.82129	3.00295	3.02083	1.12476	2.91212	0.372333	-1.42533	No	No
50525	50525-	-	5	2.02083	2.12556	2.37347	13.166	3.00295	3.51042	2.24951	8.08449	0.640811	-0.64203	No	No
50565	50565+	+	267	265.74	254.004	201.745	339.496	295.29	266.37	227.874	317.393	0.855481	-0.225192	No	No
50570	50570+	+	229	215.219	184.924	131.727	209.716	154.152	222.109	158.325	181.934	0.712826	-0.488377	No	No
50573	50573+	+	112	107.104	95.6501	74.7642	80.8771	79.0778	109.552	85.2072	79.9774	0.777777	-0.362571	No	No
50575	50575-	-	7	5.05209	4.25112	2.37347	6.58302	2.00197	6.02604	3.31229	4.29249	0.549663	-0.863381	No	No
50578	50578+	+	55	43.4479	54.2017	47.4693	21.6299	19.0187	49.224	50.8355	20.3243	1.03274	0.0464762	No	No
50583	50583-	-	10	8.08334	8.50223	11.8673	5.64259	7.00689	9.04167	10.1848	6.32474	1.12643	0.171754	No	No
50584	50584+	+	7	4.04167	7.43945	1.18673	8.46388	6.00591	5.52083	4.31309	7.23489	0.781239	-0.356163	No	No
50596	50596+	+	11	9.09376	13.8161	15.4275	4.70216	12.0118	10.0469	14.6218	8.35699	1.45536	0.541377	No	No
50603	50603+	+	46	31.3229	27.6323	33.2285	22.5703	13.0128	38.6615	30.4304	17.7916	0.787099	-0.345383	No	No
50612	50612+	+	4	1.01042	3.18834	2.37347	0.940431	1.00098	2.50521	2.7809	0.970708	1.11005	0.150622	No	No
50620	50620+	+	11	7.07292	3.18834	3.5602	0.940431	1.00098	9.03646	3.37427	0.970708	0.373406	-1.42118	No	No
50643	50643-	-	1	1.01042	1.06278	2.37347	2.82129	6.00591	1.00521	1.71812	4.4136	1.70922	0.773338	No	No
50644	50644+	+	14	14.1458	3.18834	5.93367	15.9873	16.0158	14.0729	4.561	16.0015	0.324098	-1.6255	No	No
50653	50653+	+	4	6.0625	5.3139	1.18673	12.2256	7.00689	5.03125	3.25031	9.61625	0.646025	-0.630338	No	No
50657	50657-	-	5	7.07292	1.06278	5.93367	3.76172	6.00591	6.03646	3.49822	4.88382	0.579516	-0.787081	No	No
50660	50660+	+	19	28.2917	14.8789	14.2408	26.3321	21.0207	23.6458	14.5599	23.6764	0.615747	-0.699591	No	No
50668	50668+	+	8	10.1042	7.43945	3.5602	14.1065	11.0108	9.05209	5.49983	12.5586	0.607576	-0.718864	No	No
50679	50679+	+	61	87.9063	44.6367	45.0959	49.8428	82.0807	74.4532	44.8663	65.9618	0.602611	-0.730701	No	No
50686	50686-	-	7	2.02083	3.18834	8.30713	15.9873	1.00098	4.51042	5.74774	8.49416	1.27432	0.349733	No	No
50687	50687+	+	35	53.5521	56.3273	29.6683	28.2129	45.0443	44.2761	42.9978	36.6286	0.97113	-0.0422635	No	No
50691	50691+	+	3	9.09376	2.12556	7.1204	2.82129	9.00886	6.04688	4.62298	5.91508	0.764523	-0.387368	No	No
50695	50695+	+	4	1.01042	2.12556	1.18673	0.940431	1.00098	2.50521	1.65615	0.970708	0.661081	-0.597101	No	No
50696	50696-	-	1	12.125	1.06278	1.18673	2.82129	3.00295	6.5625	1.12476	2.91212	0.171391	-2.54463	No	No
50698	50698+	+	1	9.09376	4.25112	7.1204	3.76172	6.00591	5.04688	5.68576	4.88382	1.12659	0.171962	No	No
50720	50720+	+	5	2.02083	10.6278	8.30713	5.64259	16.0158	3.51042	9.46746	10.8292	2.69696	1.43134	No	No
50726	50726+	+	1	8.08334	9.56501	5.93367	1.88086	7.00689	4.54167	7.74934	4.44388	1.70628	0.770851	No	No
50734	50734+	+	2	4.04167	4.25112	1.18673	2.82129	2.00197	3.02083	2.71892	2.41163	0.900057	-0.151911	No	No
50737	50737+	+	9	15.1563	7.43945	5.93367	6.58302	6.00591	12.0781	6.68656	6.29446	0.553609	-0.853061	No	No
50747	50747+	+	4	12.125	12.7533	5.93367	6.58302	10.0098	8.0625	9.34351	8.29643	1.15888	0.212736	No	No
50752	50752+	+	9	7.07292	10.6278	2.37347	3.76172	9.00886	8.03646	6.50063	6.38529	0.808892	-0.305981	No	No
50753	50753-	-	5	4.04167	2.12556	4.74693	6.58302	8.00788	4.52083	3.43625	7.29545	0.760091	-0.395756	No	No
50755	50755+	+	17	7.07292	9.56501	5.93367	5.64259	8.00788	12.0365	7.74934	6.82523	0.643822	-0.635266	No	No
50761	50761+	+	21	16.1667	22.3184	10.6806	7.52345	5.00492	18.5833	16.4995	6.26419	0.887864	-0.171589	No	No
50761	50761-	-	5	3.03125	1.06278	3.5602	6.58302	5.00492	4.01563	2.31149	5.79397	0.575624	-0.796802	No	No
50780	50780-	-	1	1.01042	2.12556	1.18673	0.940431	2.00197	1.00521	1.65615	1.4712	1.64756	0.720335	No	No
50783	50783+	+	6	7.07292	2.12556	5.93367	5.64259	6.00591	6.53646	4.02961	5.82425	0.616482	-0.697868	No	No
50790	50790+	+	1	1.01042	1.06278	1.18673	0.940431	1.00098	1.00521	1.12476	0.970708	1.11893	0.162117	No	No
50791	50791-	-	6	5.05209	4.25112	2.37347	7.52345	11.0108	5.52604	3.31229	9.26714	0.599397	-0.738417	No	No
50793	50793+	+	1	1.01042	1.06278	2.37347	4.70216	2.00197	1.00521	1.71812	3.35206	1.70922	0.773338	No	No
50818	50818+	+	2	3.03125	5.3139	5.93367	2.82129	2.00197	2.51563	5.62378	2.41163	2.23554	1.16062	No	No
50819	50819-	-	6	6.0625	7.43945	4.74693	10.3447	12.0118	6.03125	6.09319	11.1783	1.01027	0.0147411	No	No
50824	50824+	+	5	4.04167	7.43945	8.30713	4.70216	3.00295	4.52083	7.87329	3.85255	1.74156	0.800378	No	No
50843	50843-	-	1	2.02083	1.06278	1.18673	0.940431	3.00295	1.51042	1.12476	1.97169	0.744666	-0.425335	No	No
50849	50849+	+	1	2.02083	1.06278	1.18673	0.940431	1.00098	1.51042	1.12476	0.970708	0.744666	-0.425335	No	No
50861	50861-	-	1	8.08334	2.12556	1.18673	3.76172	1.00098	4.54167	1.65615	2.38135	0.364656	-1.45539	No	No
50866	50866-	-	1	1.01042	1.06278	1.18673	0.940431	1.00098	1.00521	1.12476	0.970708	1.11893	0.162117	No	No
50876	50876-	-	11	10.1042	6.37667	2.37347	4.70216	8.00788	10.5521	4.37507	6.35502	0.414617	-1.27015	No	No
50891	50891-	-	1	7.07292	4.25112	4.74693	0.940431	4.00394	4.03646	4.49902	2.47218	1.1146	0.156522	No	No
50906	50906-	-	2	1.01042	1.06278	2.37347	2.82129	1.00098	1.50521	1.71812	1.91114	1.14145	0.19087	No	No
50933	50933-	-	13	16.1667	13.8161	9.49387	8.46388	10.0098	14.5833	11.655	9.23686	0.7992	-0.323372	No	No
50936	50936+	+	7	14.1458	9.56501	11.8673	14.1065	15.0148	10.5729	10.7162	14.5606	1.01355	0.0194157	No	No
50939	50939-	-	2	1.01042	2.12556	1.18673	2.82129	2.00197	1.50521	1.65615	2.41163	1.10028	0.137866	No	No
50954	50954-	-	7	7.07292	1.06278	8.30713	12.2256	10.0098	7.03646	4.68496	11.1177	0.665812	-0.586814	No	No
50958	50958-	-	20	22.2292	14.8789	24.9214	26.3321	23.0226	21.1146	19.9002	24.6774	0.942484	-0.0854606	No	No
50963	50963-	-	4	4.04167	3.18834	1.18673	7.52345	7.00689	4.02083	2.18754	7.26517	0.54405	-0.878189	No	No
50968	50968-	-	7	6.0625	3.18834	2.37347	4.70216	9.00886	6.53125	2.7809	6.85551	0.425784	-1.23181	No	No
50972	50972-	-	14	5.05209	3.18834	4.74693	0.940431	6.00591	9.52604	3.96764	3.47317	0.416504	-1.2636	No	No
50990	50990-	-	22	25.2604	19.13	20.1745	32.9151	20.0197	23.6302	19.6522	26.4674	0.831657	-0.265939	No	No
50999	50999+	+	2	3.03125	8.50223	8.30713	2.82129	3.00295	2.51563	8.40468	2.91212	3.34099	1.74028	No	No
50999	50999-	-	4	7.07292	1.06278	3.5602	2.82129	9.00886	5.53646	2.31149	5.91508	0.417503	-1.26014	No	No
51002	51002-	-	3	10.1042	4.25112	1.18673	13.166	5.00492	6.55209	2.71892	9.08548	0.414971	-1.26892	No	No
51014	51014-	-	2	2.02083	8.50223	3.5602	16.9278	14.0138	2.01042	6.03122	15.4708	2.99998	1.58495	No	No
51017	51017-	-	6	12.125	8.50223	8.30713	10.3447	13.0128	9.0625	8.40468	11.6788	0.927413	-0.108716	No	No
51028	51028-	-	1	1.01042	1.06278	1.18673	4.70216	13.0128	1.00521	1.12476	8.85748	1.11893	0.162117	No	No
51032	51032-	-	1	2.02083	1.06278	1.18673	5.64259	4.00394	1.51042	1.12476	4.82326	0.744666	-0.425335	No	No
51034	51034+	+	1	3.03125	2.12556	1.18673	0.940431	1.00098	2.01563	1.65615	0.970708	0.821653	-0.283398	No	No
51062	51062-	-	2	1.01042	1.06278	3.5602	6.58302	4.00394	1.50521	2.31149	5.29348	1.53566	0.618859	No	No
51063	51063-	-	1	1.01042	1.06278	1.18673	16.9278	31.0305	1.00521	1.12476	23.9791	1.11893	0.162117	No	No
51064	51064-	-	1	2.02083	1.06278	1.18673	10.3447	21.0207	1.51042	1.12476	15.6827	0.744666	-0.425335	No	No
51065	51065-	-	1	1.01042	1.06278	1.18673	8.46388	13.0128	1.00521	1.12476	10.7383	1.11893	0.162117	No	No
51066	51066-	-	1	2.02083	1.06278	1.18673	11.2852	3.00295	1.51042	1.12476	7.14406	0.744666	-0.425335	No	No
51067	51067-	-	1	1.01042	1.06278	1.18673	6.58302	11.0108	1.00521	1.12476	8.79692	1.11893	0.162117	No	No
51068	51068-	-	1	1.01042	1.06278	1.18673	8.46388	4.00394	1.00521	1.12476	6.23391	1.11893	0.162117	No	No
51077	51077-	-	2	1.01042	1.06278	1.18673	0.940431	4.00394	1.50521	1.12476	2.47218	0.747243	-0.420351	No	No
51092	51092-	-	1	1.01042	1.06278	1.18673	5.64259	6.00591	1.00521	1.12476	5.82425	1.11893	0.162117	No	No
51093	51093-	-	1	1.01042	1.06278	1.18673	12.2256	10.0098	1.00521	1.12476	11.1177	1.11893	0.162117	No	No
51094	51094-	-	1	1.01042	1.06278	1.18673	15.0469	13.0128	1.00521	1.12476	14.0298	1.11893	0.162117	No	No
51097	51097-	-	1	1.01042	1.06278	1.18673	4.70216	7.00689	1.00521	1.12476	5.85452	1.11893	0.162117	No	No
51108	51108-	-	21	24.25	28.695	16.6143	15.0469	16.0158	22.625	22.6547	15.5313	1.00131	0.00188899	No	No
51141	51141-	-	6	7.07292	9.56501	4.74693	1.88086	4.00394	6.53646	7.15597	2.9424	1.09478	0.130638	No	No
51148	51148-	-	9	8.08334	3.18834	4.74693	2.82129	3.00295	8.54167	3.96764	2.91212	0.464504	-1.10624	No	No
51159	51159-	-	27	20.2083	27.6323	28.4816	8.46388	29.0286	23.6042	28.0569	18.7462	1.18864	0.249315	No	No
51172	51172-	-	60	53.5521	88.2107	58.1499	40.4385	55.0542	56.7761	73.1803	47.7463	1.28893	0.366173	No	No
51176	51176-	-	1	5.05209	3.18834	4.74693	0.940431	2.00197	3.02604	3.96764	1.4712	1.31116	0.390847	No	No
51183	51183-	-	2	5.05209	15.9417	8.30713	3.76172	3.00295	3.52604	12.1244	3.38234	3.43853	1.78179	No	No
51189	51189-	-	57	39.4063	76.5201	66.4571	16.9278	18.0177	48.2031	71.4886	17.4727	1.48307	0.568586	No	No
51232	51232-	-	5	4.04167	7.43945	3.5602	4.70216	3.00295	4.52083	5.49983	3.85255	1.21655	0.282797	No	No
51241	51241-	-	5	1.01042	3.18834	2.37347	0.940431	1.00098	3.00521	2.7809	0.970708	0.925361	-0.111912	No	No
51277	51277-	-	5	5.05209	7.43945	9.49387	11.2852	4.00394	5.02604	8.46666	7.64456	1.68456	0.75237	No	No
51283	51283-	-	12	15.1563	7.43945	14.2408	6.58302	11.0108	13.5781	10.8401	8.79692	0.798352	-0.324903	No	No
51341	51341-	-	9	16.1667	7.43945	8.30713	10.3447	8.00788	12.5833	7.87329	9.17631	0.625692	-0.676476	No	No
51365	51365-	-	7	8.08334	6.37667	5.93367	2.82129	2.00197	7.54167	6.15517	2.41163	0.816155	-0.293085	No	No
51374	51374-	-	2	1.01042	8.50223	1.18673	3.76172	4.00394	1.50521	4.84448	3.88283	3.21848	1.68638	No	No
51419	51419-	-	2	5.05209	5.3139	4.74693	11.2852	11.0108	3.52604	5.03041	11.148	1.42665	0.512627	No	No
51423	51423-	-	3	7.07292	4.25112	2.37347	8.46388	7.00689	5.03646	3.31229	7.73539	0.657663	-0.604581	No	No
51428	51428-	-	1	1.01042	1.06278	1.18673	2.82129	10.0098	1.00521	1.12476	6.41557	1.11893	0.162117	No	No
51446	51446-	-	23	19.1979	23.3811	5.93367	31.0342	23.0226	21.099	14.6574	27.0284	0.694698	-0.525543	No	No
51455	51455-	-	6	7.07292	6.37667	8.30713	14.1065	13.0128	6.53646	7.3419	13.5596	1.12322	0.167645	No	No
51501	51501-	-	4	2.02083	1.06278	3.5602	2.82129	1.00098	3.01042	2.31149	1.91114	0.76783	-0.381141	No	No
51510	51510-	-	15	30.3125	10.6278	9.49387	21.6299	43.0423	22.6563	10.0608	32.3361	0.444064	-1.17116	No	No
51514	51514-	-	9	15.1563	5.3139	5.93367	9.40431	12.0118	12.0781	5.62378	10.7081	0.465617	-1.10278	No	No
51518	51518-	-	9	3.03125	1.06278	1.18673	10.3447	9.00886	6.01563	1.12476	9.6768	0.186972	-2.4191	No	No
51524	51524-	-	9	10.1042	2.12556	7.1204	15.9873	19.0187	9.55209	4.62298	17.503	0.483976	-1.04699	No	No
51561	51561-	-	4	10.1042	1.06278	8.30713	4.70216	7.00689	7.05209	4.68496	5.85452	0.664336	-0.590014	No	No
51622	51622+	+	1	3.03125	5.3139	5.93367	1.88086	4.00394	2.01563	5.62378	2.9424	2.79009	1.48031	No	No
51654	51654-	-	11	20.2083	132.847	92.5652	9.40431	10.0098	15.6042	112.706	9.70708	7.22283	2.85256	No	No
51658	51658-	-	13	11.1146	13.8161	23.7347	3.76172	18.0177	12.0573	18.7754	10.8897	1.55718	0.638937	No	No
51665	51665-	-	1	5.05209	1.06278	3.5602	4.70216	4.00394	3.02604	2.31149	4.35305	0.763865	-0.38861	No	No
51678	51678+	+	1	1.01042	5.3139	7.1204	0.940431	1.00098	1.00521	6.21715	0.970708	6.18493	2.62876	No	No
51722	51722+	+	1	1.01042	5.3139	11.8673	1.88086	1.00098	1.00521	8.59061	1.44092	8.5461	3.09527	No	No
51749	51749-	-	8	19.1979	20.1928	14.2408	3.76172	7.00689	13.599	17.2168	5.38431	1.26604	0.34032	No	No
51760	51760-	-	33	8.08334	23.3811	27.2949	10.3447	10.0098	20.5417	25.338	10.1773	1.23349	0.302749	No	No
51763	51763-	-	9	5.05209	5.3139	4.74693	4.70216	1.00098	7.02604	5.03041	2.85157	0.715967	-0.482035	No	No
51768	51768-	-	24	12.125	19.13	18.9877	0.940431	4.00394	18.0625	19.0589	2.47218	1.05516	0.0774654	No	No
51771	51771-	-	12	8.08334	22.3184	13.0541	3.76172	2.00197	10.0417	17.6862	2.88185	1.76128	0.816626	No	No
51779	51779-	-	19	16.1667	9.56501	9.49387	7.52345	18.0177	17.5833	9.52944	12.7706	0.541958	-0.883746	No	No
51782	51782-	-	78	69.7188	52.0762	66.4571	126.018	164.161	73.8594	59.2666	145.09	0.802425	-0.317562	No	No
51797	51797-	-	4	1.01042	5.3139	4.74693	3.76172	1.00098	2.50521	5.03041	2.38135	2.00798	1.00575	No	No
51899	51899-	-	23	29.3021	22.3184	17.801	23.5108	20.0197	26.1511	20.0597	21.7652	0.76707	-0.38257	No	No
51981	51981+	+	19	29.3021	40.3856	15.4275	37.6172	46.0453	24.1511	27.9066	41.8313	1.1555	0.208519	No	No
51990	51990+	+	3	2.02083	1.06278	3.5602	0.940431	4.00394	2.51042	2.31149	2.47218	0.920759	-0.119104	No	No
52054	52054+	+	3	1.01042	3.18834	2.37347	0.940431	3.00295	2.00521	2.7809	1.97169	1.38684	0.471801	No	No
52086	52086+	+	36	48.5	28.695	26.1081	27.2725	28.0276	42.25	27.4016	27.65	0.648558	-0.624693	No	No
52127	52127+	+	6	6.0625	6.37667	7.1204	1.88086	1.00098	6.03125	6.74854	1.44092	1.11893	0.162117	No	No
52131	52131+	+	8	5.05209	7.43945	3.5602	3.76172	3.00295	6.52604	5.49983	3.38234	0.842751	-0.246822	No	No
52227	52227+	+	10	1.01042	3.18834	3.5602	3.76172	6.00591	5.50521	3.37427	4.88382	0.612923	-0.706222	No	No
52528	52528-	-	2	3.03125	1.06278	3.5602	0.940431	5.00492	2.51563	2.31149	2.97268	0.918853	-0.122094	No	No
52635	52635-	-	3	1.01042	8.50223	5.93367	1.88086	1.00098	2.00521	7.21795	1.44092	3.5996	1.84784	No	No
52673	52673-	-	1	1.01042	1.06278	1.18673	0.940431	1.00098	1.00521	1.12476	0.970708	1.11893	0.162117	No	No
52694	52694-	-	2	4.04167	2.12556	1.18673	0.940431	1.00098	3.02083	1.65615	0.970708	0.548241	-0.867118	No	No
52697	52697-	-	7	8.08334	5.3139	9.49387	11.2852	11.0108	7.54167	7.40388	11.148	0.98173	-0.0266021	No	No
52706	52706-	-	1	1.01042	1.06278	1.18673	0.940431	3.00295	1.00521	1.12476	1.97169	1.11893	0.162117	No	No
52716	52716+	+	2	1.01042	1.06278	1.18673	6.58302	7.00689	1.50521	1.12476	6.79496	0.747243	-0.420351	No	No
52810	52810+	+	43	39.4063	38.26	9.49387	65.8302	102.1	41.2031	23.877	83.9653	0.579494	-0.787135	No	No
52832	52832-	-	1	4.04167	1.06278	1.18673	1.88086	1.00098	2.52083	1.12476	1.44092	0.446184	-1.16429	No	No
52939	52939+	+	13	28.2917	24.4439	15.4275	27.2725	17.0167	20.6458	19.9357	22.1446	0.965605	-0.0504951	No	Yes
52951	52951+	+	16	29.3021	17.0045	13.0541	16.9278	35.0345	22.6511	15.0293	25.9811	0.663513	-0.591803	No	No
53003	53003+	+	1	8.08334	5.3139	4.74693	6.58302	2.00197	4.54167	5.03041	4.29249	1.10761	0.147455	No	No
53042	53042+	+	2	9.09376	5.3139	3.5602	15.0469	6.00591	5.54688	4.43705	10.5264	0.799918	-0.322076	No	No
53062	53062+	+	8	14.1458	2.12556	4.74693	6.58302	7.00689	11.0729	3.43625	6.79496	0.310329	-1.68813	No	No
53067	53067+	+	3	4.04167	2.12556	8.30713	2.82129	2.00197	3.52083	5.21635	2.41163	1.48157	0.567122	No	No
53085	53085+	+	22	24.25	25.5067	17.801	13.166	11.0108	23.125	21.6538	12.0884	0.936382	-0.0948303	No	No
53092	53092+	+	29	27.2813	31.8834	56.9632	19.7491	15.0148	28.1406	44.4233	17.3819	1.57862	0.658661	No	No
53100	53100+	+	12	13.1354	10.6278	9.49387	0.940431	2.00197	12.5677	10.0608	1.4712	0.80053	-0.320973	No	No
53123	53123+	+	6	16.1667	13.8161	4.74693	5.64259	14.0138	11.0833	9.28153	9.82819	0.837431	-0.255958	No	No
53137	53137+	+	9	11.1146	5.3139	3.5602	7.52345	6.00591	10.0573	4.43705	6.76468	0.441177	-1.18057	No	No
53145	53145+	+	9	10.1042	4.25112	3.5602	5.64259	4.00394	9.55209	3.90566	4.82326	0.40888	-1.29025	No	No
53150	53150+	+	10	6.0625	7.43945	2.37347	2.82129	2.00197	8.03125	4.90646	2.41163	0.610921	-0.710942	No	No
53154	53154+	+	24	22.2292	37.1973	27.2949	8.46388	17.0167	23.1146	32.2461	12.7403	1.39505	0.480319	No	No
53157	53157+	+	12	8.08334	25.5067	21.3612	2.82129	3.00295	10.0417	23.4339	2.91212	2.33367	1.2226	No	No
53170	53170+	+	2	1.01042	1.06278	1.18673	10.3447	3.00295	1.50521	1.12476	6.67385	0.747243	-0.420351	No	No
53171	53171+	+	1	1.01042	1.06278	1.18673	3.76172	8.00788	1.00521	1.12476	5.8848	1.11893	0.162117	No	No
53245	53245+	+	7	10.1042	9.56501	11.8673	13.166	10.0098	8.55209	10.7162	11.5879	1.25305	0.325441	No	No
53283	53283+	+	3	1.01042	1.06278	1.18673	3.76172	6.00591	2.00521	1.12476	4.88382	0.560917	-0.83414	No	No
53344	53344+	+	7	6.0625	1.06278	3.5602	3.76172	6.00591	6.53125	2.31149	4.88382	0.353912	-1.49854	No	No
53386	53386+	+	1	3.03125	1.06278	4.74693	1.88086	2.00197	2.01563	2.90486	1.94142	1.44117	0.527239	No	No
53432	53432+	+	13	22.2292	18.0672	23.7347	20.6895	14.0138	17.6146	20.901	17.3516	1.18657	0.246798	No	No
53510	53510+	+	9	12.125	5.3139	4.74693	10.3447	19.0187	10.5625	5.03041	14.6817	0.476252	-1.0702	No	No
53617	53617-	-	2	8.08334	12.7533	4.74693	0.940431	1.00098	5.04167	8.75014	0.970708	1.73556	0.795405	No	No
53752	53752+	+	10	17.1771	4.25112	4.74693	19.7491	17.0167	13.5885	4.49902	18.3829	0.331089	-1.59471	No	No
53761	53761+	+	7	11.1146	6.37667	3.5602	9.40431	11.0108	9.0573	4.96844	10.2076	0.548556	-0.866288	No	No
53794	53794+	+	16	31.3229	17.0045	16.6143	44.2003	22.0217	23.6615	16.8094	33.111	0.710411	-0.493274	No	No
53821	53821+	+	13	17.1771	10.6278	4.74693	9.40431	10.0098	15.0885	7.68736	9.70708	0.509483	-0.972893	No	No
53824	53824+	+	2	2.02083	2.12556	4.74693	5.64259	5.00492	2.01042	3.43625	5.32375	1.70922	0.773338	No	No
53827	53827+	+	31	56.5834	30.8206	30.8551	56.4259	50.0492	43.7917	30.8378	53.2375	0.704194	-0.505956	No	No
53892	53892+	+	11	3.03125	6.37667	4.74693	8.46388	4.00394	7.01563	5.5618	6.23391	0.792774	-0.335019	No	No
53938	53938+	+	13	13.1354	7.43945	4.74693	5.64259	11.0108	13.0677	6.09319	8.32671	0.466279	-1.10074	No	No
53947	53947+	+	2	1.01042	1.06278	1.18673	1.88086	3.00295	1.50521	1.12476	2.44191	0.747243	-0.420351	No	No
53989	53989+	+	4	8.08334	4.25112	2.37347	2.82129	2.00197	6.04167	3.31229	2.41163	0.548241	-0.867118	No	No
54055	54055+	+	6	7.07292	1.06278	2.37347	0.940431	3.00295	6.53646	1.71812	1.97169	0.262852	-1.92768	No	No
54130	54130+	+	6	9.09376	4.25112	2.37347	10.3447	8.00788	7.54688	3.31229	9.17631	0.438896	-1.18805	No	No
54344	54344+	+	1	5.05209	1.06278	1.18673	0.940431	1.00098	3.02604	1.12476	0.970708	0.371692	-1.42782	No	No
54369	54369+	+	11	8.08334	8.50223	5.93367	10.3447	2.00197	9.54167	7.21795	6.17336	0.756466	-0.402653	No	No
54405	54405+	+	4	4.04167	2.12556	1.18673	10.3447	6.00591	4.02083	1.65615	8.17532	0.411891	-1.27967	No	No
54413	54413+	+	5	4.04167	6.37667	1.18673	5.64259	2.00197	4.52083	3.7817	3.82228	0.836506	-0.257553	No	No
54497	54497+	+	3	10.1042	5.3139	2.37347	3.76172	3.00295	6.55209	3.84368	3.38234	0.586635	-0.769466	No	No
54587	54587+	+	1	2.02083	1.06278	1.18673	4.70216	5.00492	1.51042	1.12476	4.85354	0.744666	-0.425335	No	No
54650	54650+	+	6	13.1354	5.3139	5.93367	7.52345	10.0098	9.56771	5.62378	8.76665	0.587787	-0.766634	No	No
54667	54667+	+	6	19.1979	17.0045	7.1204	12.2256	21.0207	12.599	12.0624	16.6231	0.957415	-0.0627843	No	Yes
54690	54690+	+	8	4.04167	3.18834	8.30713	3.76172	7.00689	6.02083	5.74774	5.38431	0.954641	-0.0669698	No	Yes
54697	54697+	+	2	2.02083	2.12556	1.18673	2.82129	2.00197	2.01042	1.65615	2.41163	0.823782	-0.279665	No	No
54708	54708+	+	4	2.02083	4.25112	5.93367	5.64259	3.00295	3.01042	5.09239	4.32277	1.69159	0.75838	No	No
54718	54718+	+	1	1.01042	2.12556	4.74693	0.940431	1.00098	1.00521	3.43625	0.970708	3.41844	1.77334	No	No
54852	54852+	+	6	3.03125	1.06278	7.1204	2.82129	7.00689	4.51563	4.09159	4.91409	0.906096	-0.142264	No	No
54871	54871+	+	3	7.07292	3.18834	2.37347	3.76172	7.00689	5.03646	2.7809	5.38431	0.552154	-0.856857	No	No
54890	54890+	+	4	8.08334	5.3139	2.37347	3.76172	9.00886	6.04167	3.84368	6.38529	0.636195	-0.652459	No	No
54949	54949+	+	20	11.1146	12.7533	10.6806	12.2256	10.0098	15.5573	11.717	11.1177	0.75315	-0.408991	No	No
55087	55087+	+	1	7.07292	2.12556	2.37347	9.40431	12.0118	4.03646	2.24951	10.7081	0.557298	-0.843478	No	No
55159	55159+	+	5	12.125	6.37667	1.18673	2.82129	2.00197	8.5625	3.7817	2.41163	0.441659	-1.179	No	No
55177	55177+	+	3	4.04167	5.3139	1.18673	4.70216	4.00394	3.52083	3.25031	4.35305	0.923166	-0.115338	No	No
55321	55321+	+	3	11.1146	9.56501	11.8673	6.58302	11.0108	7.0573	10.7162	8.79692	1.51845	0.602603	No	No
55494	55494+	+	14	20.2083	12.7533	10.6806	15.9873	11.0108	17.1042	11.717	13.4991	0.685036	-0.545748	No	No
55505	55505+	+	48	66.6875	100.964	70.0173	31.0342	27.0266	57.3438	85.4906	29.0304	1.49084	0.57613	No	No
55508	55508+	+	1	1.01042	1.06278	1.18673	0.940431	3.00295	1.00521	1.12476	1.97169	1.11893	0.162117	No	No
55739	55739+	+	3	7.07292	3.18834	3.5602	3.76172	5.00492	5.03646	3.37427	4.38332	0.669968	-0.577835	No	No
56006	56006+	+	1	3.03125	3.18834	1.18673	5.64259	6.00591	2.01563	2.18754	5.82425	1.08529	0.118078	No	No
56022	56022+	+	2	3.03125	2.12556	3.5602	0.940431	1.00098	2.51563	2.84288	0.970708	1.13009	0.176435	No	No
56155	56155-	-	2	1.01042	1.06278	1.18673	0.940431	1.00098	1.50521	1.12476	0.970708	0.747243	-0.420351	No	No
56811	56811+	+	2	3.03125	1.06278	1.18673	5.64259	11.0108	2.51563	1.12476	8.32671	0.447108	-1.16131	No	No
56817	56817+	+	3	8.08334	2.12556	1.18673	3.76172	6.00591	5.54167	1.65615	4.88382	0.298853	-1.74249	No	No
56834	56834+	+	1	2.02083	1.06278	2.37347	10.3447	4.00394	1.51042	1.71812	7.17434	1.13752	0.185886	No	No
56888	56888+	+	11	28.2917	10.6278	9.49387	8.46388	11.0108	19.6458	10.0608	9.73736	0.51211	-0.965475	No	No
56892	56892+	+	6	11.1146	13.8161	5.93367	5.64259	8.00788	8.5573	9.8749	6.82523	1.15397	0.206611	No	No
56897	56897+	+	5	2.02083	6.37667	3.5602	9.40431	8.00788	3.51042	4.96844	8.70609	1.41534	0.50115	No	No
57020	57020+	+	2	8.08334	7.43945	3.5602	4.70216	8.00788	5.04167	5.49983	6.35502	1.09087	0.125485	No	No
57045	57045+	+	7	11.1146	6.37667	9.49387	13.166	9.00886	9.0573	7.93527	11.0874	0.876119	-0.190801	No	No
57048	57048+	+	4	12.125	2.12556	7.1204	7.52345	8.00788	8.0625	4.62298	7.76566	0.573393	-0.802405	No	No
57054	57054+	+	7	14.1458	1.06278	5.93367	12.2256	10.0098	10.5729	3.49822	11.1177	0.330866	-1.59568	No	No
57073	57073+	+	3	8.08334	9.56501	4.74693	5.64259	8.00788	5.54167	7.15597	6.82523	1.2913	0.368827	No	No
57114	57114+	+	2	1.01042	1.06278	1.18673	0.940431	6.00591	1.50521	1.12476	3.47317	0.747243	-0.420351	No	No
57139	57139+	+	21	23.2396	28.695	20.1745	7.52345	10.0098	22.1198	24.4348	8.76665	1.10466	0.143596	No	No
57156	57156+	+	2	6.0625	5.3139	2.37347	2.82129	8.00788	4.03125	3.84368	5.41459	0.953471	-0.0687393	No	Yes
57181	57181+	+	5	4.04167	8.50223	7.1204	2.82129	2.00197	4.52083	7.81132	2.41163	1.72785	0.788977	No	No
57222	57222+	+	1	1.01042	2.12556	4.74693	1.88086	1.00098	1.00521	3.43625	1.44092	3.41844	1.77334	No	No
57228	57228+	+	1	1.01042	3.18834	3.5602	1.88086	1.00098	1.00521	3.37427	1.44092	3.35678	1.74708	No	No
57252	57252+	+	1	1.01042	5.3139	2.37347	2.82129	3.00295	1.00521	3.84368	2.91212	3.82376	1.93499	No	No
57277	57277+	+	1	1.01042	2.12556	8.30713	0.940431	2.00197	1.00521	5.21635	1.4712	5.18932	2.37554	No	No
57281	57281+	+	1	3.03125	4.25112	2.37347	2.82129	1.00098	2.01563	3.31229	1.91114	1.64331	0.716602	No	No
57284	57284+	+	6	10.1042	21.2556	11.8673	7.52345	11.0108	8.05209	16.5615	9.26714	2.05679	1.0404	No	No
57291	57291+	+	4	5.05209	14.8789	16.6143	2.82129	5.00492	4.52604	15.7466	3.91311	3.47911	1.79872	No	No
57296	57296+	+	6	1.01042	4.25112	2.37347	2.82129	2.00197	3.50521	3.31229	2.41163	0.944963	-0.0816707	No	No
57301	57301+	+	4	5.05209	3.18834	10.6806	0.940431	1.00098	4.52604	6.93447	0.970708	1.53213	0.615535	No	No
57565	57565+	+	5	3.03125	4.25112	1.18673	0.940431	2.00197	4.01563	2.71892	1.4712	0.677086	-0.562589	No	No
57604	57604-	-	2	1.01042	1.06278	1.18673	0.940431	1.00098	1.50521	1.12476	0.970708	0.747243	-0.420351	No	No
57890	57890+	+	1	3.03125	1.06278	3.5602	1.88086	2.00197	2.01563	2.31149	1.94142	1.14679	0.197595	No	No
58010	58010+	+	12	4.04167	1.06278	1.18673	2.82129	1.00098	8.02083	1.12476	1.91114	0.140229	-2.83414	No	No
58014	58014+	+	2	4.04167	1.06278	1.18673	8.46388	6.00591	3.02083	1.12476	7.23489	0.372333	-1.42533	No	No
58036	58036+	+	9	6.0625	7.43945	3.5602	8.46388	13.0128	7.53125	5.49983	10.7383	0.730267	-0.453504	No	No
58117	58117+	+	153	134.385	206.179	131.727	219.12	177.174	143.693	168.953	198.147	1.1758	0.233637	No	No
58137	58137+	+	2	2.02083	2.12556	3.5602	2.82129	2.00197	2.01042	2.84288	2.41163	1.41407	0.499858	No	No
58138	58138+	+	8	2.02083	4.25112	5.93367	4.70216	1.00098	5.01042	5.09239	2.85157	1.01636	0.0234126	No	No
58236	58236+	+	1	2.02083	5.3139	5.93367	3.76172	4.00394	1.51042	5.62378	3.88283	3.72333	1.89659	No	No
58341	58341+	+	3	2.02083	6.37667	2.37347	2.82129	4.00394	2.51042	4.37507	3.41262	1.74277	0.801379	No	No
58414	58414+	+	2	3.03125	1.06278	3.5602	6.58302	6.00591	2.51563	2.31149	6.29446	0.918853	-0.122094	No	No
58426	58426+	+	3	1.01042	4.25112	5.93367	3.76172	4.00394	2.00521	5.09239	3.88283	2.53958	1.34459	No	No
58431	58431+	+	7	9.09376	10.6278	16.6143	11.2852	1.00098	8.04688	13.621	6.14308	1.69271	0.759335	No	No
58479	58479+	+	6	7.07292	7.43945	4.74693	6.58302	6.00591	6.53646	6.09319	6.29446	0.932185	-0.101311	No	No
58484	58484+	+	5	3.03125	10.6278	7.1204	2.82129	2.00197	4.01563	8.8741	2.41163	2.20989	1.14398	No	No
58538	58538+	+	14	5.05209	10.6278	15.4275	5.64259	4.00394	9.52604	13.0277	4.82326	1.36758	0.451629	No	No
58547	58547+	+	3	1.01042	2.12556	5.93367	0.940431	1.00098	2.00521	4.02961	0.970708	2.00957	1.00689	No	No
58550	58550+	+	16	27.2813	15.9417	13.0541	10.3447	11.0108	21.6406	14.4979	10.6778	0.669938	-0.577901	No	No
58612	58612+	+	3	5.05209	2.12556	3.5602	7.52345	6.00591	4.02604	2.84288	6.76468	0.706122	-0.50201	No	No
58622	58622+	+	3	7.07292	1.06278	1.18673	3.76172	4.00394	5.03646	1.12476	3.88283	0.223323	-2.1628	No	No
58676	58676+	+	1	3.03125	3.18834	2.37347	2.82129	1.00098	2.01563	2.7809	1.91114	1.37967	0.464325	No	No
58702	58702+	+	1	3.03125	2.12556	7.1204	0.940431	3.00295	2.01563	4.62298	1.97169	2.29357	1.19759	No	No
58708	58708+	+	4	10.1042	4.25112	5.93367	6.58302	9.00886	7.05209	5.09239	7.79594	0.722111	-0.469707	No	No
58732	58732+	+	3	4.04167	6.37667	5.93367	5.64259	5.00492	3.52083	6.15517	5.32375	1.74821	0.805881	No	No
58740	58740+	+	2	6.0625	3.18834	1.18673	8.46388	13.0128	4.03125	2.18754	10.7383	0.542644	-0.881922	No	No
58747	58747+	+	3	1.01042	1.06278	1.18673	6.58302	4.00394	2.00521	1.12476	5.29348	0.560917	-0.83414	No	No
58756	58756+	+	6	3.03125	1.06278	4.74693	3.76172	7.00689	4.51563	2.90486	5.38431	0.64329	-0.636459	No	No
58760	58760+	+	1	1.01042	1.06278	3.5602	2.82129	7.00689	1.00521	2.31149	4.91409	2.29951	1.20133	No	No
58793	58793+	+	1	1.01042	1.06278	1.18673	4.70216	6.00591	1.00521	1.12476	5.35403	1.11893	0.162117	No	No
58816	58816+	+	16	10.1042	18.0672	8.30713	14.1065	27.0266	13.0521	13.1872	20.5665	1.01035	0.0148566	No	No
58819	58819+	+	4	8.08334	5.3139	2.37347	14.1065	26.0256	6.04167	3.84368	20.066	0.636195	-0.652459	No	No
58832	58832+	+	3	2.02083	1.06278	1.18673	3.76172	8.00788	2.51042	1.12476	5.8848	0.448036	-1.15831	No	No
58838	58838+	+	6	16.1667	9.56501	16.6143	34.796	35.0345	11.0833	13.0896	34.9152	1.18102	0.240033	No	No
58845	58845+	+	2	1.01042	1.06278	3.5602	4.70216	6.00591	1.50521	2.31149	5.35403	1.53566	0.618859	No	No
58854	58854+	+	10	11.1146	17.0045	10.6806	29.1534	31.0305	10.5573	13.8425	30.0919	1.31118	0.390868	No	No
58867	58867+	+	1	1.01042	1.06278	1.18673	5.64259	6.00591	1.00521	1.12476	5.82425	1.11893	0.162117	No	No
58871	58871+	+	2	5.05209	1.06278	1.18673	2.82129	5.00492	3.52604	1.12476	3.91311	0.318985	-1.64844	No	No
58879	58879+	+	1	1.01042	1.06278	1.18673	10.3447	8.00788	1.00521	1.12476	9.17631	1.11893	0.162117	No	No
58882	58882+	+	1	2.02083	1.06278	1.18673	5.64259	6.00591	1.51042	1.12476	5.82425	0.744666	-0.425335	No	No
58890	58890+	+	2	2.02083	1.06278	1.18673	2.82129	8.00788	2.01042	1.12476	5.41459	0.559464	-0.837883	No	No
58901	58901+	+	13	14.1458	4.25112	1.18673	20.6895	19.0187	13.5729	2.71892	19.8541	0.20032	-2.31962	No	No
58907	58907+	+	8	8.08334	3.18834	3.5602	12.2256	13.0128	8.04167	3.37427	12.6192	0.419598	-1.25292	No	No
58918	58918+	+	2	1.01042	1.06278	2.37347	0.940431	7.00689	1.50521	1.71812	3.97366	1.14145	0.19087	No	No
58923	58923+	+	2	6.0625	7.43945	1.18673	16.9278	22.0217	4.03125	4.31309	19.4747	1.06991	0.097495	No	No
58927	58927+	+	2	5.05209	1.06278	1.18673	4.70216	5.00492	3.52604	1.12476	4.85354	0.318985	-1.64844	No	No
58936	58936+	+	36	38.3959	21.2556	14.2408	45.1407	34.0335	37.1979	17.7482	39.5871	0.477128	-1.06755	No	No
58941	58941+	+	1	3.03125	3.18834	1.18673	4.70216	5.00492	2.01563	2.18754	4.85354	1.08529	0.118078	No	No
58944	58944+	+	70	81.8438	83.9595	54.5897	84.6388	76.0748	75.9219	69.2746	80.3568	0.912446	-0.132189	No	No
58948	58948+	+	5	5.05209	9.56501	1.18673	4.70216	3.00295	5.02604	5.37587	3.85255	1.0696	0.0970758	No	No
58954	58954+	+	1	4.04167	2.12556	1.18673	7.52345	11.0108	2.52083	1.65615	9.26714	0.656983	-0.606072	No	No
58958	58958+	+	1	1.01042	1.06278	1.18673	8.46388	7.00689	1.00521	1.12476	7.73539	1.11893	0.162117	No	No
58961	58961+	+	3	5.05209	6.37667	3.5602	5.64259	12.0118	4.02604	4.96844	8.8272	1.23407	0.303429	No	No
58966	58966+	+	8	10.1042	3.18834	7.1204	12.2256	7.00689	9.05209	5.15437	9.61625	0.569412	-0.812455	No	No
58969	58969+	+	8	7.07292	7.43945	11.8673	8.46388	10.0098	7.53646	9.65339	9.23686	1.28089	0.357149	No	No
58976	58976+	+	11	21.2188	21.2556	18.9877	9.40431	24.0236	16.1094	20.1217	16.714	1.24906	0.320848	No	No
58985	58985+	+	1	1.01042	3.18834	1.18673	6.58302	10.0098	1.00521	2.18754	8.29643	2.1762	1.12181	No	No
58995	58995+	+	7	3.03125	11.6906	8.30713	12.2256	12.0118	5.01563	9.99885	12.1187	1.99354	0.995333	No	No
59017	59017+	+	51	27.2813	52.0762	45.0959	36.6768	28.0276	39.1406	48.586	32.3522	1.24132	0.311874	No	No
59026	59026+	+	2	1.01042	1.06278	1.18673	4.70216	1.00098	1.50521	1.12476	2.85157	0.747243	-0.420351	No	No
59031	59031+	+	1	1.01042	2.12556	4.74693	0.940431	3.00295	1.00521	3.43625	1.97169	3.41844	1.77334	No	No
59037	59037+	+	10	7.07292	17.0045	2.37347	3.76172	6.00591	8.53646	9.68897	4.88382	1.13501	0.182705	No	No
59050	59050+	+	3	4.04167	5.3139	2.37347	2.82129	2.00197	3.52083	3.84368	2.41163	1.0917	0.126571	No	No
59077	59077+	+	10	3.03125	5.3139	9.49387	1.88086	3.00295	6.51563	7.40388	2.44191	1.13633	0.184378	No	No
59081	59081+	+	28	9.09376	26.5695	15.4275	10.3447	4.00394	18.5469	20.9985	7.17434	1.13219	0.17911	No	No
59085	59085+	+	1	1.01042	1.06278	1.18673	0.940431	1.00098	1.00521	1.12476	0.970708	1.11893	0.162117	No	No
59090	59090+	+	52	25.2604	63.7667	46.2826	16.9278	12.0118	38.6302	55.0247	14.4698	1.42439	0.510349	No	No
59105	59105+	+	12	5.05209	11.6906	18.9877	1.88086	2.00197	8.52604	15.3392	1.94142	1.79909	0.84727	No	No
59117	59117+	+	7	9.09376	7.43945	7.1204	0.940431	4.00394	8.04688	7.27993	2.47218	0.90469	-0.144505	No	No
59126	59126+	+	31	17.1771	28.695	26.1081	10.3447	16.0158	24.0885	27.4016	13.1802	1.13754	0.185912	No	No
59132	59132+	+	8	5.05209	8.50223	9.49387	5.64259	6.00591	6.52604	8.99805	5.82425	1.37879	0.463404	No	No
59136	59136+	+	24	10.1042	17.0045	22.5479	4.70216	2.00197	17.0521	19.7762	3.35206	1.15975	0.213817	No	No
59140	59140+	+	5	7.07292	5.3139	8.30713	8.46388	7.00689	6.03646	6.81051	7.73539	1.12823	0.174061	No	No
59197	59197+	+	1	1.01042	1.06278	1.18673	6.58302	8.00788	1.00521	1.12476	7.29545	1.11893	0.162117	No	No
59202	59202+	+	4	1.01042	6.37667	1.18673	5.64259	7.00689	2.50521	3.7817	6.32474	1.50954	0.594106	No	No
59207	59207+	+	19	13.1354	19.13	7.1204	11.2852	8.00788	16.0677	13.1252	9.64653	0.816869	-0.291824	No	No
59211	59211+	+	4	13.1354	5.3139	3.5602	7.52345	12.0118	8.56771	4.43705	9.76763	0.51788	-0.94931	No	No
59214	59214+	+	3	6.0625	3.18834	7.1204	10.3447	13.0128	4.53125	5.15437	11.6788	1.13752	0.185886	No	No
59217	59217+	+	2	1.01042	1.06278	1.18673	2.82129	1.00098	1.50521	1.12476	1.91114	0.747243	-0.420351	No	No
59223	59223+	+	38	37.3854	22.3184	21.3612	41.379	42.0414	37.6927	21.8398	41.7102	0.579416	-0.787328	No	No
59244	59244+	+	7	11.1146	8.50223	3.5602	9.40431	7.00689	9.0573	6.03122	8.2056	0.665896	-0.586631	No	No
59275	59275+	+	1	1.01042	1.06278	1.18673	6.58302	11.0108	1.00521	1.12476	8.79692	1.11893	0.162117	No	No
59276	59276+	+	3	1.01042	1.06278	1.18673	0.940431	2.00197	2.00521	1.12476	1.4712	0.560917	-0.83414	No	No
59279	59279+	+	1	4.04167	1.06278	1.18673	6.58302	1.00098	2.52083	1.12476	3.792	0.446184	-1.16429	No	No
59280	59280+	+	3	3.03125	6.37667	4.74693	3.76172	5.00492	3.01563	5.5618	4.38332	1.84433	0.883095	No	No
59360	59360+	+	18	25.2604	28.695	28.4816	23.5108	29.0286	21.6302	28.5883	26.2697	1.32168	0.402378	No	No
59363	59363+	+	9	19.1979	7.43945	10.6806	15.0469	17.0167	14.099	9.06003	16.0318	0.642602	-0.638002	No	No
59415	59415+	+	4	16.1667	4.25112	7.1204	15.0469	17.0167	10.0833	5.68576	16.0318	0.563877	-0.826549	No	No
59421	59421+	+	14	8.08334	14.8789	23.7347	15.9873	23.0226	11.0417	19.3068	19.505	1.74854	0.80615	No	No
59462	59462+	+	6	2.02083	2.12556	4.74693	5.64259	8.00788	4.01042	3.43625	6.82523	0.85683	-0.222919	No	No
59465	59465+	+	3	6.0625	4.25112	1.18673	8.46388	6.00591	4.53125	2.71892	7.23489	0.600038	-0.736873	No	No
59477	59477+	+	14	18.1875	14.8789	14.2408	23.5108	25.0246	16.0938	14.5599	24.2677	0.90469	-0.144505	No	No
59492	59492+	+	11	9.09376	3.18834	10.6806	7.52345	6.00591	10.0469	6.93447	6.76468	0.690211	-0.53489	No	No
59496	59496+	+	9	4.04167	9.56501	4.74693	3.76172	2.00197	6.52083	7.15597	2.88185	1.0974	0.134091	No	No
59499	59499+	+	15	13.1354	22.3184	28.4816	7.52345	9.00886	14.0677	25.4	8.26616	1.80555	0.85244	No	No
59572	59572-	-	1	11.1146	6.37667	8.30713	16.9278	13.0128	6.0573	7.3419	14.9703	1.21208	0.277481	No	No
59582	59582+	+	26	24.25	22.3184	21.3612	17.8682	21.0207	25.125	21.8398	19.4444	0.869245	-0.202166	No	No
59591	59591+	+	8	6.0625	8.50223	3.5602	2.82129	1.00098	7.03125	6.03122	1.91114	0.857773	-0.221333	No	No
59659	59659+	+	14	7.07292	13.8161	7.1204	11.2852	3.00295	10.5365	10.4683	7.14406	0.993528	-0.0093681	No	No
59665	59665+	+	1	3.03125	5.3139	5.93367	0.940431	2.00197	2.01563	5.62378	1.4712	2.79009	1.48031	No	No
59680	59680+	+	5	3.03125	4.25112	10.6806	3.76172	5.00492	4.01563	7.46586	4.38332	1.8592	0.894683	No	No
59728	59728+	+	4	10.1042	3.18834	4.74693	6.58302	9.00886	7.05209	3.96764	7.79594	0.562619	-0.829771	No	No
59736	59736+	+	7	1.01042	4.25112	3.5602	1.88086	4.00394	4.00521	3.90566	2.9424	0.975145	-0.0363117	No	No
59741	59741+	+	7	6.0625	5.3139	3.5602	4.70216	4.00394	6.53125	4.43705	4.35305	0.679356	-0.557759	No	No
59756	59756+	+	11	7.07292	13.8161	11.8673	5.64259	11.0108	9.03646	12.8417	8.32671	1.4211	0.50701	No	No
59773	59773+	+	12	16.1667	7.43945	13.0541	5.64259	9.00886	14.0833	10.2468	7.32572	0.72758	-0.458821	No	No
59786	59786+	+	7	7.07292	9.56501	4.74693	2.82129	3.00295	7.03646	7.15597	2.91212	1.01698	0.0242979	No	No
59799	59799+	+	2	6.0625	1.06278	5.93367	3.76172	1.00098	4.03125	3.49822	2.38135	0.867776	-0.204606	No	No
60082	60082+	+	1	1.01042	1.06278	1.18673	2.82129	2.00197	1.00521	1.12476	2.41163	1.11893	0.162117	No	No
60083	60083+	+	2	1.01042	4.25112	3.5602	0.940431	4.00394	1.50521	3.90566	2.47218	2.59476	1.3756	No	No
60099	60099+	+	5	5.05209	5.3139	1.18673	2.82129	1.00098	5.02604	3.25031	1.91114	0.646694	-0.628844	No	No
60136	60136+	+	23	31.3229	26.5695	23.7347	12.2256	21.0207	27.1615	25.1521	16.6231	0.92602	-0.110884	No	No
60150	60150+	+	1	1.01042	3.18834	8.30713	2.82129	1.00098	1.00521	5.74774	1.91114	5.71795	2.5155	No	No
60178	60178+	+	1	5.05209	3.18834	7.1204	11.2852	5.00492	3.02604	5.15437	8.14505	1.70334	0.768363	No	No
60258	60258+	+	10	5.05209	8.50223	5.93367	4.70216	6.00591	7.52604	7.21795	5.35403	0.959063	-0.0603025	No	Yes
60285	60285+	+	13	16.1667	13.8161	17.801	11.2852	8.00788	14.5833	15.8086	9.64653	1.08402	0.116385	No	No
60294	60294+	+	6	3.03125	10.6278	8.30713	5.64259	7.00689	4.51563	9.46746	6.32474	2.0966	1.06805	No	No
60306	60306+	+	32	8.08334	30.8206	23.7347	15.9873	13.0128	20.0417	27.2776	14.5001	1.36105	0.444716	No	No
60338	60338+	+	4	10.1042	8.50223	7.1204	1.88086	1.00098	7.05209	7.81132	1.44092	1.10766	0.147516	No	No
60346	60346+	+	18	40.4167	19.13	23.7347	14.1065	23.0226	29.2083	21.4323	18.5646	0.733775	-0.446591	No	No
60350	60350+	+	5	6.0625	11.6906	16.6143	1.88086	4.00394	5.53125	14.1524	2.9424	2.55863	1.35537	No	No
60358	60358+	+	9	6.0625	4.25112	8.30713	3.76172	6.00591	7.53125	6.27913	4.88382	0.833743	-0.262326	No	No
60361	60361+	+	25	25.2604	24.4439	32.0418	13.166	12.0118	25.1302	28.2429	12.5889	1.12386	0.168463	No	No
60371	60371+	+	21	36.375	38.26	32.0418	8.46388	10.0098	28.6875	35.1509	9.23686	1.2253	0.29314	No	No
60378	60378+	+	1	2.02083	5.3139	18.9877	0.940431	1.00098	1.51042	12.1508	0.970708	8.04467	3.00803	No	No
60384	60384+	+	1	4.04167	1.06278	3.5602	4.70216	7.00689	2.52083	2.31149	5.85452	0.916954	-0.125079	No	No
60442	60442-	-	3	5.05209	3.18834	13.0541	0.940431	1.00098	4.02604	8.1212	0.970708	2.01717	1.01233	No	No
60546	60546+	+	3	1.01042	3.18834	1.18673	0.940431	2.00197	2.00521	2.18754	1.4712	1.09093	0.125554	No	No
60608	60608+	+	19	14.1458	36.1345	51.0295	14.1065	9.00886	16.5729	43.582	11.5577	2.62971	1.3949	No	No
60618	60618+	+	3	4.04167	32.9461	30.8551	2.82129	4.00394	3.52083	31.9006	3.41262	9.06052	3.17959	No	No
60627	60627+	+	2	1.01042	3.18834	1.18673	0.940431	1.00098	1.50521	2.18754	0.970708	1.45331	0.539343	No	No
60716	60716+	+	6	15.1563	2.12556	7.1204	15.0469	20.0197	10.5781	4.62298	17.5333	0.437032	-1.19419	No	No
60775	60775+	+	7	7.07292	3.18834	1.18673	0.940431	4.00394	7.03646	2.18754	2.47218	0.310886	-1.68554	No	No
60917	60917+	+	7	4.04167	9.56501	2.37347	3.76172	6.00591	5.52083	5.96924	4.88382	1.08122	0.112661	No	No
61020	61020+	+	1	2.02083	4.25112	3.5602	0.940431	1.00098	1.51042	3.90566	0.970708	2.58581	1.37062	No	No
61040	61040+	+	3	1.01042	2.12556	2.37347	0.940431	4.00394	2.00521	2.24951	2.47218	1.12183	0.16586	No	No
61061	61061+	+	4	3.03125	4.25112	3.5602	0.940431	2.00197	3.51563	3.90566	1.4712	1.11094	0.151784	No	No
61064	61064+	+	1	1.01042	5.3139	8.30713	1.88086	1.00098	1.00521	6.81051	1.44092	6.77522	2.76027	No	No
61069	61069+	+	11	16.1667	8.50223	8.30713	9.40431	7.00689	13.5833	8.40468	8.2056	0.618749	-0.692573	No	No
61109	61109+	+	4	1.01042	4.25112	1.18673	4.70216	2.00197	2.50521	2.71892	3.35206	1.08531	0.118105	No	No
61214	61214+	+	1	1.01042	10.6278	2.37347	1.88086	8.00788	1.00521	6.50063	4.94437	6.46694	2.69308	No	No
61217	61217+	+	1	1.01042	6.37667	5.93367	2.82129	3.00295	1.00521	6.15517	2.91212	6.12328	2.6143	No	No
61264	61264+	+	4	1.01042	5.3139	7.1204	4.70216	1.00098	2.50521	6.21715	2.85157	2.48169	1.31132	No	No
61316	61316+	+	1	5.05209	1.06278	1.18673	0.940431	1.00098	3.02604	1.12476	0.970708	0.371692	-1.42782	No	No
61328	61328+	+	2	2.02083	7.43945	4.74693	3.76172	1.00098	2.01042	6.09319	2.38135	3.03081	1.5997	No	No
61333	61333+	+	4	2.02083	2.12556	2.37347	4.70216	1.00098	3.01042	2.24951	2.85157	0.747243	-0.420351	No	No
61378	61378+	+	3	7.07292	3.18834	2.37347	5.64259	1.00098	5.03646	2.7809	3.32179	0.552154	-0.856857	No	No
61420	61420+	+	7	3.03125	5.3139	1.18673	6.58302	3.00295	5.01563	3.25031	4.79299	0.648038	-0.625851	No	No
61497	61497+	+	3	8.08334	3.18834	3.5602	4.70216	2.00197	5.54167	3.37427	3.35206	0.60889	-0.715746	No	No
61505	61505+	+	1	1.01042	2.12556	2.37347	0.940431	1.00098	1.00521	2.24951	0.970708	2.23786	1.16212	No	No
61563	61563+	+	1	2.02083	1.06278	3.5602	3.76172	2.00197	1.51042	2.31149	2.88185	1.53036	0.613876	No	No
61616	61616+	+	5	6.0625	10.6278	4.74693	4.70216	5.00492	5.53125	7.68736	4.85354	1.38981	0.474883	No	No
61674	61674+	+	4	3.03125	11.6906	1.18673	3.76172	6.00591	3.51563	6.43865	4.88382	1.83144	0.872977	No	No
61701	61701+	+	7	11.1146	7.43945	3.5602	7.52345	6.00591	9.0573	5.49983	6.76468	0.607226	-0.719694	No	No
61733	61733+	+	1	7.07292	9.56501	8.30713	2.82129	5.00492	4.03646	8.93607	3.91311	2.21384	1.14655	No	No
61745	61745+	+	2	3.03125	4.25112	1.18673	4.70216	3.00295	2.51563	2.71892	3.85255	1.08081	0.112119	No	No
61824	61824+	+	6	2.02083	3.18834	1.18673	0.940431	2.00197	4.01042	2.18754	1.4712	0.545463	-0.874446	No	No
61846	61846+	+	3	3.03125	5.3139	3.5602	0.940431	1.00098	3.01563	4.43705	0.970708	1.47135	0.557143	No	No
61924	61924+	+	7	3.03125	1.06278	7.1204	0.940431	5.00492	5.01563	4.09159	2.97268	0.815769	-0.293768	No	No
61929	61929+	+	25	31.3229	26.5695	26.1081	38.5577	40.0394	28.1615	26.3388	39.2985	0.935278	-0.0965326	No	No
61976	61976+	+	4	6.0625	5.3139	3.5602	12.2256	9.00886	5.03125	4.43705	10.6172	0.881897	-0.181317	No	No
61995	61995+	+	10	6.0625	10.6278	3.5602	2.82129	1.00098	8.03125	7.094	1.91114	0.883299	-0.179027	No	No
62008	62008+	+	10	8.08334	1.06278	1.18673	2.82129	5.00492	9.04167	1.12476	3.91311	0.124397	-3.00698	No	No
62012	62012+	+	31	20.2083	13.8161	14.2408	20.6895	23.0226	25.6042	14.0285	21.8561	0.547898	-0.868022	No	No
62017	62017+	+	5	6.0625	2.12556	1.18673	1.88086	3.00295	5.53125	1.65615	2.44191	0.299416	-1.73978	No	No
62030	62030+	+	17	10.1042	7.43945	4.74693	2.82129	12.0118	13.5521	6.09319	7.41655	0.449613	-1.15324	No	No
62035	62035+	+	14	14.1458	7.43945	7.1204	1.88086	1.00098	14.0729	7.27993	1.44092	0.5173	-0.950926	No	No
62038	62038+	+	8	3.03125	7.43945	1.18673	2.82129	1.00098	5.51563	4.31309	1.91114	0.781977	-0.354802	No	No
62042	62042+	+	2	3.03125	7.43945	4.74693	0.940431	1.00098	2.51563	6.09319	0.970708	2.42214	1.27628	No	No
62053	62053+	+	8	4.04167	2.12556	3.5602	1.88086	2.00197	6.02083	2.84288	1.94142	0.472174	-1.08261	No	No
62069	62069+	+	31	30.3125	23.3811	17.801	22.5703	15.0148	30.6563	20.5911	18.7926	0.671676	-0.574163	No	No
62072	62072+	+	6	7.07292	7.43945	7.1204	2.82129	3.00295	6.53646	7.27993	2.91212	1.11374	0.155414	No	No
62080	62080+	+	5	6.0625	5.3139	7.1204	1.88086	6.00591	5.53125	6.21715	3.94339	1.124	0.168647	No	No
62092	62092+	+	3	3.03125	3.18834	1.18673	0.940431	1.00098	3.01563	2.18754	0.970708	0.7254	-0.463151	No	No
62099	62099+	+	4	1.01042	1.06278	2.37347	0.940431	1.00098	2.50521	1.71812	0.970708	0.68582	-0.544097	No	No
62115	62115+	+	8	4.04167	1.06278	1.18673	14.1065	15.0148	6.02083	1.12476	14.5606	0.186811	-2.42035	No	No
62436	62436+	+	4	6.0625	4.25112	7.1204	4.70216	1.00098	5.03125	5.68576	2.85157	1.13009	0.176435	No	No
62596	62596+	+	6	6.0625	1.06278	1.18673	1.88086	2.00197	6.03125	1.12476	1.94142	0.186488	-2.42285	No	No
62618	62618+	+	8	1.01042	7.43945	4.74693	2.82129	8.00788	4.50521	6.09319	5.41459	1.35248	0.435605	No	No
62810	62810+	+	1	2.02083	1.06278	2.37347	1.88086	2.00197	1.51042	1.71812	1.94142	1.13752	0.185886	No	No
62813	62813+	+	8	10.1042	1.06278	4.74693	3.76172	6.00591	9.05209	2.90486	4.88382	0.320905	-1.63978	No	No
62910	62910+	+	2	1.01042	1.06278	1.18673	8.46388	4.00394	1.50521	1.12476	6.23391	0.747243	-0.420351	No	No
62934	62934+	+	1	4.04167	1.06278	2.37347	2.82129	4.00394	2.52083	1.71812	3.41262	0.681569	-0.553068	No	No
62985	62985+	+	5	7.07292	1.06278	4.74693	11.2852	4.00394	6.03646	2.90486	7.64456	0.481218	-1.05524	No	No
63126	63126+	+	3	1.01042	4.25112	3.5602	0.940431	1.00098	2.00521	3.90566	0.970708	1.94776	0.961813	No	No
63493	63493+	+	7	5.05209	2.12556	1.18673	7.52345	15.0148	6.02604	1.65615	11.2691	0.274831	-1.86338	No	No
63500	63500-	-	4	7.07292	2.12556	2.37347	5.64259	3.00295	5.53646	2.24951	4.32277	0.406309	-1.29935	No	No
63565	63565-	-	60	47.4896	63.7667	46.2826	36.6768	39.0384	53.7448	55.0247	37.8576	1.02381	0.0339533	No	No
63580	63580+	+	1	5.05209	2.12556	5.93367	5.64259	4.00394	3.02604	4.02961	4.82326	1.33164	0.413209	No	No
63637	63637+	+	4	6.0625	1.06278	2.37347	2.82129	3.00295	5.03125	1.71812	2.91212	0.34149	-1.55008	No	No
63701	63701+	+	2	2.02083	5.3139	3.5602	3.76172	2.00197	2.01042	4.43705	2.88185	2.20703	1.14211	No	No
63790	63790+	+	7	3.03125	1.06278	2.37347	2.82129	2.00197	5.01563	1.71812	2.41163	0.342554	-1.5456	No	No
63799	63799+	+	7	4.04167	4.25112	5.93367	0.940431	1.00098	5.52083	5.09239	0.970708	0.922395	-0.116543	No	No
63809	63809+	+	9	10.1042	18.0672	9.49387	0.940431	3.00295	9.55209	13.7806	1.97169	1.44267	0.528746	No	No
63813	63813+	+	6	1.01042	5.3139	8.30713	3.76172	1.00098	3.50521	6.81051	2.38135	1.94297	0.958263	No	No
63872	63872+	+	20	23.2396	21.2556	21.3612	10.3447	16.0158	21.6198	21.3084	13.1802	0.985596	-0.0209314	No	No
63886	63886+	+	4	4.04167	2.12556	1.18673	0.940431	3.00295	4.02083	1.65615	1.97169	0.411891	-1.27967	No	No
63899	63899+	+	7	17.1771	6.37667	5.93367	13.166	16.0158	12.0885	6.15517	14.5909	0.509174	-0.97377	No	No
63921	63921+	+	1	2.02083	2.12556	1.18673	0.940431	3.00295	1.51042	1.65615	1.97169	1.09648	0.132882	No	No
63955	63955+	+	19	20.2083	12.7533	17.801	7.52345	5.00492	19.6042	15.2772	6.26419	0.779282	-0.359783	No	No
63959	63959+	+	3	2.02083	6.37667	3.5602	3.76172	2.00197	2.51042	4.96844	2.88185	1.97913	0.984865	No	No
64136	64136+	+	4	1.01042	1.06278	3.5602	6.58302	7.00689	2.50521	2.31149	6.79496	0.922674	-0.116108	No	No
64152	64152+	+	1	1.01042	1.06278	1.18673	0.940431	1.00098	1.00521	1.12476	0.970708	1.11893	0.162117	No	No
64234	64234+	+	5	3.03125	4.25112	3.5602	1.88086	1.00098	4.01563	3.90566	1.44092	0.972615	-0.0400592	No	No
64297	64297+	+	12	10.1042	3.18834	5.93367	5.64259	9.00886	11.0521	4.561	7.32572	0.412682	-1.2769	No	No
64303	64303-	-	12	7.07292	6.37667	4.74693	6.58302	16.0158	9.53646	5.5618	11.2994	0.583215	-0.777901	No	No
64306	64306-	-	4	2.02083	1.06278	1.18673	3.76172	1.00098	3.01042	1.12476	2.38135	0.373621	-1.42035	No	No
64478	64478+	+	2	4.04167	1.06278	2.37347	0.940431	1.00098	3.02083	1.71812	0.970708	0.568758	-0.814114	No	No
64511	64511-	-	3	4.04167	7.43945	4.74693	0.940431	4.00394	3.52083	6.09319	2.47218	1.73061	0.791281	No	No
64520	64520+	+	6	6.0625	2.12556	2.37347	7.52345	9.00886	6.03125	2.24951	8.26616	0.372976	-1.42285	No	No
64545	64545+	+	8	11.1146	6.37667	8.30713	9.40431	7.00689	9.5573	7.3419	8.2056	0.768199	-0.380448	No	No
64556	64556+	+	14	12.125	17.0045	7.1204	11.2852	9.00886	13.0625	12.0624	10.147	0.92344	-0.114911	No	No
64586	64586+	+	5	9.09376	13.8161	5.93367	0.940431	5.00492	7.04688	9.8749	2.97268	1.40132	0.486782	No	No
64590	64590+	+	16	11.1146	19.13	13.0541	8.46388	12.0118	13.5573	16.092	10.2378	1.18697	0.247278	No	No
64612	64612-	-	8	3.03125	8.50223	5.93367	1.88086	2.00197	5.51563	7.21795	1.94142	1.30864	0.388064	No	No
64685	64685-	-	5	3.03125	5.3139	4.74693	2.82129	1.00098	4.01563	5.03041	1.91114	1.25271	0.325052	No	No
64715	64715+	+	3	5.05209	5.3139	5.93367	4.70216	8.00788	4.02604	5.62378	6.35502	1.39685	0.482178	No	No
64758	64758-	-	1	1.01042	4.25112	3.5602	4.70216	1.00098	1.00521	3.90566	2.85157	3.88542	1.95807	No	No
64785	64785-	-	4	3.03125	2.12556	4.74693	7.52345	3.00295	3.51563	3.43625	5.2632	0.977421	-0.0329483	No	No
64787	64787+	+	20	17.1771	10.6278	5.93367	11.2852	18.0177	18.5885	8.28073	14.6514	0.445475	-1.16658	No	No
64803	64803-	-	4	2.02083	2.12556	2.37347	5.64259	2.00197	3.01042	2.24951	3.82228	0.747243	-0.420351	No	No
64860	64860+	+	4	3.03125	10.6278	5.93367	6.58302	2.00197	3.51563	8.28073	4.29249	2.35541	1.23598	No	No
65101	65101-	-	9	6.0625	11.6906	13.0541	8.46388	5.00492	7.53125	12.3723	6.7344	1.6428	0.716154	No	No
65105	65105-	-	3	4.04167	1.06278	1.18673	1.88086	1.00098	3.52083	1.12476	1.44092	0.319457	-1.64631	No	No
65108	65108-	-	32	32.3334	27.6323	20.1745	7.52345	5.00492	32.1667	23.9034	6.26419	0.743109	-0.428353	No	No
65112	65112-	-	26	29.3021	22.3184	15.4275	12.2256	8.00788	27.6511	18.8729	10.1167	0.68254	-0.551015	No	No
65305	65305-	-	2	6.0625	3.18834	1.18673	4.70216	5.00492	4.03125	2.18754	4.85354	0.542644	-0.881922	No	No
65356	65356-	-	5	5.05209	1.06278	3.5602	6.58302	4.00394	5.02604	2.31149	5.29348	0.459902	-1.1206	No	No
65368	65368-	-	11	8.08334	7.43945	14.2408	15.0469	9.00886	9.54167	10.8401	12.0279	1.13608	0.184068	No	No
65528	65528-	-	1	6.0625	1.06278	3.5602	4.70216	6.00591	3.53125	2.31149	5.35403	0.654581	-0.611357	No	No
65531	65531-	-	4	8.08334	2.12556	1.18673	2.82129	3.00295	6.04167	1.65615	2.91212	0.274121	-1.86712	No	No
65532	65532-	-	1	2.02083	1.06278	2.37347	0.940431	1.00098	1.51042	1.71812	0.970708	1.13752	0.185886	No	No
65538	65538-	-	29	51.5313	31.8834	18.9877	83.6984	114.112	40.2656	25.4356	98.9053	0.631694	-0.662703	No	No
65678	65678+	+	7	19.1979	18.0672	11.8673	22.5703	25.0246	13.099	14.9673	23.7975	1.14263	0.19236	No	No
65931	65931+	+	3	6.0625	4.25112	2.37347	8.46388	7.00689	4.53125	3.31229	7.73539	0.730988	-0.45208	No	No
65949	65949+	+	2	1.01042	3.18834	1.18673	0.940431	1.00098	1.50521	2.18754	0.970708	1.45331	0.539343	No	No
65953	65953+	+	2	6.0625	9.56501	1.18673	3.76172	6.00591	4.03125	5.37587	4.88382	1.33355	0.415271	No	No
66041	66041+	+	5	7.07292	1.06278	1.18673	1.88086	3.00295	6.03646	1.12476	2.44191	0.186327	-2.42409	No	No
66337	66337+	+	1	8.08334	2.12556	1.18673	0.940431	2.00197	4.54167	1.65615	1.4712	0.364656	-1.45539	No	No
66382	66382+	+	1	1.01042	9.56501	3.5602	3.76172	2.00197	1.00521	6.56261	2.88185	6.5286	2.70677	No	No
66462	66462+	+	2	1.01042	3.18834	2.37347	5.64259	5.00492	1.50521	2.7809	5.32375	1.84752	0.885589	No	No
66472	66472+	+	1	1.01042	2.12556	2.37347	0.940431	1.00098	1.00521	2.24951	0.970708	2.23786	1.16212	No	No
66509	66509+	+	1	1.01042	4.25112	1.18673	1.88086	1.00098	1.00521	2.71892	1.44092	2.70484	1.43554	No	No
66549	66549+	+	1	1.01042	1.06278	3.5602	1.88086	2.00197	1.00521	2.31149	1.94142	2.29951	1.20133	No	No
66698	66698+	+	1	6.0625	6.37667	3.5602	5.64259	7.00689	3.53125	4.96844	6.32474	1.40699	0.492612	No	No
66841	66841+	+	5	10.1042	1.06278	3.5602	5.64259	10.0098	7.55209	2.31149	7.82622	0.306073	-1.70805	No	No
66851	66851+	+	1	1.01042	5.3139	1.18673	0.940431	5.00492	1.00521	3.25031	2.97268	3.23347	1.69308	No	No
66882	66882+	+	2	1.01042	14.8789	29.6683	0.940431	1.00098	1.50521	22.2736	0.970708	14.7977	3.8873	Yes	No
67548	67548+	+	1	1.01042	5.3139	5.93367	0.940431	1.00098	1.00521	5.62378	0.970708	5.59464	2.48405	No	No
67728	67728+	+	7	19.1979	8.50223	10.6806	29.1534	20.0197	13.099	9.59142	24.5865	0.732227	-0.449637	No	No
68420	68420+	+	48	44.4584	25.5067	46.2826	69.5919	61.0601	46.2292	35.8947	65.326	0.77645	-0.365035	No	No
68430	68430+	+	15	24.25	8.50223	3.5602	11.2852	15.0148	19.625	6.03122	13.15	0.307323	-1.70217	No	No
68440	68440+	+	7	13.1354	5.3139	4.74693	4.70216	9.00886	10.0677	5.03041	6.85551	0.499658	-1.00099	No	No
68490	68490+	+	1	1.01042	1.06278	1.18673	5.64259	3.00295	1.00521	1.12476	4.32277	1.11893	0.162117	No	No
68533	68533+	+	22	17.1771	15.9417	9.49387	3.76172	4.00394	19.5885	12.7178	3.88283	0.649246	-0.623164	No	No
68557	68557+	+	2	3.03125	12.7533	4.74693	0.940431	1.00098	2.51563	8.75014	0.970708	3.47832	1.79839	No	No
68565	68565-	-	1	4.04167	2.12556	1.18673	5.64259	4.00394	2.52083	1.65615	4.82326	0.656983	-0.606072	No	No
68566	68566+	+	5	7.07292	11.6906	9.49387	0.940431	1.00098	6.03646	10.5922	0.970708	1.75471	0.81123	No	No
68644	68644+	+	4	1.01042	1.06278	3.5602	0.940431	1.00098	2.50521	2.31149	0.970708	0.922674	-0.116108	No	No
68661	68661+	+	1	1.01042	1.06278	1.18673	3.76172	8.00788	1.00521	1.12476	5.8848	1.11893	0.162117	No	No
68664	68664+	+	1	1.01042	1.06278	1.18673	4.70216	9.00886	1.00521	1.12476	6.85551	1.11893	0.162117	No	No
68665	68665+	+	1	1.01042	1.06278	1.18673	1.88086	1.00098	1.00521	1.12476	1.44092	1.11893	0.162117	No	No
68707	68707+	+	2	8.08334	2.12556	2.37347	0.940431	1.00098	5.04167	2.24951	0.970708	0.446184	-1.16429	No	No
68781	68781-	-	2	4.04167	11.6906	5.93367	3.76172	2.00197	3.02083	8.81212	2.88185	2.91711	1.54454	No	No
69435	69435+	+	1	2.02083	4.25112	3.5602	5.64259	1.00098	1.51042	3.90566	3.32179	2.58581	1.37062	No	No
69559	69559+	+	1	2.02083	3.18834	15.4275	0.940431	2.00197	1.51042	9.30794	1.4712	6.16249	2.62351	No	No
69665	69665+	+	1	1.01042	1.06278	1.18673	2.82129	1.00098	1.00521	1.12476	1.91114	1.11893	0.162117	No	No
69927	69927+	+	6	4.04167	2.12556	1.18673	0.940431	3.00295	5.02083	1.65615	1.97169	0.329855	-1.6001	No	No
70044	70044+	+	4	3.03125	2.12556	3.5602	3.76172	2.00197	3.51563	2.84288	2.88185	0.808641	-0.306429	No	No
70190	70190+	+	6	4.04167	4.25112	2.37347	1.88086	3.00295	5.02083	3.31229	2.44191	0.659709	-0.600098	No	No
70202	70202+	+	4	1.01042	1.06278	2.37347	0.940431	1.00098	2.50521	1.71812	0.970708	0.68582	-0.544097	No	No
70208	70208+	+	5	9.09376	4.25112	11.8673	0.940431	4.00394	7.04688	8.05923	2.47218	1.14366	0.193657	No	No
70212	70212+	+	6	2.02083	3.18834	8.30713	0.940431	1.00098	4.01042	5.74774	0.970708	1.4332	0.519241	No	No
70236	70236+	+	2	3.03125	5.3139	4.74693	0.940431	1.00098	2.51563	5.03041	0.970708	1.99967	0.99976	No	No
70716	70716-	-	4	1.01042	2.12556	1.18673	1.88086	1.00098	2.50521	1.65615	1.44092	0.661081	-0.597101	No	No
71028	71028-	-	2	4.04167	4.25112	3.5602	1.88086	7.00689	3.02083	3.90566	4.44388	1.29291	0.370619	No	No
71288	71288+	+	3	9.09376	6.37667	2.37347	0.940431	3.00295	6.04688	4.37507	1.97169	0.723526	-0.466884	No	No
71302	71302+	+	12	17.1771	5.3139	5.93367	2.82129	7.00689	14.5885	5.62378	4.91409	0.385493	-1.37522	No	No
71308	71308+	+	1	2.02083	2.12556	3.5602	1.88086	1.00098	1.51042	2.84288	1.44092	1.88218	0.912406	No	No
71373	71373+	+	1	1.01042	1.06278	1.18673	7.52345	3.00295	1.00521	1.12476	5.2632	1.11893	0.162117	No	No
71606	71606+	+	3	4.04167	1.06278	10.6806	3.76172	4.00394	3.52083	5.87169	3.88283	1.6677	0.737858	No	No
71612	71612+	+	1	1.01042	1.06278	1.18673	0.940431	1.00098	1.00521	1.12476	0.970708	1.11893	0.162117	No	No
71624	71624+	+	9	6.0625	10.6278	2.37347	8.46388	5.00492	7.53125	6.50063	6.7344	0.863154	-0.21231	No	No
71677	71677+	+	3	7.07292	3.18834	4.74693	1.88086	2.00197	5.03646	3.96764	1.94142	0.787782	-0.344131	No	No
71791	71791+	+	3	7.07292	3.18834	1.18673	0.940431	1.00098	5.03646	2.18754	0.970708	0.43434	-1.2031	No	No
72308	72308-	-	6	8.08334	1.06278	4.74693	4.70216	2.00197	7.04167	2.90486	3.35206	0.412524	-1.27745	No	No
72415	72415-	-	3	3.03125	2.12556	8.30713	2.82129	3.00295	3.01563	5.21635	2.91212	1.72977	0.790582	No	No
72667	72667+	+	1	1.01042	1.06278	1.18673	2.82129	1.00098	1.00521	1.12476	1.91114	1.11893	0.162117	No	No
72807	72807-	-	7	13.1354	8.50223	4.74693	4.70216	8.00788	10.0677	6.62458	6.35502	0.658003	-0.603834	No	No
72823	72823-	-	3	1.01042	2.12556	1.18673	0.940431	1.00098	2.00521	1.65615	0.970708	0.825922	-0.275923	No	No
72835	72835-	-	8	8.08334	4.25112	1.18673	2.82129	2.00197	8.04167	2.71892	2.41163	0.338105	-1.56446	No	No
72847	72847-	-	6	8.08334	5.3139	2.37347	0.940431	3.00295	7.04167	3.84368	1.97169	0.545848	-0.873429	No	No
72856	72856-	-	3	4.04167	3.18834	7.1204	5.64259	5.00492	3.52083	5.15437	5.32375	1.46396	0.549878	No	No
72932	72932-	-	1	1.01042	1.06278	1.18673	0.940431	1.00098	1.00521	1.12476	0.970708	1.11893	0.162117	No	No
72958	72958+	+	2	2.02083	2.12556	2.37347	1.88086	1.00098	2.01042	2.24951	1.44092	1.11893	0.162117	No	No
73104	73104-	-	1	1.01042	2.12556	2.37347	0.940431	2.00197	1.00521	2.24951	1.4712	2.23786	1.16212	No	No
73142	73142-	-	1	1.01042	1.06278	1.18673	0.940431	3.00295	1.00521	1.12476	1.97169	1.11893	0.162117	No	No
73322	73322-	-	3	7.07292	3.18834	3.5602	1.88086	1.00098	5.03646	3.37427	1.44092	0.669968	-0.577835	No	No
73390	73390-	-	9	6.0625	6.37667	8.30713	0.940431	1.00098	7.53125	7.3419	0.970708	0.974858	-0.0367354	No	No
73398	73398-	-	5	8.08334	5.3139	2.37347	3.76172	1.00098	6.54167	3.84368	2.38135	0.587569	-0.76717	No	No
73410	73410-	-	5	1.01042	1.06278	2.37347	1.88086	2.00197	3.00521	1.71812	1.94142	0.571715	-0.806632	No	No
73418	73418-	-	6	8.08334	5.3139	3.5602	1.88086	5.00492	7.04167	4.43705	3.44289	0.630113	-0.666317	No	No
73420	73420+	+	4	6.0625	1.06278	1.18673	4.70216	1.00098	5.03125	1.12476	2.85157	0.223554	-2.16131	No	No
73486	73486-	-	3	1.01042	4.25112	1.18673	1.88086	3.00295	2.00521	2.71892	2.44191	1.35593	0.439284	No	No
73521	73521-	-	4	13.1354	1.06278	2.37347	3.76172	3.00295	8.56771	1.71812	3.38234	0.200535	-2.31808	No	No
73533	73533-	-	2	3.03125	3.18834	7.1204	4.70216	2.00197	2.51563	5.15437	3.35206	2.04894	1.03488	No	No
73552	73552-	-	3	11.1146	3.18834	5.93367	9.40431	7.00689	7.0573	4.561	8.2056	0.646282	-0.629764	No	No
73615	73615-	-	1	3.03125	1.06278	2.37347	0.940431	2.00197	2.01563	1.71812	1.4712	0.852402	-0.230395	No	No
73618	73618-	-	4	6.0625	7.43945	7.1204	9.40431	5.00492	5.03125	7.27993	7.20462	1.44694	0.533007	No	No
73687	73687-	-	2	3.03125	5.3139	2.37347	4.70216	3.00295	2.51563	3.84368	3.85255	1.52792	0.611571	No	No
74191	74191+	+	3	1.01042	3.18834	1.18673	1.88086	1.00098	2.00521	2.18754	1.44092	1.09093	0.125554	No	No
74568	74568-	-	2	1.01042	2.12556	2.37347	1.88086	3.00295	1.50521	2.24951	2.44191	1.49449	0.579649	No	No
74921	74921+	+	22	14.1458	15.9417	9.49387	10.3447	12.0118	18.0729	12.7178	11.1783	0.703692	-0.506983	No	No
75246	75246-	-	1	3.03125	2.12556	4.74693	3.76172	4.00394	2.01563	3.43625	3.88283	1.7048	0.769605	No	No
75275	75275-	-	5	10.1042	2.12556	4.74693	13.166	10.0098	7.55209	3.43625	11.5879	0.455006	-1.13604	No	No
76289	76289-	-	8	8.08334	8.50223	4.74693	3.76172	1.00098	8.04167	6.62458	2.38135	0.823782	-0.279665	No	No
76297	76297-	-	2	1.01042	3.18834	1.18673	1.88086	1.00098	1.50521	2.18754	1.44092	1.45331	0.539343	No	No
76336	76336-	-	5	4.04167	5.3139	1.18673	1.88086	6.00591	4.52083	3.25031	3.94339	0.718963	-0.47601	No	No
76342	76342-	-	8	2.02083	5.3139	2.37347	0.940431	1.00098	5.01042	3.84368	0.970708	0.767138	-0.382442	No	No
76348	76348-	-	6	1.01042	6.37667	5.93367	5.64259	2.00197	3.50521	6.15517	3.82228	1.75601	0.812299	No	No
76468	76468-	-	5	5.05209	3.18834	2.37347	8.46388	3.00295	5.02604	2.7809	5.73342	0.553298	-0.85387	No	No
76652	76652-	-	10	9.09376	15.9417	5.93367	5.64259	5.00492	9.54688	10.9377	5.32375	1.14568	0.196205	No	No
76867	76867-	-	2	3.03125	2.12556	1.18673	0.940431	1.00098	2.51563	1.65615	0.970708	0.658343	-0.603088	No	No
77903	77903-	-	1	4.04167	4.25112	5.93367	0.940431	1.00098	2.52083	5.09239	0.970708	2.02012	1.01444	No	No
78177	78177-	-	4	3.03125	1.06278	1.18673	1.88086	1.00098	3.51563	1.12476	1.44092	0.319931	-1.64417	No	No
78205	78205-	-	10	9.09376	10.6278	2.37347	5.64259	8.00788	9.54688	6.50063	6.82523	0.680917	-0.55445	No	No
78214	78214-	-	1	3.03125	1.06278	2.37347	3.76172	1.00098	2.01563	1.71812	2.38135	0.852402	-0.230395	No	No
78339	78339-	-	1	4.04167	1.06278	1.18673	6.58302	6.00591	2.52083	1.12476	6.29446	0.446184	-1.16429	No	No
78734	78734+	+	10	1.01042	4.25112	1.18673	0.940431	3.00295	5.50521	2.71892	1.97169	0.493882	-1.01776	No	No
79023	79023-	-	2	4.04167	1.06278	5.93367	2.82129	5.00492	3.02083	3.49822	3.91311	1.15803	0.211675	No	No
79041	79041-	-	1	1.01042	1.06278	1.18673	3.76172	2.00197	1.00521	1.12476	2.88185	1.11893	0.162117	No	No
79107	79107-	-	5	6.0625	17.0045	7.1204	2.82129	2.00197	5.53125	12.0624	2.41163	2.18078	1.12484	No	No
79115	79115-	-	4	6.0625	2.12556	3.5602	6.58302	3.00295	5.03125	2.84288	4.79299	0.565044	-0.823565	No	No
79123	79123-	-	4	5.05209	5.3139	8.30713	2.82129	2.00197	4.52604	6.81051	2.41163	1.50474	0.589513	No	No
79125	79125+	+	1	1.01042	2.12556	1.18673	0.940431	5.00492	1.00521	1.65615	2.97268	1.64756	0.720335	No	No
79155	79155-	-	10	12.125	28.695	13.0541	0.940431	2.00197	11.0625	20.8746	1.4712	1.88696	0.916067	No	No
79301	79301-	-	9	17.1771	8.50223	5.93367	7.52345	5.00492	13.0885	7.21795	6.26419	0.551471	-0.858644	No	No
79305	79305-	-	14	22.2292	26.5695	10.6806	15.9873	9.00886	18.1146	18.625	12.4981	1.02818	0.0400912	No	No
79308	79308-	-	9	8.08334	8.50223	10.6806	9.40431	17.0167	8.54167	9.59142	13.2105	1.1229	0.167226	No	No
79313	79313-	-	47	73.7605	49.9506	27.2949	67.711	68.067	60.3802	38.6227	67.889	0.639659	-0.644626	No	No
79486	79486+	+	5	5.05209	2.12556	4.74693	4.70216	7.00689	5.02604	3.43625	5.85452	0.683688	-0.54859	No	No
79884	79884-	-	1	1.01042	1.06278	1.18673	0.940431	1.00098	1.00521	1.12476	0.970708	1.11893	0.162117	No	No
80241	80241+	+	30	17.1771	19.13	13.0541	36.6768	24.0236	23.5885	16.092	30.3502	0.682197	-0.551739	No	No
80244	80244+	+	14	10.1042	9.56501	11.8673	6.58302	12.0118	12.0521	10.7162	9.29742	0.889155	-0.169493	No	No
80253	80253+	+	1	7.07292	6.37667	2.37347	0.940431	1.00098	4.03646	4.37507	0.970708	1.08389	0.116215	No	No
80317	80317-	-	1	1.01042	5.3139	4.74693	0.940431	1.00098	1.00521	5.03041	0.970708	5.00435	2.32318	No	No
80318	80318-	-	1	1.01042	11.6906	10.6806	0.940431	1.00098	1.00521	11.1856	0.970708	11.1276	3.47607	Yes	No
80340	80340-	-	20	15.1563	12.7533	10.6806	10.3447	11.0108	17.5781	11.717	10.6778	0.666565	-0.585181	No	No
80344	80344-	-	2	7.07292	7.43945	7.1204	0.940431	3.00295	4.53646	7.27993	1.97169	1.60476	0.682357	No	No
80394	80394-	-	2	3.03125	6.37667	3.5602	2.82129	1.00098	2.51563	4.96844	1.91114	1.97503	0.981875	No	No
80395	80395+	+	9	6.0625	4.25112	4.74693	4.70216	6.00591	7.53125	4.49902	5.35403	0.597381	-0.743277	No	No
80403	80403-	-	3	12.125	8.50223	5.93367	11.2852	8.00788	7.5625	7.21795	9.64653	0.954439	-0.0672749	No	Yes
80405	80405+	+	7	2.02083	6.37667	4.74693	0.940431	1.00098	4.51042	5.5618	0.970708	1.2331	0.302292	No	No
80415	80415-	-	3	3.03125	2.12556	7.1204	0.940431	3.00295	3.01563	4.62298	1.97169	1.53301	0.616365	No	No
80425	80425+	+	6	3.03125	4.25112	7.1204	0.940431	2.00197	4.51563	5.68576	1.4712	1.25913	0.332427	No	No
80547	80547+	+	2	4.04167	4.25112	4.74693	0.940431	1.00098	3.02083	4.49902	0.970708	1.48933	0.574665	No	No
80624	80624+	+	36	31.3229	18.0672	23.7347	65.8302	74.0729	33.6615	20.901	69.9515	0.620916	-0.687529	No	No
80629	80629+	+	3	8.08334	4.25112	5.93367	5.64259	8.00788	5.54167	5.09239	6.82523	0.918927	-0.121977	No	No
80647	80647+	+	1	9.09376	2.12556	2.37347	0.940431	1.00098	5.04688	2.24951	0.970708	0.445724	-1.16578	No	No
80651	80651+	+	5	5.05209	1.06278	1.18673	0.940431	4.00394	5.02604	1.12476	2.47218	0.223786	-2.15981	No	No
80791	80791+	+	15	12.125	4.25112	1.18673	16.9278	16.0158	13.5625	2.71892	16.4718	0.200474	-2.31852	No	No
80794	80794+	+	4	12.125	9.56501	8.30713	13.166	7.00689	8.0625	8.93607	10.0865	1.10835	0.148413	No	No
80816	80816+	+	14	24.25	15.9417	10.6806	9.40431	19.0187	19.125	13.3111	14.2115	0.696007	-0.522826	No	No
80819	80819+	+	4	9.09376	4.25112	10.6806	4.70216	5.00492	6.54688	7.46586	4.85354	1.14037	0.189501	No	No
80835	80835+	+	8	15.1563	4.25112	7.1204	2.82129	4.00394	11.5781	5.68576	3.41262	0.491077	-1.02598	No	No
80845	80845+	+	1	4.04167	5.3139	2.37347	0.940431	1.00098	2.52083	3.84368	0.970708	1.52477	0.608587	No	No
80851	80851+	+	14	9.09376	6.37667	9.49387	4.70216	5.00492	11.5469	7.93527	4.85354	0.687222	-0.541151	No	No
80873	80873+	+	7	2.02083	4.25112	2.37347	5.64259	1.00098	4.51042	3.31229	3.32179	0.734365	-0.445431	No	No
80917	80917+	+	7	6.0625	6.37667	3.5602	2.82129	1.00098	6.53125	4.96844	1.91114	0.760717	-0.394567	No	No
80926	80926+	+	1	1.01042	1.06278	1.18673	0.940431	2.00197	1.00521	1.12476	1.4712	1.11893	0.162117	No	No
81145	81145+	+	8	3.03125	4.25112	1.18673	2.82129	1.00098	5.51563	2.71892	1.91114	0.492949	-1.02049	No	No
81177	81177+	+	6	1.01042	5.3139	1.18673	0.940431	1.00098	3.50521	3.25031	0.970708	0.927281	-0.108921	No	No
81343	81343+	+	1	3.03125	1.06278	3.5602	0.940431	3.00295	2.01563	2.31149	1.97169	1.14679	0.197595	No	No
81358	81358+	+	5	4.04167	2.12556	1.18673	5.64259	7.00689	4.52083	1.65615	6.32474	0.366336	-1.44876	No	No
81403	81403+	+	1	2.02083	2.12556	3.5602	0.940431	6.00591	1.51042	2.84288	3.47317	1.88218	0.912406	No	No
81435	81435-	-	2	1.01042	1.06278	1.18673	1.88086	1.00098	1.50521	1.12476	1.44092	0.747243	-0.420351	No	No
81458	81458-	-	4	4.04167	2.12556	3.5602	0.940431	1.00098	4.02083	2.84288	0.970708	0.707037	-0.500142	No	No
81485	81485+	+	2	5.05209	10.6278	10.6806	5.64259	6.00591	3.52604	10.6542	5.82425	3.02157	1.5953	No	No
81622	81622+	+	1	2.02083	5.3139	3.5602	3.76172	3.00295	1.51042	4.43705	3.38234	2.93763	1.55465	No	No
81699	81699+	+	7	11.1146	4.25112	3.5602	12.2256	14.0138	9.0573	3.90566	13.1197	0.431217	-1.21351	No	No
81705	81705+	+	6	8.08334	1.06278	2.37347	5.64259	1.00098	7.04167	1.71812	3.32179	0.243994	-2.03508	No	No
81756	81756+	+	1	7.07292	2.12556	11.8673	0.940431	8.00788	4.03646	6.99645	4.47415	1.73331	0.793532	No	No
81823	81823+	+	6	9.09376	6.37667	9.49387	10.3447	17.0167	7.54688	7.93527	13.6807	1.05146	0.0723995	No	No
81833	81833-	-	9	4.04167	1.06278	1.18673	0.940431	3.00295	6.52083	1.12476	1.97169	0.172487	-2.53544	No	No
81855	81855-	-	2	8.08334	10.6278	1.18673	2.82129	3.00295	5.04167	5.90726	2.91212	1.17169	0.228588	No	No
81885	81885-	-	6	4.04167	5.3139	1.18673	0.940431	2.00197	5.02083	3.25031	1.4712	0.647365	-0.627348	No	No
82072	82072+	+	6	8.08334	4.25112	8.30713	3.76172	5.00492	7.04167	6.27913	4.38332	0.89171	-0.165354	No	No
82170	82170+	+	5	11.1146	6.37667	2.37347	7.52345	9.00886	8.0573	4.37507	8.26616	0.542995	-0.880989	No	No
82179	82179+	+	2	2.02083	5.3139	3.5602	11.2852	14.0138	2.01042	4.43705	12.6495	2.20703	1.14211	No	No
82255	82255+	+	5	6.0625	7.43945	4.74693	7.52345	4.00394	5.53125	6.09319	5.76369	1.10159	0.139593	No	No
82289	82289+	+	15	10.1042	62.704	64.0836	14.1065	6.00591	12.5521	63.3938	10.0562	5.05046	2.33641	No	No
82290	82290+	+	4	4.04167	9.56501	18.9877	2.82129	1.00098	4.02083	14.2764	1.91114	3.5506	1.82806	No	No
82318	82318+	+	7	11.1146	10.6278	2.37347	13.166	5.00492	9.0573	6.50063	9.08548	0.717723	-0.478501	No	No
82340	82340+	+	10	6.0625	8.50223	5.93367	6.58302	2.00197	8.03125	7.21795	4.29249	0.898733	-0.154036	No	No
82345	82345+	+	9	4.04167	1.06278	3.5602	11.2852	9.00886	6.52083	2.31149	10.147	0.354478	-1.49623	No	No
82349	82349-	-	1	1.01042	1.06278	1.18673	0.940431	2.00197	1.00521	1.12476	1.4712	1.11893	0.162117	No	No
82359	82359+	+	8	4.04167	5.3139	4.74693	1.88086	1.00098	6.02083	5.03041	1.44092	0.835501	-0.259286	No	No
82363	82363+	+	6	4.04167	2.12556	7.1204	0.940431	1.00098	5.02083	4.62298	0.970708	0.920759	-0.119104	No	No
82366	82366+	+	9	7.07292	5.3139	14.2408	4.70216	3.00295	8.03646	9.77735	3.85255	1.21662	0.282883	No	No
82384	82384+	+	1	3.03125	5.3139	4.74693	1.88086	4.00394	2.01563	5.03041	2.9424	2.49571	1.31945	No	No
82393	82393+	+	4	4.04167	7.43945	4.74693	0.940431	1.00098	4.02083	6.09319	0.970708	1.51541	0.599704	No	No
82398	82398+	+	1	4.04167	5.3139	4.74693	0.940431	1.00098	2.52083	5.03041	0.970708	1.99554	0.996776	No	No
82416	82416+	+	8	7.07292	14.8789	9.49387	5.64259	8.00788	7.53646	12.1864	6.82523	1.61699	0.693311	No	No
82419	82419+	+	4	8.08334	7.43945	15.4275	2.82129	7.00689	6.04167	11.4335	4.91409	1.89244	0.920247	No	No
82434	82434+	+	4	2.02083	4.25112	1.18673	1.88086	5.00492	3.01042	2.71892	3.44289	0.903172	-0.146927	No	No
82438	82438+	+	10	11.1146	8.50223	8.30713	10.3447	4.00394	10.5573	8.40468	7.17434	0.796102	-0.328975	No	No
82446	82446+	+	23	18.1875	30.8206	29.6683	19.7491	18.0177	20.5938	30.2445	18.8834	1.46862	0.554464	No	No
82455	82455+	+	7	1.01042	6.37667	5.93367	0.940431	3.00295	4.00521	6.15517	1.97169	1.53679	0.619921	No	No
82467	82467+	+	3	3.03125	1.06278	1.18673	0.940431	1.00098	3.01563	1.12476	0.970708	0.372976	-1.42285	No	No
82476	82476+	+	6	12.125	7.43945	3.5602	2.82129	2.00197	9.0625	5.49983	2.41163	0.606877	-0.720524	No	No
82482	82482+	+	2	1.01042	9.56501	8.30713	3.76172	3.00295	1.50521	8.93607	3.38234	5.93677	2.56968	No	No
82521	82521+	+	2	6.0625	1.06278	7.1204	4.70216	4.00394	4.03125	4.09159	4.35305	1.01497	0.0214336	No	No
82645	82645+	+	3	1.01042	3.18834	1.18673	3.76172	5.00492	2.00521	2.18754	4.38332	1.09093	0.125554	No	No
82665	82665+	+	14	15.1563	12.7533	11.8673	16.9278	18.0177	14.5781	12.3103	17.4727	0.844439	-0.243935	No	No
82674	82674+	+	4	6.0625	2.12556	4.74693	7.52345	4.00394	5.03125	3.43625	5.76369	0.68298	-0.550084	No	No
82728	82728+	+	5	2.02083	3.18834	1.18673	0.940431	4.00394	3.51042	2.18754	2.47218	0.623155	-0.682336	No	No
82811	82811+	+	2	8.08334	1.06278	1.18673	0.940431	1.00098	5.04167	1.12476	0.970708	0.223092	-2.16429	No	No
82918	82918+	+	2	1.01042	1.06278	1.18673	5.64259	8.00788	1.50521	1.12476	6.82523	0.747243	-0.420351	No	No
82941	82941+	+	26	52.5417	21.2556	17.801	38.5577	29.0286	39.2708	19.5283	33.7931	0.497272	-1.00789	No	No
82977	82977+	+	1	1.01042	2.12556	7.1204	3.76172	2.00197	1.00521	4.62298	2.88185	4.59902	2.20133	No	No
82987	82987+	+	1	2.02083	1.06278	1.18673	6.58302	6.00591	1.51042	1.12476	6.29446	0.744666	-0.425335	No	No
82990	82990+	+	1	3.03125	1.06278	2.37347	0.940431	2.00197	2.01563	1.71812	1.4712	0.852402	-0.230395	No	No
82993	82993+	+	4	15.1563	7.43945	1.18673	12.2256	6.00591	9.57813	4.31309	9.11576	0.450306	-1.15102	No	No
83000	83000+	+	2	9.09376	1.06278	1.18673	8.46388	7.00689	5.54688	1.12476	7.73539	0.202773	-2.30206	No	No
83008	83008+	+	17	28.2917	18.0672	17.801	15.9873	25.0246	22.6458	17.9341	20.506	0.791939	-0.336539	No	No
83017	83017+	+	4	1.01042	2.12556	2.37347	1.88086	3.00295	2.50521	2.24951	2.44191	0.897934	-0.155318	No	No
83020	83020+	+	14	14.1458	14.8789	11.8673	19.7491	17.0167	14.0729	13.3731	18.3829	0.950273	-0.0735857	No	Yes
83028	83028+	+	31	36.375	29.7578	27.2949	23.5108	17.0167	33.6875	28.5263	20.2638	0.846793	-0.239919	No	No
83033	83033+	+	5	2.02083	4.25112	3.5602	3.76172	5.00492	3.51042	3.90566	4.38332	1.11259	0.153923	No	No
83042	83042+	+	4	4.04167	6.37667	3.5602	3.76172	5.00492	4.02083	4.96844	4.38332	1.23567	0.305297	No	No
83050	83050+	+	1	3.03125	1.06278	1.18673	3.76172	3.00295	2.01563	1.12476	3.38234	0.558018	-0.841616	No	No
83068	83068+	+	1	1.01042	1.06278	1.18673	0.940431	1.00098	1.00521	1.12476	0.970708	1.11893	0.162117	No	No
83072	83072+	+	1	3.03125	1.06278	3.5602	1.88086	3.00295	2.01563	2.31149	2.44191	1.14679	0.197595	No	No
83093	83093+	+	11	10.1042	6.37667	9.49387	1.88086	6.00591	10.5521	7.93527	3.94339	0.75201	-0.411177	No	No
83099	83099+	+	4	6.0625	4.25112	8.30713	7.52345	4.00394	5.03125	6.27913	5.76369	1.24802	0.319646	No	No
83113	83113+	+	17	23.2396	6.37667	8.30713	6.58302	13.0128	20.1198	7.3419	9.79791	0.364909	-1.45439	No	No
83139	83139+	+	7	9.09376	8.50223	4.74693	6.58302	7.00689	8.04688	6.62458	6.79496	0.823249	-0.280599	No	No
83147	83147+	+	4	7.07292	1.06278	1.18673	0.940431	1.00098	5.53646	1.12476	0.970708	0.203154	-2.29935	No	No
83154	83154+	+	7	16.1667	7.43945	8.30713	7.52345	9.00886	11.5833	7.87329	8.26616	0.679709	-0.557012	No	No
83157	83157+	+	4	5.05209	1.06278	7.1204	3.76172	6.00591	4.52604	4.09159	4.88382	0.90401	-0.145589	No	No
83196	83196+	+	21	25.2604	15.9417	20.1745	19.7491	22.0217	23.1302	18.0581	20.8854	0.780714	-0.357134	No	No
83199	83199+	+	3	2.02083	3.18834	1.18673	0.940431	1.00098	2.51042	2.18754	0.970708	0.871383	-0.198621	No	No
83251	83251+	+	3	3.03125	1.06278	1.18673	1.88086	5.00492	3.01563	1.12476	3.44289	0.372976	-1.42285	No	No
83273	83273+	+	1	2.02083	3.18834	2.37347	8.46388	2.00197	1.51042	2.7809	5.23292	1.84115	0.880606	No	No
83359	83359+	+	4	9.09376	8.50223	3.5602	2.82129	3.00295	6.54688	6.03122	2.91212	0.921235	-0.118358	No	No
83943	83943-	-	8	4.04167	4.25112	7.1204	4.70216	9.00886	6.02083	5.68576	6.85551	0.944347	-0.0826107	No	No
83952	83952+	+	3	2.02083	6.37667	4.74693	10.3447	6.00591	2.51042	5.5618	8.17532	2.21549	1.14763	No	No
84005	84005+	+	23	29.3021	15.9417	14.2408	14.1065	4.00394	26.1511	15.0912	9.0552	0.57708	-0.793157	No	No
84010	84010+	+	3	4.04167	5.3139	1.18673	8.46388	3.00295	3.52083	3.25031	5.73342	0.923166	-0.115338	No	No
84017	84017+	+	10	5.05209	11.6906	2.37347	9.40431	2.00197	7.52604	7.03202	5.70314	0.934358	-0.0979528	No	No
84035	84035+	+	1	1.01042	3.18834	4.74693	3.76172	6.00591	1.00521	3.96764	4.88382	3.94708	1.98078	No	No
84109	84109+	+	5	8.08334	21.2556	13.0541	3.76172	2.00197	6.54167	17.1548	2.88185	2.62239	1.39088	No	No
84310	84310+	+	7	5.05209	4.25112	2.37347	0.940431	9.00886	6.02604	3.31229	4.97465	0.549663	-0.863381	No	No
84424	84424+	+	7	10.1042	4.25112	1.18673	2.82129	3.00295	8.55209	2.71892	2.91212	0.317925	-1.65324	No	No
84563	84563+	+	1	2.02083	1.06278	4.74693	5.64259	2.00197	1.51042	2.90486	3.82228	1.92321	0.94352	No	No
84829	84829-	-	4	1.01042	1.06278	2.37347	1.88086	3.00295	2.50521	1.71812	2.44191	0.68582	-0.544097	No	No
84849	84849+	+	18	15.1563	9.56501	11.8673	15.0469	12.0118	16.5781	10.7162	13.5294	0.646404	-0.629492	No	No
85018	85018+	+	2	9.09376	1.06278	1.18673	4.70216	2.00197	5.54688	1.12476	3.35206	0.202773	-2.30206	No	No
85057	85057+	+	3	4.04167	2.12556	1.18673	1.88086	3.00295	3.52083	1.65615	2.44191	0.470384	-1.08809	No	No
85072	85072+	+	6	5.05209	3.18834	1.18673	5.64259	3.00295	5.52604	2.18754	4.32277	0.395859	-1.33694	No	No
85079	85079+	+	10	19.1979	9.56501	4.74693	18.8086	16.0158	14.599	7.15597	17.4122	0.49017	-1.02865	No	No
85093	85093+	+	13	27.2813	14.8789	10.6806	29.1534	17.0167	20.1406	12.7798	23.0851	0.634526	-0.656249	No	No
85098	85098+	+	4	2.02083	2.12556	1.18673	10.3447	1.00098	3.01042	1.65615	5.67286	0.550138	-0.862134	No	No
85110	85110+	+	2	2.02083	1.06278	1.18673	2.82129	3.00295	2.01042	1.12476	2.91212	0.559464	-0.837883	No	No
85115	85115+	+	9	7.07292	11.6906	8.30713	3.76172	5.00492	8.03646	9.99885	4.38332	1.24419	0.315202	No	No
85122	85122+	+	14	20.2083	11.6906	10.6806	16.9278	6.00591	17.1042	11.1856	11.4668	0.653968	-0.612708	No	No
85134	85134+	+	8	7.07292	3.18834	1.18673	4.70216	6.00591	7.53646	2.18754	5.35403	0.29026	-1.78458	No	No
85156	85156+	+	9	6.0625	10.6278	2.37347	5.64259	1.00098	7.53125	6.50063	3.32179	0.863154	-0.21231	No	No
85159	85159+	+	9	4.04167	5.3139	2.37347	0.940431	1.00098	6.52083	3.84368	0.970708	0.589446	-0.762568	No	No
85162	85162+	+	12	8.08334	10.6278	4.74693	8.46388	4.00394	10.0417	7.68736	6.23391	0.765546	-0.385439	No	No
85167	85167+	+	2	9.09376	8.50223	1.18673	3.76172	3.00295	5.54688	4.84448	3.38234	0.873371	-0.195333	No	No
85170	85170+	+	106	88.9167	92.4618	74.7642	52.6641	52.0512	97.4584	83.613	52.3577	0.857936	-0.221059	No	No
85182	85182+	+	9	5.05209	11.6906	15.4275	2.82129	2.00197	7.02604	13.5591	2.41163	1.92983	0.948472	No	No
85185	85185+	+	1	7.07292	4.25112	1.18673	0.940431	1.00098	4.03646	2.71892	0.970708	0.673591	-0.570055	No	No
85190	85190+	+	17	19.1979	28.695	43.9091	0.940431	9.00886	18.099	36.3021	4.97465	2.00575	1.00415	No	No
85211	85211+	+	6	2.02083	5.3139	7.1204	0.940431	1.00098	4.01042	6.21715	0.970708	1.55025	0.632501	No	No
85221	85221+	+	6	10.1042	14.8789	10.6806	5.64259	3.00295	8.05209	12.7798	4.32277	1.58714	0.666425	No	No
85563	85563-	-	1	5.05209	5.3139	5.93367	4.70216	10.0098	3.02604	5.62378	7.356	1.85846	0.894108	No	No
85957	85957+	+	1	1.01042	1.06278	1.18673	0.940431	1.00098	1.00521	1.12476	0.970708	1.11893	0.162117	No	No
86462	86462+	+	9	8.08334	11.6906	5.93367	3.76172	5.00492	8.54167	8.81212	4.38332	1.03166	0.0449708	No	No
86498	86498+	+	1	2.02083	1.06278	3.5602	2.82129	1.00098	1.51042	2.31149	1.91114	1.53036	0.613876	No	No
86512	86512+	+	2	1.01042	7.43945	10.6806	0.940431	1.00098	1.50521	9.06003	0.970708	6.01912	2.58955	No	No
86743	86743+	+	1	9.09376	2.12556	1.18673	2.82129	1.00098	5.04688	1.65615	1.91114	0.328153	-1.60756	No	No
86942	86942-	-	3	6.0625	1.06278	1.18673	1.88086	1.00098	4.53125	1.12476	1.44092	0.248222	-2.0103	No	No
87604	87604-	-	3	5.05209	5.3139	5.93367	8.46388	8.00788	4.02604	5.62378	8.23588	1.39685	0.482178	No	No
87618	87618-	-	1	2.02083	1.06278	7.1204	0.940431	7.00689	1.51042	4.09159	3.97366	2.70891	1.43771	No	No
87635	87635-	-	1	4.04167	1.06278	2.37347	1.88086	1.00098	2.52083	1.71812	1.44092	0.681569	-0.553068	No	No
87877	87877-	-	20	12.125	14.8789	13.0541	8.46388	13.0128	16.0625	13.9665	10.7383	0.869509	-0.201728	No	No
87880	87880-	-	9	7.07292	5.3139	2.37347	5.64259	5.00492	8.03646	3.84368	5.32375	0.47828	-1.06407	No	No
87887	87887-	-	6	6.0625	6.37667	3.5602	3.76172	1.00098	6.03125	4.96844	2.38135	0.823782	-0.279665	No	No
87897	87897-	-	11	9.09376	12.7533	8.30713	1.88086	8.00788	10.0469	10.5302	4.94437	1.04811	0.0677912	No	No
87977	87977-	-	10	4.04167	5.3139	3.5602	4.70216	1.00098	7.02083	4.43705	2.85157	0.631983	-0.662042	No	No
88004	88004-	-	62	93.9688	48.8878	39.1622	144.826	124.122	77.9844	44.025	134.474	0.564536	-0.824862	No	No
88014	88014+	+	1	3.03125	12.7533	5.93367	7.52345	4.00394	2.01563	9.34351	5.76369	4.63554	2.21274	No	No
88167	88167+	+	101	92.9584	225.309	161.396	182.444	190.187	96.9792	193.352	186.315	1.99375	0.995486	No	No
88186	88186+	+	2	1.01042	2.12556	1.18673	0.940431	2.00197	1.50521	1.65615	1.4712	1.10028	0.137866	No	No
88190	88190+	+	1	3.03125	2.12556	4.74693	0.940431	10.0098	2.01563	3.43625	5.47514	1.7048	0.769605	No	No
88662	88662+	+	1	1.01042	1.06278	1.18673	0.940431	1.00098	1.00521	1.12476	0.970708	1.11893	0.162117	No	No
88680	88680+	+	2	3.03125	5.3139	3.5602	1.88086	10.0098	2.51563	4.43705	5.94535	1.76379	0.818683	No	No
88686	88686+	+	5	6.0625	3.18834	8.30713	0.940431	4.00394	5.53125	5.74774	2.47218	1.03914	0.0553877	No	No
89158	89158-	-	24	17.1771	19.13	16.6143	37.6172	33.0325	20.5885	17.8721	35.3249	0.868062	-0.204129	No	No
89507	89507-	-	1	1.01042	1.06278	1.18673	0.940431	5.00492	1.00521	1.12476	2.97268	1.11893	0.162117	No	No
89538	89538+	+	5	1.01042	2.12556	1.18673	2.82129	1.00098	3.00521	1.65615	1.91114	0.551092	-0.859636	No	No
89892	89892+	+	2	1.01042	2.12556	2.37347	1.88086	6.00591	1.50521	2.24951	3.94339	1.49449	0.579649	No	No
89944	89944+	+	29	29.3021	31.8834	27.2949	27.2725	9.00886	29.1511	29.5891	18.1407	1.01503	0.0215189	No	No
89951	89951+	+	2	6.0625	9.56501	1.18673	1.88086	6.00591	4.03125	5.37587	3.94339	1.33355	0.415271	No	No
90046	90046+	+	3	1.01042	3.18834	3.5602	0.940431	1.00098	2.00521	3.37427	0.970708	1.68275	0.750822	No	No
90106	90106+	+	2	1.01042	5.3139	7.1204	0.940431	3.00295	1.50521	6.21715	1.97169	4.13042	2.04629	No	No
91719	91719+	+	1	1.01042	7.43945	5.93367	0.940431	1.00098	1.00521	6.68656	0.970708	6.65191	2.73377	No	No
91731	91731+	+	1	1.01042	1.06278	3.5602	0.940431	1.00098	1.00521	2.31149	0.970708	2.29951	1.20133	No	No
91918	91918+	+	8	9.09376	12.7533	17.801	0.940431	2.00197	8.54688	15.2772	1.4712	1.78746	0.837908	No	No
92206	92206+	+	28	30.3125	21.2556	29.6683	41.379	56.0551	29.1563	25.462	48.7171	0.873293	-0.195462	No	No
92286	92286+	+	6	4.04167	1.06278	1.18673	0.940431	1.00098	5.02083	1.12476	0.970708	0.224018	-2.15831	No	No
92301	92301+	+	2	5.05209	2.12556	3.5602	0.940431	2.00197	3.52604	2.84288	1.4712	0.806252	-0.310697	No	No
92829	92829+	+	1	2.02083	1.06278	2.37347	0.940431	3.00295	1.51042	1.71812	1.97169	1.13752	0.185886	No	No
92845	92845+	+	1	1.01042	5.3139	4.74693	0.940431	1.00098	1.00521	5.03041	0.970708	5.00435	2.32318	No	No
93777	93777+	+	1	3.03125	1.06278	1.18673	1.88086	1.00098	2.01563	1.12476	1.44092	0.558018	-0.841616	No	No
94550	94550+	+	27	30.3125	27.6323	18.9877	16.9278	30.0295	28.6563	23.31	23.4786	0.813435	-0.297902	No	No
96634	96634-	-	1	1.01042	2.12556	1.18673	0.940431	1.00098	1.00521	1.65615	0.970708	1.64756	0.720335	No	No
96894	96894+	+	4	15.1563	3.18834	4.74693	3.76172	5.00492	9.57813	3.96764	4.38332	0.414239	-1.27146	No	No
96944	96944+	+	7	4.04167	4.25112	5.93367	3.76172	2.00197	5.52083	5.09239	2.88185	0.922395	-0.116543	No	No
96968	96968+	+	8	9.09376	4.25112	8.30713	2.82129	1.00098	8.54688	6.27913	1.91114	0.734669	-0.444834	No	No
96981	96981+	+	8	18.1875	22.3184	16.6143	17.8682	28.0276	13.0938	19.4663	22.9479	1.48669	0.572101	No	No
96992	96992+	+	23	14.1458	13.8161	15.4275	23.5108	27.0266	18.5729	14.6218	25.2687	0.787266	-0.345077	No	No
96996	96996+	+	6	13.1354	4.25112	14.2408	7.52345	6.00591	9.56771	9.24596	6.76468	0.966371	-0.0493511	No	Yes
97007	97007+	+	4	6.0625	6.37667	5.93367	6.58302	3.00295	5.03125	6.15517	4.79299	1.22339	0.290881	No	No
97012	97012+	+	8	13.1354	8.50223	16.6143	2.82129	6.00591	10.5677	12.5583	4.4136	1.18836	0.248972	No	No
97017	97017+	+	12	17.1771	9.56501	3.5602	4.70216	6.00591	14.5885	6.56261	5.35403	0.449846	-1.1525	No	No
97026	97026+	+	13	13.1354	12.7533	13.0541	6.58302	3.00295	13.0677	12.9037	4.79299	0.98745	-0.0182209	No	No
97069	97069+	+	8	1.01042	12.7533	14.2408	0.940431	2.00197	4.50521	13.4971	1.4712	2.99588	1.58298	No	No
97289	97289+	+	2	10.1042	3.18834	2.37347	1.88086	2.00197	6.05209	2.7809	1.94142	0.459495	-1.12188	No	No
97447	97447+	+	1	5.05209	1.06278	2.37347	4.70216	6.00591	3.02604	1.71812	5.35403	0.567779	-0.816599	No	No
97462	97462+	+	3	2.02083	6.37667	3.5602	2.82129	7.00689	2.51042	4.96844	4.91409	1.97913	0.984865	No	No
97469	97469+	+	5	7.07292	4.25112	2.37347	4.70216	6.00591	6.03646	3.31229	5.35403	0.548714	-0.865873	No	No
97477	97477+	+	10	4.04167	6.37667	7.1204	1.88086	4.00394	7.02083	6.74854	2.9424	0.961216	-0.0570677	No	Yes
97496	97496+	+	6	7.07292	11.6906	5.93367	6.58302	9.00886	6.53646	8.81212	7.79594	1.34815	0.430979	No	No
97508	97508+	+	3	7.07292	2.12556	2.37347	5.64259	2.00197	5.03646	2.24951	3.82228	0.446646	-1.1628	No	No
97534	97534+	+	7	9.09376	12.7533	2.37347	7.52345	2.00197	8.04688	7.56341	4.76271	0.939918	-0.0893928	No	No
97555	97555+	+	4	3.03125	5.3139	9.49387	1.88086	1.00098	3.51563	7.40388	1.44092	2.10599	1.0745	No	No
97558	97558+	+	5	6.0625	4.25112	2.37347	5.64259	1.00098	5.53125	3.31229	3.32179	0.598832	-0.739776	No	No
97569	97569+	+	16	16.1667	20.1928	13.0541	8.46388	6.00591	16.0833	16.6234	7.23489	1.03358	0.0476516	No	No
97574	97574+	+	7	6.0625	9.56501	7.1204	1.88086	6.00591	6.53125	8.34271	3.94339	1.27735	0.353156	No	No
97597	97597+	+	2	3.03125	5.3139	10.6806	4.70216	6.00591	2.51563	7.99725	5.35403	3.17903	1.66859	No	No
97602	97602+	+	17	14.1458	15.9417	15.4275	1.88086	10.0098	15.5729	15.6846	5.94535	1.00717	0.0103101	No	No
97645	97645+	+	6	3.03125	5.3139	4.74693	1.88086	1.00098	4.51563	5.03041	1.44092	1.114	0.155751	No	No
97881	97881-	-	1	8.08334	3.18834	1.18673	7.52345	9.00886	4.54167	2.18754	8.26616	0.481659	-1.05392	No	No
99374	99374+	+	1	1.01042	1.06278	1.18673	0.940431	1.00098	1.00521	1.12476	0.970708	1.11893	0.162117	No	No
99622	99622+	+	6	6.0625	4.25112	5.93367	5.64259	4.00394	6.03125	5.09239	4.82326	0.844334	-0.244114	No	No
[truncated: 87,111 more rows]
